# Supplementary material for: Efficient trajectory optimization for curved running using a 3D musculoskeletal model with implicit dynamics
Source: Sci Rep. 2020 Oct 19;10:17655. doi: 10.1038/s41598-020-73856-w (PMC7573630; doi:10.1038/s41598-020-73856-w)
Supplement: Supplementary file 4 — Supplementary Dataset. [file 41598_2020_73856_MOESM4_ESM.zip]

Archive with 20 entries (20 files):
- Curved_Mean_Exp_GRF.mot
- Curved_Mean_Exp_Kinem.mot
- Curved_Mean_Exp_Mom.sto
- Curved_Sim_GRF.mot
- Curved_Sim_Kinem.mot
- Curved_Sim_Mom.sto
- Curved_Sim_MusAct_Normalized.sto
- runMaD.osim
- runMaD_Scaled.osim
- Running_Mean_Exp_GRF.mot
- Running_Mean_Exp_Kinem.mot
- Running_Mean_Exp_Mom.sto
- Running_Sim_GRF.mot
- Running_Sim_Kinem.mot
- Running_Sim_Mom.sto
- Running_Sim_MusAct_Normalized.sto
- Standing_Sim_GRF.mot
- Standing_Sim_Kinem.mot
- Standing_Sim_Mom.sto
- Standing_Sim_MusFor.sto
