# Supplementary material for: Efficient trajectory optimization for curved running using a 3D musculoskeletal model with implicit dynamics
Source: Sci Rep. 2020 Oct 19;10:17655. doi: 10.1038/s41598-020-73856-w (PMC7573630; doi:10.1038/s41598-020-73856-w)
Supplement: Supplementary file 4 — Supplementary Dataset. [file 41598_2020_73856_MOESM4_ESM.zip › Curved_Mean_Exp_GRF.mot]

JK_SCALED_curve_Exp_kinetics_GRFs.mot
nRows=50
nColumns=19
inDegrees=no
endheader
time	ground_force_vx	ground_force_vy	ground_force_vz	ground_force_px	ground_force_py	ground_force_pz	l_ground_force_vx	l_ground_force_vy	l_ground_force_vz	l_ground_force_px	l_ground_force_py	l_ground_force_pz	ground_torque_x	ground_torque_y	ground_torque_z	l_ground_torque_x	l_ground_torque_y	l_ground_torque_z
   0.00000  -39.95693  194.92535  -39.28057    0.59313   -0.00800    0.90366    0.00000    0.00000    0.00000    1.34334    0.00000    1.38766    0.00000   17.53101    0.00000    0.00000    0.00000    0.00000
   0.01466   77.29057  793.84936 -187.97783    0.60884   -0.00800    0.89195    0.00000    0.00000    0.00000    1.34334    0.00000    1.38766    0.00000  -35.70641   -0.00000    0.00000    0.00000    0.00000
   0.02932  156.32299 1398.70589 -433.09133    0.63050   -0.00800    0.91043    0.00000    0.00000    0.00000    1.34334    0.00000    1.38766    0.00000  -61.94592    0.00000    0.00000    0.00000    0.00000
   0.04397   38.98423 1327.14864 -532.22498    0.66190   -0.00800    0.92849    0.00000    0.00000    0.00000    1.34334    0.00000    1.38766    0.00000  -85.09488    0.00000    0.00000    0.00000    0.00000
   0.05863  -35.61515 1410.67587 -627.45511    0.68891   -0.00800    0.94401    0.00000    0.00000    0.00000    1.34334    0.00000    1.38766    0.00000  -90.70090    0.00000    0.00000    0.00000    0.00000
   0.07329   42.76418 1647.65751 -709.93229    0.69948   -0.00800    0.95066    0.00000    0.00000    0.00000    1.34334    0.00000    1.38766    0.00000 -114.73490    0.00000    0.00000    0.00000    0.00000
   0.08795  119.10634 1824.10968 -729.19790    0.70534   -0.00800    0.95364    0.00000    0.00000    0.00000    1.34334    0.00000    1.38766   -0.00000 -101.40164   -0.00000    0.00000    0.00000    0.00000
   0.10261  178.28068 1887.96174 -719.00095    0.71295   -0.00800    0.95715    0.00000    0.00000    0.00000    1.34334    0.00000    1.38766    0.00000  -95.54540   -0.00000    0.00000    0.00000    0.00000
   0.11727  227.04196 1876.61150 -671.31696    0.72053   -0.00800    0.96058    0.00000    0.00000    0.00000    1.34334    0.00000    1.38766    0.00000  -74.26954   -0.00000    0.00000    0.00000    0.00000
   0.13192  253.64406 1759.99587 -587.82056    0.73019   -0.00800    0.96416    0.00000    0.00000    0.00000    1.34334    0.00000    1.38766   -0.00000  -52.59811   -0.00000    0.00000    0.00000    0.00000
   0.14658  256.61315 1551.03400 -491.01406    0.74373   -0.00800    0.96992    0.00000    0.00000    0.00000    1.34334    0.00000    1.38766    0.00000  -54.33735   -0.00000    0.00000    0.00000    0.00000
   0.16124  266.96602 1326.54690 -369.45020    0.75476   -0.00800    0.97435    0.00000    0.00000    0.00000    1.34334    0.00000    1.38766    0.00000  -29.12092   -0.00000    0.00000    0.00000    0.00000
   0.17590  298.10060 1130.12932 -236.60599    0.75924   -0.00800    0.97305    0.00000    0.00000    0.00000    1.34334    0.00000    1.38766   -0.00000   -0.98448   -0.00000    0.00000    0.00000    0.00000
   0.19056  299.63344  892.92274 -131.36678    0.76090   -0.00800    0.97159    0.00000    0.00000    0.00000    1.34334    0.00000    1.38766   -0.00000    1.60400   -0.00000    0.00000    0.00000    0.00000
   0.20522  253.64085  620.70890  -61.48650    0.75696   -0.00800    0.97077    0.00000    0.00000    0.00000    1.34334    0.00000    1.38766    0.00000   -4.21324    0.00000    0.00000    0.00000    0.00000
   0.21987  159.94077  350.44507  -26.91225    0.74079   -0.00800    0.97717    0.00000    0.00000    0.00000    1.34334    0.00000    1.38766   -0.00000  -13.76776    0.00000    0.00000    0.00000    0.00000
   0.23453   65.17425  154.78355  -14.01179    0.71802   -0.00800    0.99630    0.00000    0.00000    0.00000    1.34334    0.00000    1.38766    0.00000  -17.01801    0.00000    0.00000    0.00000    0.00000
   0.24919   19.59271   54.61769   -7.39891    0.61104   -0.00800    1.02317    0.00000    0.00000    0.00000    1.34334    0.00000    1.38766   -0.00000  -10.25087   -0.00000    0.00000    0.00000    0.00000
   0.26385    6.50599   32.35697   -6.20191    0.53580   -0.00800    1.05236    0.00000    0.00000    0.00000    1.34334    0.00000    1.38766    0.00000   -3.50613    0.00000    0.00000    0.00000    0.00000
   0.27851    4.72963   27.35422   -5.98692    0.53220   -0.00800    1.06293    0.00000    0.00000    0.00000    1.34334    0.00000    1.38766   -0.00000   -3.14563    0.00000    0.00000    0.00000    0.00000
   0.29317    4.65485   28.01901   -5.71856    0.51059   -0.00800    1.05171    0.00000    0.00000    0.00000    1.34334    0.00000    1.38766    0.00000   -0.46881   -0.00000    0.00000    0.00000    0.00000
   0.30782    5.04310   27.33514   -6.30088    0.53487   -0.00800    1.04671    0.00000    0.00000    0.00000    1.34334    0.00000    1.38766    0.00000   -2.84804    0.00000    0.00000    0.00000    0.00000
   0.32248    5.18455   27.28051   -6.10221    0.53137   -0.00800    1.06937   -0.00626   -0.00135   -0.00107    1.33198   -0.00051    1.40247   -0.00000   -2.75520    0.00000    0.00000    0.30858    0.00000
   0.33714    5.42559   31.82512   -6.77845    0.53470   -0.00800    1.05431   -0.87730    2.54252    0.40807    1.31362   -0.00133    1.40664   -0.00000   -2.48681    0.00000    0.00000   -4.31765    0.00000
   0.35180    4.98061   30.19366   -6.36988    0.52387   -0.00800    1.05396  -13.59609   21.40125   -3.72275    1.52635   -0.00353    1.24725    0.00000   -1.31585   -0.00000   -0.00000    3.05771   -0.00000
   0.36646    5.23407   30.32038   -6.24085    0.54105   -0.00800    1.05768   -7.24231  166.52819  -41.45921    1.73119   -0.00714    1.13980    0.00000   -3.50554    0.00000    0.00000   28.32108    0.00000
   0.38112    4.38721   27.06297   -5.45366    0.57256   -0.00752    1.08427   -6.07688  658.04469 -251.67909    1.80623   -0.00800    1.12671    0.00000   -2.42222    0.00000   -0.00000   98.45335    0.00000
   0.39577    5.03945   30.47529   -6.64687    0.52982   -0.00800    1.04779 -101.28157 1227.11094 -583.91484    1.83824   -0.00800    1.14467    0.00000   -3.31897    0.00000   -0.00000  161.41439   -0.00000
   0.41043    4.30190   24.78580   -5.36688    0.53655   -0.00800    1.05708 -213.24369 1443.01015 -687.46365    1.86845   -0.00800    1.14362   -0.00000   -3.29249   -0.00000    0.00000  130.07434    0.00000
   0.42509    4.67628   30.39220   -5.99679    0.52084   -0.00800    1.05469 -259.80367 1547.80852 -670.76625    1.89306   -0.00800    1.13747   -0.00000   -2.11362   -0.00000   -0.00000   99.80512    0.00000
   0.43975    4.73764   28.29708   -5.96273    0.52474   -0.00800    1.04304 -250.80828 1672.49694 -663.62906    1.90786   -0.00800    1.13059    0.00000   -2.95629    0.00000    0.00000   73.90824    0.00000
   0.45441    4.35103   25.79456   -5.59106    0.56374   -0.00756    1.07567 -219.77175 1754.70661 -666.70866    1.91913   -0.00800    1.12526   -0.00000   -1.29639    0.00000   -0.00000   41.10420    0.00000
   0.46907    4.59148   29.72501   -6.32150    0.55955   -0.00792    1.06115 -169.40532 1818.00216 -656.43227    1.92776   -0.00800    1.12015   -0.00000   -2.75071   -0.00000   -0.00000    8.73758   -0.00000
   0.48372    4.93030   27.73890   -6.41042    0.53558   -0.00800    1.05045 -118.34582 1823.41086 -635.28243    1.93682   -0.00800    1.11536    0.00000   -3.60983   -0.00000   -0.00000  -16.02654    0.00000
   0.49838    5.01126   28.69940   -6.11245    0.55234   -0.00800    1.05271  -60.65982 1763.41838 -614.43946    1.94494   -0.00800    1.11217    0.00000   -1.69228   -0.00000   -0.00000  -32.64954    0.00000
   0.51304    4.92053   30.27446   -6.34653    0.52811   -0.00800    1.05167    4.03635 1652.19468 -588.11611    1.95152   -0.00800    1.11010    0.00000   -3.21757   -0.00000   -0.00000  -48.08110   -0.00000
   0.52770    4.20721   26.91187   -5.51510    0.52832   -0.00800    1.05623   73.73803 1493.13399 -552.17191    1.95592   -0.00800    1.10938   -0.00000   -2.29536   -0.00000   -0.00000  -56.95840    0.00000
   0.54236    5.23431   29.50204   -6.59472    0.54740   -0.00800    1.04371  120.59419 1295.31609 -496.40565    1.96021   -0.00800    1.10876   -0.00000   -4.18598   -0.00000   -0.00000  -58.11760    0.00000
   0.55702    4.93323   28.88681   -5.95571    0.54701   -0.00800    1.05121  148.25149 1063.56517 -427.22970    1.96478   -0.00800    1.10817   -0.00000   -2.53688   -0.00000    0.00000  -63.82616    0.00000
   0.57167    4.55689   25.59430   -5.75913    0.52957   -0.00800    1.05525  147.69228  814.49168 -344.07693    1.97178   -0.00800    1.10699   -0.00000   -1.98323   -0.00000    0.00000  -70.82459    0.00000
   0.58633    4.61586   27.09613   -5.91682    0.52526   -0.00800    1.05472  123.92588  566.82177 -251.42307    1.98046   -0.00800    1.10259   -0.00000   -1.52928    0.00000   -0.00000  -67.07584    0.00000
   0.60099    4.48824   29.41062   -5.83949    0.52184   -0.00800    1.06394   85.01903  350.33085 -160.91490    1.98719   -0.00800    1.09717   -0.00000   -2.75960    0.00000   -0.00000  -55.74643   -0.00000
   0.61565    3.81880   22.63793   -4.98691    0.56410   -0.00771    1.06270   51.15797  194.17380  -92.20328    1.99787   -0.00800    1.09190    0.00000   -1.74889   -0.00000   -0.00000  -40.12856   -0.00000
   0.63031    4.77931   27.41878   -5.95748    0.52899   -0.00800    1.06083   26.89655   95.81336  -46.51890    1.95931   -0.00726    1.11933    0.00000   -2.10217   -0.00000   -0.00000  -27.56705    0.00000
   0.64497    4.57856   27.25502   -5.64070    0.53747   -0.00800    1.05463   12.56140   39.71476  -20.37469    1.83904   -0.00543    1.18891    0.00000   -2.24140    0.00000   -0.00000  -16.39290   -0.00000
   0.65962    5.22317   31.39392   -6.35513    0.53991   -0.00800    1.06253    4.81354   14.04116   -7.40174    1.60872   -0.00313    1.27999    0.00000   -3.22416    0.00000    0.00000   -6.33672   -0.00000
   0.67428    4.69348   26.65517   -5.69466    0.53199   -0.00800    1.06534    1.94838    5.83298   -2.88243    1.46507   -0.00133    1.33988   -0.00000   -2.02494    0.00000   -0.00000   -0.52629    0.00000
   0.68894    4.65860   27.88845   -6.04014    0.52322   -0.00800    1.04546    1.09329    1.91715   -1.20154    1.41187   -0.00067    1.36162   -0.00000   -0.76880    0.00000    0.00000   -3.58394    0.00000
   0.70360    4.99068   30.75209   -6.32615    0.55623   -0.00789    1.05361    0.00000    0.00000    0.00000    1.38163   -0.00037    1.37326   -0.00000   -3.06422    0.00000    0.00000    0.00000    0.00000
   0.71826    4.71025   27.64849   -5.72413    0.55424   -0.00800    1.04330    0.00000    0.00000    0.00000    1.34334    0.00000    1.38766    0.00000   -2.54874    0.00000    0.00000    0.00000    0.00000
