# Supplementary material for: Efficient trajectory optimization for curved running using a 3D musculoskeletal model with implicit dynamics
Source: Sci Rep. 2020 Oct 19;10:17655. doi: 10.1038/s41598-020-73856-w (PMC7573630; doi:10.1038/s41598-020-73856-w)
Supplement: Supplementary file 4 — Supplementary Dataset. [file 41598_2020_73856_MOESM4_ESM.zip › Curved_Mean_Exp_Kinem.mot]

JK_SCALED_curve_Exp_kinematics.mot
nRows=50
nColumns=34
inDegrees=yes
endheader
time	pelvis_rotation	pelvis_obliquity	pelvis_tilt	pelvis_tx	pelvis_ty	pelvis_tz	hip_flexion_r	hip_adduction_r	hip_rotation_r	knee_angle_r	ankle_angle_r	subtalar_angle_r	mtp_angle_r	hip_flexion_l	hip_adduction_l	hip_rotation_l	knee_angle_l	ankle_angle_l	subtalar_angle_l	mtp_angle_l	lumbar_extension	lumbar_bending	lumbar_rotation	arm_flex_r	arm_add_r	arm_rot_r	elbow_flex_r	pro_sup_r	arm_flex_l	arm_add_l	arm_rot_l	elbow_flex_l	pro_sup_l
   0.00000  -27.56673  -16.13338    1.56950    0.63119    0.98780    0.47123   25.10325    0.01427    3.75681  -21.08263    9.66860   -0.81569   -2.19987  -14.12686    2.29960    6.71270  -65.08612  -12.36692  -12.19889   12.97906  -22.67996    6.12582   -1.49880  -22.95556  -19.28639  -20.08017   71.67433  116.81388  -16.14264  -17.21437    1.29667   83.98789  125.68514
   0.01466  -28.12495  -16.24824    3.20778    0.66445    0.97846    0.49510   23.88648    0.51714    5.08222  -25.18213    7.46158    2.49346   -3.16943  -11.68269    2.33536    4.68419  -73.58973  -11.07104  -12.59409   12.17765  -24.11495    5.97873    1.05339  -21.00650  -21.53997  -20.23042   74.12642  116.13967  -16.81722  -15.92434    0.37459   79.93877  125.51403
   0.02932  -28.34369  -17.39735    4.93500    0.69674    0.96895    0.51793   22.83575    2.06300    5.30015  -30.26821    8.23595    2.58922   -7.52142   -9.06117    0.74844    2.74609  -81.89701   -8.95516  -12.97037   10.70967  -25.92508    6.93842    4.00737  -18.80969  -24.12140  -20.32189   76.70192  114.72153  -17.06113  -14.62598   -0.40975   75.38111  125.19384
   0.04397  -28.11490  -18.57492    6.59155    0.72790    0.95965    0.53900   22.38190    3.46304    4.71643  -36.75281   12.20161    3.23016   -9.75866   -6.01068   -1.09236    1.58242  -89.76895   -6.79051  -13.21721   10.37053  -27.94711    7.95117    6.93077  -16.25892  -26.88643  -20.40581   79.10250  114.06687  -16.80482  -13.40851   -1.28535   70.40321  124.90815
   0.05863  -27.47229  -19.66883    7.61776    0.75890    0.95098    0.55777   22.32448    4.14688    2.92675  -42.89119   15.54382    4.98081  -11.00111   -1.91540   -2.74872    1.25150  -96.90273   -4.67582  -13.21041   10.81036  -29.49408    8.96516    9.80519  -13.45474  -29.76086  -20.49208   81.02638  113.34253  -16.17470  -12.24241   -1.95845   65.28666  124.66668
   0.07329  -27.08470  -20.49443    7.32594    0.79139    0.94311    0.57639   22.36555    4.46591    1.45195  -46.91199   19.00043    6.93498  -11.46883    3.82228   -4.09947    0.90594 -102.73679   -2.81949  -13.03825   12.58855  -29.36787    9.59903   12.90321  -10.70038  -32.45845  -20.34839   82.23560  112.50773  -15.89258  -11.18006   -2.53312   60.54433  124.53439
   0.08795  -26.09040  -21.20285    7.04408    0.82510    0.93901    0.59339   20.45214    4.63551    0.07150  -48.11925   22.33910    7.79230  -11.39077    9.54700   -5.29343    1.19478 -106.90025   -1.59184  -12.71641   13.87716  -29.37392   10.07210   15.45341   -8.08585  -34.79105  -20.01985   83.27771  112.08555  -16.27791  -10.55488   -3.13506   57.83095  123.98489
   0.10261  -24.97056  -21.11292    7.27381    0.86075    0.93882    0.61074   16.91966    4.42736   -0.37553  -47.83023   25.43188    7.63440  -11.85949   14.32412   -5.66064    1.33597 -108.97045   -0.46400  -12.28046   14.45426  -29.57547    9.45813   17.71806   -6.18221  -36.20751  -19.86809   84.38632  111.58213  -17.49990  -10.64369   -3.51200   57.63151  122.90758
   0.11727  -23.94410  -19.97934    7.14526    0.89753    0.94117    0.62808   13.22533    3.42036   -0.16320  -46.58143   27.98483    7.02058  -12.94556   19.08209   -4.92484    0.78728 -109.13448    0.91301  -11.79095   14.75915  -29.09336    7.60487   19.79053   -5.12895  -36.83142  -19.83138   85.64932  110.77237  -19.08350  -11.32509   -3.57574   59.20544  121.57668
   0.13192  -23.46422  -18.50519    6.91186    0.93559    0.94682    0.64383    9.44845    2.18558    0.60759  -44.39456   29.13204    6.13052  -13.90591   23.52432   -3.91476   -0.66173 -107.44161    2.15963  -11.18170   14.94844  -28.29186    5.34858   22.30844   -4.85097  -37.10050  -19.89905   87.07117  109.76262  -20.51064  -12.05478   -3.26528   61.24084  120.48340
   0.14658  -22.81321  -17.05548    6.31386    0.97545    0.95483    0.65812    5.50273    0.88780    1.25545  -41.11624   28.77596    4.94824  -14.44135   27.63374   -2.83550   -2.14793 -104.10912    3.31797  -10.12831   15.10020  -27.07703    3.23495   24.60669   -5.08495  -36.88788  -19.87514   88.51297  108.92480  -21.83910  -12.85910   -2.83039   63.43292  120.04253
   0.16124  -21.68235  -15.31870    5.57927    1.01763    0.96469    0.67117    0.99022   -0.82054    1.49506  -36.81324   27.22294    3.68388  -14.71333   30.88964   -1.24731   -3.64209  -99.20914    4.33154   -8.89256   15.35150  -25.72821    0.95936   26.24715   -5.72186  -36.13366  -19.64342   89.92617  108.48405  -23.03752  -13.80854   -2.37394   65.51337  119.94735
   0.17590  -20.08754  -13.45197    4.99394    1.06166    0.97615    0.68258   -4.03936   -2.71932    1.07536  -32.03905   24.12580    2.63302  -14.44088   32.98451    0.78788   -5.02862  -92.87756    5.06308   -7.71620   15.52352  -24.68756   -1.34717   27.13271   -6.32033  -35.02470  -19.04958   91.17478  108.65388  -24.19748  -14.68381   -2.10820   67.50447  120.12229
   0.19056  -17.93685  -11.51131    4.62056    1.10712    0.98844    0.69232   -9.26540   -4.73039   -0.64249  -27.44062   19.21500    2.33918  -12.32165   33.89834    3.27693   -6.17796  -85.27944    5.50932   -6.89997   15.56634  -24.09005   -3.64269   27.07850   -6.67490  -33.72745  -17.98797   92.12481  109.82897  -25.44578  -15.30935   -2.31355   69.48550  120.34164
   0.20522  -15.37120   -9.55077    4.13615    1.15365    0.99999    0.70088  -13.98028   -6.74337   -4.15860  -23.53128   12.39594    3.34184   -5.99512   34.06705    6.09099   -7.12956  -76.63409    5.97959   -6.32875   15.40493  -23.50488   -5.90441   26.23943   -6.85409  -32.23008  -16.66146   92.74102  111.81736  -26.86677  -15.69935   -2.95567   71.39343  120.38478
   0.21987  -12.60886   -8.19748    3.54690    1.20069    1.00998    0.70840  -17.97119   -7.98806   -8.93541  -20.52082    3.75700    5.42121    3.51836   33.63275    8.51779   -7.59506  -67.30574    6.66678   -5.53743   15.05084  -22.85067   -7.46160   25.11044   -7.04847  -30.82798  -15.08672   93.16602  113.66667  -28.35924  -15.82181   -3.66869   73.08406  119.68387
   0.23453  -10.25689   -8.12302    3.04272    1.24748    1.01867    0.71572  -21.20732   -7.80065  -12.39423  -18.36604   -5.24985    7.26327    9.51058   32.59961    9.51149   -7.78757  -57.65945    7.58890   -4.29405   14.76198  -22.16303   -7.72092   24.58428   -7.39129  -29.70805  -13.51651   93.42889  115.00152  -29.57127  -15.54971   -4.31556   74.14488  118.87166
   0.24919   -8.49549   -9.02501    2.69210    1.29393    1.02537    0.72321  -23.78467   -6.61461  -12.98774  -17.19900  -11.79043    8.31043    8.73447   31.10135    9.30815   -8.06192  -48.01140    8.62369   -2.59440   14.91473  -21.43377   -7.03039   24.71139   -7.82375  -28.94251  -11.91718   93.50361  116.27197  -30.66396  -14.94335   -5.01923   74.97436  118.07576
   0.26385   -7.58694  -10.77090    2.52839    1.33954    1.02974    0.73125  -25.37774   -4.80087  -10.16037  -17.85353  -15.41718    8.08375    6.42288   29.42977    7.90806   -8.84725  -38.81202    9.81797   -0.36207   15.99367  -20.67550   -5.56022   25.68481   -8.30034  -28.50135  -10.42876   93.43675  117.33115  -31.53791  -14.00910   -5.76179   75.56839  117.40076
   0.27851   -7.42189  -12.68756    2.39947    1.38430    1.03141    0.73983  -25.67202   -3.05197   -5.14033  -20.97701  -15.99749    7.16449    5.87761   27.89518    6.09474  -10.37367  -30.36988   10.95263    1.28487   17.37780  -19.76136   -3.97986   27.13518   -8.76956  -28.22026   -8.96928   93.10807  118.04776  -32.18832  -12.85033   -6.64711   75.88720  116.93331
   0.29317   -7.48572  -14.30973    2.38730    1.42873    1.03065    0.74835  -25.03216   -1.79363   -0.95525  -26.22619  -14.88025    7.12695    6.04916   26.32560    4.62282  -12.54651  -22.94856   11.73716    1.12222   18.30572  -18.91725   -2.65434   28.38219   -9.16583  -27.91253   -7.52330   92.46897  118.46815  -32.67270  -11.62447   -7.64542   75.99845  116.59648
   0.30782   -7.41206  -15.34723    2.59354    1.47283    1.02773    0.75632  -23.93546   -1.34290    1.16090  -32.84314  -13.21060    8.05055    6.08017   24.58059    3.99793  -15.15832  -16.92737   12.14748   -0.86089   18.17937  -18.39333   -1.83720   29.03206   -9.44085  -27.49697   -6.18584   91.47226  118.74595  -32.89809  -10.39481   -8.72129   75.94920  116.22135
   0.32248   -7.32723  -15.94106    3.19701    1.51648    1.02318    0.76377  -22.70618   -1.60783    2.02841  -40.26471  -11.53665    8.89681    6.16108   22.73125    3.97739  -17.48404  -13.03610   12.38762   -3.44845   17.44240  -18.36878   -1.44384   29.21291   -9.54454  -27.03551   -4.90997   90.11620  119.04766  -32.86508   -9.13664   -9.78689   75.73010  115.73351
   0.33714   -7.06937  -16.34403    4.12520    1.55921    1.01716    0.77074  -21.36551   -2.14725    2.38626  -48.18711  -10.07345    8.76620    6.33057   21.16186    4.16121  -17.97434  -12.01903   12.33763   -5.51015   16.66559  -18.88348   -1.21190   29.01289   -9.63824  -26.52706   -3.96691   88.54885  119.30108  -32.42238   -8.02837  -10.60861   75.32639  115.09623
   0.35180   -6.49121  -16.70310    4.92256    1.60088    1.00866    0.77711  -19.53122   -2.70282    2.52511  -56.42742   -8.73833    7.46006    6.22177   20.32478    4.44628  -16.18342  -13.78048   11.93962   -7.39161   16.20234  -19.46411   -0.94956   28.35079   -9.82973  -26.02519   -3.36904   86.82002  119.66155  -31.68371   -6.99812  -11.30563   74.85426  114.25983
   0.36646   -5.20753  -16.73027    5.37188    1.64210    0.99725    0.78234  -17.37981   -3.64247    1.94213  -64.57343   -7.22349    5.23166    5.23773   19.86245    5.53145  -13.06341  -16.98568    9.41763  -11.73626   17.97527  -19.94016   -0.87873   26.95414  -10.32032  -25.40262   -3.27169   85.04078  120.05931  -30.66819   -6.31421  -11.65828   74.42102  113.21234
   0.38112   -3.49146  -15.95149    5.75186    1.68276    0.98370    0.78632  -15.19618   -5.73047    0.81315  -72.39789   -5.50471    2.56647    3.42990   19.13510    7.81757  -10.26725  -20.24696    5.95621  -17.81057   23.83507  -20.55177   -1.56495   24.96729  -11.03709  -24.71748   -3.55202   83.14005  120.32324  -29.35316   -5.99101  -11.65451   74.09071  112.01676
   0.39577   -1.24324  -13.86742    6.18593    1.72166    0.96961    0.78929  -13.04075   -9.36174   -0.60620  -79.90776   -3.91188   -0.47597    1.60555   18.28112   11.46984   -8.53162  -23.84888    4.37379  -22.59739   31.96332  -21.67117   -3.64814   22.14974  -11.60038  -23.79829   -4.08276   80.89358  120.33345  -27.47876   -6.08472  -11.38533   73.89235  110.66557
   0.41043    1.66427  -10.74148    6.59277    1.75772    0.95658    0.79155  -10.65155  -14.02377   -1.87265  -87.02938   -2.40396   -3.37779   -0.16414   17.91525   15.94658   -7.23669  -28.76769    6.16623  -25.33960   32.41096  -23.42384   -6.84213   18.30836  -11.75459  -22.58684   -4.70245   78.06324  120.26725  -24.85075   -6.63596  -10.82469   73.68425  109.70294
   0.42509    5.04081   -7.41610    6.54117    1.79262    0.94576    0.79327   -7.44329  -18.45565   -2.39888  -93.35411   -1.09003   -6.23594   -1.91013   18.17367   20.65593   -5.18950  -34.34647    8.52703  -26.54615   30.60417  -25.03881  -10.17194   13.76959  -11.61889  -20.93176   -5.27503   74.11382  120.10949  -21.58533   -7.68687   -9.65529   72.99883  108.73550
   0.43975    7.89487   -4.91758    6.10856    1.82808    0.93770    0.79461   -2.99064  -21.43199   -1.30355  -98.57362    0.01720   -8.90241   -2.87367   18.01887   24.14054   -3.51831  -38.53924   10.92072  -26.50312   29.39267  -26.00816  -12.61716    9.81388  -11.56657  -19.15778   -5.72914   69.41166  119.76888  -17.95899   -8.98817   -7.91220   71.75696  107.81149
   0.45441    9.63083   -3.42816    5.40010    1.86448    0.93270    0.79554    2.83187  -22.73253    1.55364 -102.48220    0.78582  -11.29820   -2.13328   17.07393   25.70136   -3.26103  -40.70069   14.14390  -24.11119   30.14707  -26.16260  -14.11402    7.35526  -12.10053  -17.64682   -6.22610   64.95307  119.08067  -14.16035  -10.21683   -6.02222   70.33454  108.12846
   0.46907   10.62654   -2.97660    5.22115    1.90178    0.93115    0.79471    8.47752  -22.49108    5.02835 -104.72608    1.54843  -13.20396   -0.65007   14.64105   25.57279   -3.80259  -41.36027   17.68127  -20.10992   32.32530  -26.40800  -14.51253    5.86851  -13.26098  -16.78614   -6.65158   61.96908  118.31509  -10.98030  -11.05548   -4.64112   70.04016  110.06228
   0.48372   11.53223   -3.41817    5.41335    1.93945    0.93255    0.79156   13.38767  -21.08503    7.88653 -105.19887    2.37391  -14.77394   -0.29276   10.90916   24.33568   -4.24865  -40.72722   20.89621  -15.65691   34.95629  -26.81460  -13.84054    4.56862  -14.94489  -16.51960   -6.97272   60.95212  118.13731   -8.90800  -11.51224   -3.83137   71.46544  112.47796
   0.49838   12.85012   -4.27151    5.40638    1.97725    0.93676    0.78639   17.81096  -19.26308    9.50756 -104.02333    2.83608  -16.34810   -1.55592    6.67829   22.80898   -3.65570  -39.05611   22.72285  -12.09612   37.75150  -27.05438  -12.59739    2.81140  -16.77059  -16.44503   -7.19348   61.21683  119.04090   -7.69299  -11.89439   -3.53225   73.93987  114.90466
   0.51304   14.56389   -5.23105    4.67692    2.01561    0.94243    0.77945   22.17196  -17.47625   10.06471 -101.34069    2.89548  -17.94747   -3.27412    2.90994   21.40432   -1.62242  -36.89767   22.94895  -10.27763   39.33567  -26.48257  -11.10982    0.68598  -18.69020  -16.47470   -7.25551   62.11878  120.87461   -7.15493  -12.48034   -3.22509   77.04492  115.95229
   0.52770   16.76336   -6.57771    3.31060    2.05468    0.94918    0.77086   26.10307  -15.57338    9.37018  -97.19809    3.03411  -19.67905   -5.68510   -0.31263   19.46255    1.12641  -34.63315   21.94492   -9.06814   40.84141  -25.16617   -9.08052   -1.70968  -20.61017  -16.59117   -7.10648   63.20296  122.54788   -7.11082  -13.24518   -2.83889   80.27090  116.24393
   0.54236   19.06099   -8.26218    1.85429    2.09469    0.95751    0.76075   29.05658  -13.52827    7.95309  -91.49820    3.23245  -21.68837   -8.49546   -3.46393   16.86962    3.86739  -32.04718   19.73394   -8.28535   42.28309  -23.59003   -6.65004   -3.98214  -22.44240  -16.82838   -6.79509   64.19234  123.59764   -7.37604  -13.97142   -2.45507   83.23922  116.40243
   0.55702   21.29102  -10.07021    0.49126    2.13552    0.96695    0.74942   31.00104  -11.56797    6.15711  -84.42135    3.40340  -23.64060  -11.50766   -6.41626   13.82655    5.90347  -29.46716   16.31124   -7.74593   44.25387  -21.98838   -4.10844   -6.02299  -24.19108  -17.04832   -6.57784   65.02163  123.54008   -7.85541  -14.70653   -2.00006   85.98820  116.66856
   0.57167   23.48067  -11.84716   -0.77657    2.17713    0.97706    0.73730   31.96673   -9.81632    4.07827  -76.07878    3.42250  -25.40633  -14.39425   -9.06568   10.56724    7.16725  -27.10299   11.69144   -7.38491   46.41697  -20.41586   -1.63766   -7.85753  -25.87247  -17.02424   -6.87087   65.70360  123.29899   -8.42159  -15.42860   -1.53923   88.37050  117.19739
   0.58633   25.48238  -13.43330   -1.96833    2.21961    0.98703    0.72469   32.13424   -8.30444    1.99150  -66.65297    3.40871  -26.61456  -16.67463  -11.36986    7.36406    7.62217  -25.00350    6.17355   -6.90805   48.27274  -18.82801    0.56554   -9.37165  -27.53931  -16.76223   -7.73477   66.29569  123.02265   -9.08831  -16.16562   -0.92826   90.45086  117.47008
   0.60099   27.31266  -14.81499   -2.97414    2.26278    0.99638    0.71156   31.49621   -6.95991   -0.04199  -56.36798    3.40061  -26.81693  -17.91451  -13.43497    4.36954    7.61687  -23.33220    0.04379   -6.49165   49.30012  -17.37917    2.51277  -10.58605  -29.15365  -16.29150   -9.01356   66.84424  122.30395   -9.84194  -16.82615   -0.29542   92.32255  117.81367
   0.61565   29.00719  -15.63357   -3.48342    2.30656    1.00460    0.69755   29.94771   -6.14436   -1.97026  -45.75182    3.85618  -25.24798  -17.68377  -15.62922    2.08027    7.66361  -22.21616   -6.01701   -6.28852   48.22095  -16.36826    3.84586  -11.65941  -30.74033  -15.71652  -10.67074   67.64737  121.71125  -10.69445  -17.54271    0.36622   94.13854  118.46026
   0.63031   30.63177  -15.92956   -3.63692    2.35039    1.01098    0.68265   27.82018   -5.83915   -4.02789  -35.30270    4.82326  -21.74892  -15.51169  -17.72336    0.55428    8.30777  -21.98115  -11.10811   -6.59963   43.46544  -15.68578    4.64913  -12.66179  -32.20384  -15.17755  -12.57137   68.63144  121.16540  -11.62679  -18.17251    0.90523   95.79383  119.43321
   0.64497   31.93917  -15.76767   -3.67962    2.39417    1.01490    0.66783   25.80186   -5.76994   -5.73604  -25.73604    6.28639  -16.62141  -11.89155  -19.25947   -0.20457    9.19623  -22.96863  -14.56270   -6.97007   36.30241  -15.02024    4.87345  -13.38625  -33.43530  -14.69490  -14.59272   69.67821  120.91156  -12.71714  -18.70956    1.25177   97.28743  120.44140
   0.65962   32.84199  -15.47278   -3.67550    2.43732    1.01626    0.65352   24.24606   -5.61401   -6.79403  -17.74582    8.33399  -10.51449   -8.48880  -19.99475   -0.42336   10.00597  -25.52911  -16.19276   -7.33387   29.79305  -14.37374    4.89154  -13.55840  -34.44099  -14.45974  -16.56315   70.90855  120.70602  -13.72052  -19.09012    1.59505   98.32574  121.22960
   0.67428   33.19888  -15.25157   -3.66116    2.47975    1.01515    0.64058   23.40686   -5.15188   -6.28428  -11.94248   10.40635   -5.24589   -5.50827  -19.75395   -0.28059   10.28642  -29.81184  -16.22804   -7.65123   26.46058  -13.74495    4.85267  -13.00030  -35.07264  -14.46191  -18.41738   72.19392  120.56281  -14.63695  -19.31741    1.84602   98.84504  121.68240
   0.68894   32.99209  -15.11371   -3.46084    2.52097    1.01203    0.62886   23.18566   -4.46431   -4.01669   -8.59480   11.54075   -2.30728   -2.60918  -18.73181    0.19915   10.02211  -35.57619  -15.41458   -8.08976   24.43697  -13.39584    4.80752  -11.72177  -35.20865  -14.82892  -20.00297   73.45613  120.53193  -15.40111  -19.20108    1.84937   98.73857  121.88387
   0.70360   32.29193  -14.97136   -3.02891    2.56122    1.00688    0.61800   23.50713   -3.60933   -0.75347   -7.70190   12.09646   -1.84416   -0.57118  -17.14719    0.99774    9.28926  -42.37977  -14.32043   -8.64640   21.94848  -13.34220    4.68545   -9.82574  -34.92849  -15.60553  -21.25170   74.71515  120.24618  -16.05717  -18.78123    1.60339   98.08450  121.93095
   0.71826   31.56723  -14.86815   -2.21261    2.60077    1.00012    0.60737   23.89673   -2.61094    2.24343   -9.04878   12.73487   -2.87590   -0.41679  -15.41188    1.72704    8.26673  -49.80863  -13.29388   -8.95662   20.36183  -13.80176    4.59581   -7.81150  -34.19999  -16.81265  -22.01443   75.80948  119.74137  -16.74102  -18.05259    0.94458   97.00531  121.82505
