# Supplementary material for: Efficient trajectory optimization for curved running using a 3D musculoskeletal model with implicit dynamics
Source: Sci Rep. 2020 Oct 19;10:17655. doi: 10.1038/s41598-020-73856-w (PMC7573630; doi:10.1038/s41598-020-73856-w)
Supplement: Supplementary file 4 — Supplementary Dataset. [file 41598_2020_73856_MOESM4_ESM.zip › Curved_Mean_Exp_Mom.sto]

JK_SCALED_curve_Exp_kinetics_moments.sto
nRows=50
nColumns=34
inDegrees=no
endheader
time		pelvis_rotation_moment		pelvis_obliquity_moment		pelvis_tilt_moment		pelvis_tx_force_force		pelvis_ty_force_force		pelvis_tz_force_force		hip_flexion_r_moment		hip_adduction_r_moment		hip_rotation_r_moment		knee_angle_r_moment		ankle_angle_r_moment		subtalar_angle_r_moment		mtp_angle_r_moment		hip_flexion_l_moment		hip_adduction_l_moment		hip_rotation_l_moment		knee_angle_l_moment		ankle_angle_l_moment		subtalar_angle_l_moment		mtp_angle_l_moment		lumbar_extension_moment		lumbar_bending_moment		lumbar_rotation_moment		arm_flex_r_moment		arm_add_r_moment		arm_rot_r_moment		elbow_flex_r_moment		pro_sup_r_moment		arm_flex_l_moment		arm_add_l_moment		arm_rot_l_moment		elbow_flex_l_moment		pro_sup_l_moment
   0.00000   -0.99061    6.31111  -15.60163  -18.08717   40.58568   19.34929 -128.18931  -26.23762   -3.34764  -39.53934    7.41395   -3.14919   -0.09735  102.56764  -22.33721    7.02789   26.14534    6.72468   -2.20077    0.16638   11.73726  -17.04360   45.48739   11.26844   -0.84033    2.01962    7.47082   -0.20125  -10.55759    1.83511    1.51612   -3.29295    0.03945
   0.01466   43.54400   52.21423  -11.64767  -23.11021  -74.02542    3.17357 -121.25339   24.57677   -9.38868   -9.18608   17.68352   -5.94292    0.36009   88.93179  -12.29278    5.17613   27.45913    6.40676   -1.75910    0.17698   12.19861  -32.80799   48.97702    9.97448    0.37607    2.51741    7.96472   -0.20929  -10.78606    1.12220    1.70569   -2.48187    0.03595
   0.02932   62.96848   18.04554   17.87537  -34.85906 -136.57415   48.72574 -105.98666  -33.79832    9.06809   49.71774    3.39437   -3.99376    0.52889   78.69399   -7.86193    5.20791   25.85971    5.62927   -1.15349    0.21945   35.38208  -50.15309   52.41100    7.98459    1.03829    2.75543    8.08855   -0.11244  -10.28690    1.03346    1.58891   -0.85151   -0.00516
   0.04397   33.88969  -45.23341   25.48701  170.20123  214.01107  -25.58917  -57.56158 -105.77365   33.34000  137.22829  -35.09134   -0.19002    0.24656   67.49323  -14.72223    8.88191   22.24771    4.87860   -0.92289    0.24006   66.91260  -70.51673   42.87154    5.32181    3.24395    3.76508    9.07775   -0.19236   -9.81236   -0.18327    1.77303    2.58724   -0.07850
   0.05863   -9.67088  -83.70584  -47.71107  325.27231  528.19433 -118.41627  -84.84071 -118.64865   48.44685  200.86904  -76.66579    1.68047    0.13731   60.96991  -16.08686    6.24582   20.52971    3.87869   -0.48834    0.19591   89.44460 -106.63116   16.84487    0.25843    4.58209    4.39519   10.29897   -0.27792  -11.06070   -2.42792    1.88268    6.26805   -0.18798
   0.07329   22.27594 -102.48031  -15.41883  200.06490  469.50178  -99.42143 -106.37145 -106.19464   57.76787  240.40525 -113.92996    2.55868    0.14583   53.45451  -16.16017    3.64184   20.50631    2.81922   -0.12189    0.08958  131.90591 -151.09375   -1.51972   -7.61747    6.23385    4.58074   10.11352   -0.23432  -13.96655   -2.81200    1.84144    8.37127   -0.31486
   0.08795   89.27214  -74.92958  122.05657   87.18573  255.46304   92.42788  -62.62286 -110.04567   61.39947  259.70465 -147.15575    5.08492    0.05812   42.65873  -15.34032    4.46973   22.31478    3.03599   -0.33108    0.08089  195.32932 -139.68528    4.35954  -12.85378    8.85974    5.80998    9.36076   -0.25050  -12.17110   -1.11164    1.68664    9.75257   -0.37777
   0.10261   65.15790  -15.10387  120.73936   -7.73850  266.04573   25.07410  -27.89982 -117.49319   57.68293  257.03347 -176.32214    9.24604    0.00379   30.38983  -12.83349    5.77338   18.31171    3.72211   -0.71992    0.14820  187.53993  -75.16104    2.72153  -14.42546    9.23928    6.52718    8.14781   -0.24819   -5.57211    0.16993    1.26914   10.36365   -0.32362
   0.11727   -0.61942    4.97267   43.70520  -37.62738  420.20735 -191.02787  -13.32205 -111.08717   48.59771  234.39904 -198.77609   13.90572    0.00139   22.70903   -7.70894    4.05073    9.54771    3.71822   -0.75837    0.16743  134.47022  -27.43667  -16.98571  -14.62415    8.53650    5.93740    6.47075   -0.17835   -1.42433   -0.51091    0.59985    8.99478   -0.20046
   0.13192  -15.38835   -1.40330    9.67379   32.93087  321.53288  -98.82698   -7.99297 -100.05097   38.49373  193.70024 -210.74557   18.26653    0.01066   17.03303   -9.41302    4.56467    4.91600    3.88958   -0.94743    0.16246   91.04887  -21.07442  -32.09122  -13.62305    6.81174    4.78270    4.95545   -0.09626    0.65287   -1.37789   -0.08837    7.00589   -0.11215
   0.14658  -12.72203  -10.51076   -6.78295   85.86999  183.84154   22.47538   -8.10398  -90.81381   30.39985  135.06539 -210.72910   21.68418    0.00656    9.23678  -15.19242    8.20002    1.82794    4.24081   -1.43776    0.15857   59.87262  -28.72521  -41.89903  -13.00617    5.01187    3.59028    3.56262   -0.02534    2.04436   -0.48446    0.03903    5.42891   -0.06593
   0.16124  -28.38873  -42.85033  -30.46820  102.86300  159.18544  -39.69344   -1.97240  -70.33505   19.13435   72.57244 -200.43559   23.71878   -0.02061    2.15490  -13.55423    7.43894   -1.22734    4.45838   -1.73601    0.14410   23.54089  -47.75094  -57.28046  -11.92791    3.82634    2.51215    2.05198    0.07118    3.41519    0.85839    0.38365    4.52711   -0.08346
   0.17590  -37.10806  -57.72669  -20.37783  131.59812   37.03581  -86.67637    9.69246  -41.41533    5.25573   23.44653 -180.35604   23.67604    0.01605   -0.27307  -15.32765    7.67911   -2.25990    5.10129   -2.12785    0.14484    4.58136  -67.99425  -68.44309  -10.56485    2.72512    1.21541    0.44776    0.17007    4.53020    1.97012    0.49208    3.76672   -0.12453
   0.19056  -29.65799  -38.63488   18.70492  115.27033 -154.47768  -61.10292   24.47061  -21.15161   -3.24474   -5.86402 -148.45122   19.79078    0.11336   -8.26042  -19.44873   10.11342   -5.63528    5.82751   -2.50565    0.16398   12.79150  -60.46692  -65.92392   -9.49227    2.13946    0.26640   -0.51377    0.14272    4.75223    2.31543    0.68536    2.77413   -0.14885
   0.20522  -23.77561  -22.79554   30.83983   33.94807 -138.51236  -54.64959   26.88905  -20.64720   -1.36369  -18.58200 -104.29768   11.81835    0.05443  -18.65680  -22.65478   12.90467  -11.39944    6.14846   -2.78072    0.18237   25.02399  -25.15474  -54.23288   -9.23350    2.01721    0.31607   -0.95586    0.02298    5.65759    1.66645    0.64960    2.34994   -0.16967
   0.21987  -26.31082  -24.04910    8.45900  -25.51690   54.81491  -84.62747    8.76828  -31.59794    7.87613  -19.54671  -55.46230    3.92257   -0.11976  -19.99505  -26.53958   14.77864  -15.85603    6.21411   -3.07649    0.19217   27.56471    6.25540  -46.11524   -9.43719    1.60005    0.03535   -1.88929   -0.00410    7.11970    0.23690   -0.14593    2.18387   -0.11681
   0.23453  -21.74108  -19.81964    4.94540  -87.95504   63.41973  -80.70612    0.03922  -39.79347   15.68274  -14.09216  -17.86113   -0.14792   -0.06980  -29.87232  -26.50764   14.83505  -25.15922    5.93452   -3.16161    0.20861   33.31501   18.96530  -44.27083   -8.98454    0.96798   -0.63376   -2.97203    0.08032    8.28847   -0.80156   -0.94896    2.32956   -0.08183
   0.24919  -27.60080   21.53579    5.48413 -147.10018  -54.35437  -73.46779    7.81400  -24.53893   15.59531  -15.86441   -0.54403   -1.20294    0.22597  -50.19409  -26.97217   14.45185  -38.16577    5.60818   -3.26382    0.22773   31.93467   29.45359  -44.19116   -8.69777    0.84990   -0.88933   -3.71479    0.09693    9.30710   -1.12238   -1.30710    2.30919   -0.07515
   0.26385  -28.47882   54.20801    0.82382 -141.43624 -104.88031  -60.85788   41.18797  -15.66227    8.31029  -11.79088    3.76983   -1.46860    0.38549  -86.81959  -27.41185   12.82740  -54.84900    4.88594   -3.81652    0.16827   27.11350   34.54414  -44.73985   -9.16920    0.94949   -0.69439   -4.13873    0.06336    9.53333   -1.05546   -1.25659    1.63702   -0.03546
   0.27851  -10.79266   24.32524   -2.93735  -91.13826  -97.92179   33.59856   89.59905  -36.35041   -0.37785    4.74720    4.23794   -2.00420    0.24350 -132.51127  -10.11741    6.12173  -72.78311    3.51413   -4.17810    0.04845   20.42461   31.47201  -46.02666   -9.71837    0.59429   -0.82589   -4.45729    0.05892    9.53775   -1.02618   -0.96310    1.28517   -0.00993
   0.29317  -20.46737  -18.05451  -26.38331  -98.23905  -60.95313   94.67956  108.99393  -38.94988   -4.75215   15.62721    4.36428   -1.86115    0.10917 -169.93707   20.97450    0.28606  -90.63530    1.84209   -3.55970   -0.01516   15.72338   24.46569  -50.34763  -10.07862    0.01277   -1.26051   -4.67938    0.08114    9.42177   -1.06302   -0.63822    1.36137   -0.02251
   0.30782  -36.68559  -46.49269  -39.46951  -96.09569   40.39447   72.87952  108.62957  -32.27345   -1.55213   20.05283    4.91530   -1.75868    0.10990 -174.10828   38.60874    3.36374 -100.90812   -0.21654   -1.67618    0.00101   11.37580   13.47857  -51.01604  -10.20446   -0.22981   -1.29436   -4.54502    0.09996    8.48062   -1.59541   -0.30363    1.36443   -0.02420
   0.32248  -31.31515  -47.77906  -24.82528  -75.10723   82.37566   52.50446  110.87329  -23.39601    3.79211   23.05794    5.57405   -1.87221    0.13763 -150.48287   41.70422   11.02498  -98.35354   -2.16742    0.71635    0.03214    1.64945    7.71921  -39.01755   -9.56738   -0.61580   -1.34531   -4.16427    0.08832    7.64764   -2.57273   -0.39490    1.44305   -0.01739
   0.33714  -20.82232  -31.06393   -8.38015  -74.91407  -14.06089   39.65381  116.04428   -8.73118    4.50877   26.49713    6.09758   -1.82715    0.13910 -141.83231   40.70768   11.92869  -90.15020   -3.08665    0.93379   -0.00162    2.88085    7.40695  -28.04854   -9.15670   -1.07741   -1.38516   -3.86010    0.08424    7.44194   -3.06378   -0.61642    1.74960   -0.03633
   0.35180   -9.08941  -18.45157    4.76287  -73.00752 -110.75142    3.56395  114.74913    2.48489    0.73900   30.14106    6.37292   -1.55616    0.13297 -136.57127   40.13475    4.44661  -69.70551   -1.99891   -0.17048    0.01476   13.61626    6.17698  -19.43381   -8.60808   -1.49533   -1.28517   -3.40770    0.07053    7.20252   -3.60279   -0.65930    2.21230   -0.06240
   0.36646   -3.48955   -3.91163  -16.05159 -111.06098 -134.40724  -68.41677  106.57323    9.24736   -2.89555   32.76269    6.01038   -1.14714    0.13776 -134.88234   16.93683    1.29885  -45.42642    2.50033    4.04117    0.27145    5.61427  -11.35379  -12.30446   -7.95302   -1.93004   -1.04703   -2.88254    0.03540    6.78665   -4.02399   -0.78620    2.64706   -0.06297
   0.38112   -6.28453   22.39058  -73.27248 -189.84437 -141.90908  -73.25440  100.10035   18.06368   -4.00920   32.26385    5.54410   -0.80240    0.16417 -151.09045  -35.37206    7.18113  -24.85025    3.36633   19.79645    0.28948  -23.16852  -35.62618  -10.81476   -8.05412   -2.20263   -0.76641   -2.39632    0.00367    6.55779   -3.89983   -0.86877    3.26984   -0.05129
   0.39577   -3.24163  -10.16730  -54.56133 -119.61823  -14.79484   33.06938  101.44598   34.11668   -6.13039   29.01768    5.83623   -0.45430    0.20229 -127.32079  -39.39892   12.78455   20.11495  -13.19742   45.47937   -0.09026  -17.60400  -46.81076  -15.12444   -9.05102   -2.37183   -0.43720   -1.82939    0.00286    5.74629   -3.80849   -0.31246    4.10661   -0.02368
   0.41043   -7.26294  -87.43001   21.66596  173.81359  319.06218   56.37883  105.63287   54.79464  -12.60288   24.81383    6.24376   -0.09002    0.25351  -82.18256    5.38228   14.28306   88.68257  -51.40035   68.95539   -0.08249   45.66038  -36.01376  -23.01808  -10.42227   -2.12098    0.16764   -0.55176   -0.02707    5.22379   -3.84321    0.46235    5.68330   -0.06100
   0.42509  -30.96826  -42.17399   19.60520  363.87589  482.30876  -33.82993   96.84344   60.24470  -20.22898   21.11604    5.68845    0.46310    0.32166  -82.98947  -21.80302   17.07201  149.83244  -92.16804   83.80988    0.09552   88.68519   31.01079  -19.57658  -12.77099   -2.69565    0.83525    1.50146   -0.10576    4.53424   -5.20322   -0.76392    8.37860   -0.13373
   0.43975  -45.83774   27.89137    9.44890  294.84796  404.87905 -178.83456   77.98325   49.68775  -25.43399   18.83476    4.77386    1.04385    0.36565  -90.45250  -85.10080   22.01729  184.05496 -124.52448   93.63969    0.16250  107.36218   72.71897   -7.83593  -14.31448   -4.93454    0.47138    4.57980   -0.19877    0.47836   -8.09924   -3.49854   10.65209   -0.15220
   0.45441  -40.64284   26.67188   80.01007  110.41498  200.70872 -284.01108   61.77092   37.93380  -28.12598   16.31425    4.15686    1.36071    0.31004  -65.49232 -126.99932   29.61053  198.81273 -152.07628   97.89682    0.12580  138.72395   51.37097  -17.66315  -12.72258   -7.06614   -1.00099    8.13081   -0.26370   -7.51617   -7.61912   -3.36306   11.22365   -0.16725
   0.46907  -34.06906  -18.43612   85.47912  -58.98524  153.85899 -179.92272   48.76192   36.47140  -32.21086   11.52502    3.50251    1.55207    0.18791  -46.08206 -114.57153   31.37979  202.55995 -178.18474   95.74173    0.06908  136.46472   18.60739  -27.75723   -7.88442   -7.50189   -1.93871   10.46363   -0.25573  -14.38049   -2.63073   -0.19583    9.67869   -0.22342
   0.48372  -22.40650  -40.81304   23.23243  -89.56997  315.71672   -1.96805   35.88053   38.39372  -35.24213    4.83718    2.94477    1.54027    0.13080  -32.97955  -81.91996   31.70385  189.77300 -200.39196   88.75218    0.01386  106.47203    4.09816  -16.87438   -3.15359   -7.47751   -2.01110   10.23860   -0.16956  -14.36600   -0.89962    1.04991    7.63722   -0.31436
   0.49838    2.81854  -25.04983   19.94848   -5.90905  294.23752   77.94637   21.27832   40.71270  -36.18940   -0.33123    3.06394    1.26500    0.16496   -5.31042  -65.86904   27.65194  166.01545 -213.49358   80.34674   -0.03379   96.19290    9.94479    3.29411   -0.41480   -7.00527   -1.53743    8.47831   -0.13539  -11.70987   -2.96704    0.36933    6.20918   -0.36805
   0.51304   18.16279   -8.91435   37.16269    1.12489  127.50525   39.39487   10.23705   41.16791  -34.55767   -4.38543    3.96621    0.61513    0.21660    5.68987  -70.85186   18.64213  133.87223 -214.29720   72.33506   -0.02534   94.10197    9.67060   14.84169    0.53495   -4.70292   -0.71620    6.58268   -0.21738  -11.19084   -4.63731   -0.29855    4.23380   -0.25290
   0.52770   17.59926   -9.86014   29.20076  -60.56154   45.76767  -22.11268    2.90292   36.84681  -30.81948   -7.03501    4.50622   -0.01283    0.22983   -0.91672  -66.16426    8.43361   96.67563 -203.16935   63.94024   -0.01241   81.92680    0.84237   19.80684    0.74493   -2.31099   -0.34931    5.03618   -0.31313  -11.18738   -4.84739   -0.60669    2.43598   -0.10353
   0.54236   26.29888  -15.40252   25.72725  -34.48808   22.62247  -11.37267    0.12888   27.95328  -27.10455   -8.42110    4.52438   -0.35278    0.20822    9.54598  -46.93934   -0.06026   65.57668 -182.80378   54.61649   -0.01300   56.80313   -1.52187   25.84609    2.16502   -1.50440   -0.95313    4.19587   -0.33001  -10.25616   -4.54608   -0.82145    1.34664   -0.02029
   0.55702   35.75028  -10.23510    8.83248   31.90622   20.62468   49.79342   -4.06874   21.13900  -24.23352  -10.16480    4.65909   -0.66080    0.20395   16.19566  -22.53899   -6.43851   39.05115 -155.59264   44.91197   -0.02905   29.54222    5.84751   34.06057    4.44028   -2.30295   -1.94190    3.74550   -0.25001   -9.18960   -3.35197   -0.64390    0.34241   -0.00191
   0.57167   35.71431    8.81227  -13.82468   70.13261   16.20363   71.55782   -8.55349   18.86078  -20.17053  -12.98907    5.13657   -1.10078    0.22772   12.33771   -6.54937   -9.30737   17.05043 -122.94114   35.21683   -0.03205    8.53336   16.96571   40.33891    6.20700   -2.74208   -2.13354    3.42162   -0.21200   -8.65107   -1.63763   -0.04123   -0.35732   -0.02412
   0.58633   38.15558   28.57858  -14.11564   97.74014   22.75614   16.37477   -7.73275   25.69940  -17.98282  -17.38602    5.79004   -1.43365    0.25701   13.50914    8.25360   -9.23960    3.43145  -87.49712   25.74558   -0.01591   -3.85292   23.15173   43.05634    7.87097   -2.49701   -1.76828    3.49730   -0.23260   -8.03103   -0.81904   -0.01519   -0.74453    0.01057
   0.60099   42.61266   44.58305    6.58161  110.63119   13.36707  -70.86483   -8.99032   36.85460  -17.71964  -23.97058    6.38034   -1.64783    0.29212   22.65971   21.62213   -7.09557   -2.08174  -54.27031   17.06286   -0.02930   -4.57717   21.97999   42.81751   10.06705   -4.02964   -2.13638    3.85379   -0.18871   -7.48533   -0.77121   -0.32845   -1.37189    0.08418
   0.61565   35.36133   44.46255   10.96329   60.56191  -21.34200 -106.25643  -24.88535   43.16254  -15.09079  -33.21866    6.64937   -1.87401    0.32090   30.52264   29.59546   -4.50832   -3.64318  -28.87258   10.16275   -0.06443   -0.41421   14.96754   38.52827   11.79317   -5.63653   -2.61717    3.71573   -0.11215   -7.31034    0.01560   -0.30571   -2.34312    0.10557
   0.63031   22.11054   37.63117   -6.10803  -28.51675  -44.96272  -47.79475  -59.03032   44.21222   -9.48165  -48.49055    6.60712   -2.16404    0.27542   39.94527   32.20879   -3.61407   -3.44476  -12.61693    5.41489    0.04466    4.99963   11.99293   36.43009   12.66625   -6.12832   -2.54121    3.46088   -0.07472   -7.61279    1.00038    0.10114   -3.33518    0.08374
   0.64497    7.37331   31.28084  -40.21316 -104.44292  -52.23409   73.55225 -108.34995   36.80794   -3.04134  -69.21399    5.83545   -2.33659    0.17032   54.94083   34.82425   -3.72533   -0.96141   -3.24027    2.32127    0.25322    4.56211   20.47034   40.41810   13.34988   -6.87464   -2.19415    3.60992   -0.07625   -8.07242    1.84404    0.62171   -4.30522    0.06898
   0.65962   -8.17757    8.07107  -81.64039 -141.84659  -40.28737  208.82875 -157.85320   14.62981    3.67091  -88.07237    3.16878   -2.23091    0.04559   70.02921   38.21169   -3.90159    3.16394    1.25883    0.54743    0.33078   -2.85008   25.49237   42.06405   13.91728   -7.23837   -1.80212    3.80891   -0.06276   -8.50365    2.66240    0.77638   -5.13156    0.08379
   0.67428  -17.65964    8.63007  -91.58912 -168.39120  -62.21209  205.57014 -177.99197   13.54578    4.89018  -96.38124   -0.20198   -1.83090   -0.09506   82.55290   35.02533   -3.63819    8.64468    2.73341   -0.12771    0.20644   -8.69704   20.63950   37.99532   13.66502   -6.75946   -1.17438    3.97907   -0.05745   -8.55121    3.36770    0.65061   -5.41890    0.08621
   0.68894   -8.99221   19.34750  -54.13999 -123.69901  -90.81460   84.94104 -157.82625   25.80605   -0.31177  -89.97179   -0.89035   -2.07053   -0.14581   90.49528   29.33902   -3.52779   13.15871    3.24150   -0.34584    0.09622   -5.22402    9.00561   33.22885   12.74999   -6.08995   -0.49385    3.92314   -0.07414   -8.01994    3.58204    0.53470   -5.12760    0.07291
   0.70360   -4.88194   -0.97480  -28.11558  -18.36892  -45.31403   19.58302 -140.48921    7.48857   -3.75072  -83.34106   -1.46378   -1.83741   -0.19024   95.49875   20.70337   -3.18758   16.37758    3.96238   -0.55124    0.11621   -1.24975   -1.62810   28.33346   11.28125   -5.37173   -0.03889    3.79701   -0.07186   -7.55225    3.28977    0.43451   -4.61087    0.06261
   0.71826  -18.39665  -47.62030  -55.43979   54.03707  -15.85558   99.57871 -164.54123  -44.39884    0.12194  -89.73711   -5.57115    0.65728   -0.31659   96.02909   14.74160   -3.68623   18.83064    4.63618   -0.66003    0.14234   -0.23111   -5.77788   27.61832   10.47931   -5.13366   -0.20727    4.14218   -0.07339   -7.22104    2.38034    0.48814   -4.01858    0.07512
