# Supplementary material for: Efficient trajectory optimization for curved running using a 3D musculoskeletal model with implicit dynamics
Source: Sci Rep. 2020 Oct 19;10:17655. doi: 10.1038/s41598-020-73856-w (PMC7573630; doi:10.1038/s41598-020-73856-w)
Supplement: Supplementary file 4 — Supplementary Dataset. [file 41598_2020_73856_MOESM4_ESM.zip › Curved_Sim_GRF.mot]

JK_SCALED_curve6_kinetics_GRFs.mot
nRows=50
nColumns=19
inDegrees=no
endheader
time	ground_force_vx	ground_force_vy	ground_force_vz	ground_force_px	ground_force_py	ground_force_pz	l_ground_force_vx	l_ground_force_vy	l_ground_force_vz	l_ground_force_px	l_ground_force_py	l_ground_force_pz	ground_torque_x	ground_torque_y	ground_torque_z	l_ground_torque_x	l_ground_torque_y	l_ground_torque_z
   0.00000  379.21580  515.80684 -382.41639   -3.96682    0.00000    0.02692   -0.62060    1.49561   -2.02199   -3.85711    0.00000   -0.41282  -13.88759 -1505.03767 -2046.11085    0.61742   -7.54283   -5.76874
   0.01319  320.73803 1396.52484  -84.63025   -3.96861    0.00000    0.05643   -1.58451    1.58524   -1.58523   -3.79917    0.00000   -0.39004  -78.80125 -313.26195 -5542.26105    0.61830   -5.40456   -6.02260
   0.02639  443.55982 2491.34222 -141.24967   -3.97593    0.00000    0.09055   -1.77672    1.77712   -1.77712   -3.78903    0.00000   -0.33498 -225.59127 -514.90908 -9905.40121    0.59530   -6.13838   -6.73357
   0.03958  443.63946 2370.39617 -110.90298   -3.97508    0.00000    0.10426   -2.00808    2.00856   -2.00855   -3.78174    0.00000   -0.27543 -247.14389 -380.66789 -9422.51938    0.55322   -7.04273   -7.59584
   0.05278  423.00325 2300.53536 -118.23322   -3.97300    0.00000    0.12209   -2.27902    2.27990   -2.27989   -3.77835    0.00000   -0.21207 -280.86627 -401.39832 -9140.02622    0.48351   -8.13092   -8.61426
   0.06597  391.22177 2189.49665  -92.69554   -3.97020    0.00000    0.14087   -2.60569    2.60791   -2.60791   -3.77883    0.00000   -0.14557 -308.43494 -294.63216 -8692.74562    0.37965   -9.47552   -9.85486
   0.07917  355.06391 1987.49140  -50.51538   -3.96762    0.00000    0.16304   -2.98185    2.99291   -2.99290   -3.78274    0.00000   -0.07615 -324.04699 -122.73824 -7885.60279    0.22790  -11.09436  -11.32138
   0.09236  321.51173 1727.54387  -13.29345   -3.96706    0.00000    0.19055   -0.02464    3.41762   -3.41761   -3.83333    0.00000   -0.00352 -329.18354   29.35147 -6853.26253    0.01203  -13.15045  -13.10087
   0.10556  285.63574 1482.89912   -9.21786   -3.96718    0.00000    0.22601    3.46901    3.86168   -3.86167   -3.92380    0.00000    0.07240 -335.15098   44.19710 -5882.93268   -0.27958  -14.90307  -15.15245
   0.11875  232.78089 1321.27368   38.19912   -3.96703    0.00000    0.24028    4.07187    4.25951   -4.25951   -3.92461    0.00000    0.15174 -317.46948  222.94922 -5241.53373   -0.64635  -16.09793  -16.71693
   0.13194  213.46047 1115.00325   76.03753   -3.96806    0.00000    0.25066    4.34106    4.51548   -4.51548   -3.92120    0.00000    0.23428 -279.48464  362.57685 -4424.40368   -1.05791  -16.68872  -17.70612
   0.14514  181.20096  991.91697  122.04347   -3.96807    0.00000    0.25299    3.95532    4.58629   -4.58628   -3.91754    0.00000    0.31928 -250.94491  535.09030 -3935.99589   -1.46432  -16.70673  -17.96696
   0.15833  146.77649  802.37098  147.67241   -3.96802    0.00000    0.25522    0.29837    4.38162   -4.38162   -3.90100    0.00000    0.40573 -204.78225  626.43108 -3183.82527   -1.77774  -17.02385  -17.09273
   0.17153  114.65197  603.18656  154.49822   -3.96788    0.00000    0.25939   -1.25923    3.99274   -3.99274   -3.87997    0.00000    0.49158 -156.45886  643.52226 -2393.37254   -1.96275  -16.19769  -15.49173
   0.18472   77.49966  406.21325  137.46434   -3.96764    0.00000    0.26918   -2.22253    3.60796   -3.60796   -3.85006    0.00000    0.57404 -109.34385  564.83444 -1611.70825   -2.07111  -15.27438  -13.89088
   0.19792   34.47905  264.28444  116.04757   -3.96709    0.00000    0.28305   -1.63700    3.25762   -3.25762   -3.84953    0.00000    0.65077  -74.80481  469.62155 -1048.43960   -2.11997  -13.75565  -12.54030
   0.21111    6.97474  199.24485  107.05396   -3.96703    0.00000    0.28460   -1.02811    2.89437   -2.89437   -3.84941    0.00000    0.71978  -56.70454  426.76513 -790.41049   -2.08330  -12.06638  -11.14162
   0.22431  -15.18584  147.41565   98.39541   -3.96724    0.00000    0.28474   -0.53126    2.56748   -2.56748   -3.84807    0.00000    0.78071  -41.97508  386.05650 -584.83337   -2.00446  -10.49341   -9.87985
   0.23750  -42.76139   87.68072   76.32489   -3.96742    0.00000    0.28441   -0.16214    2.36526   -2.36526   -3.84667    0.00000    0.83645  -24.93739  290.64044 -347.86584   -1.97842   -9.43776   -9.09837
   0.25070  -34.86024   34.88116   31.66621   -3.96321    0.00000    0.28277    0.12322    2.40648   -2.40647   -3.84447    0.00000    0.89498   -9.86325  115.62652 -138.24145   -2.15375   -9.37522   -9.25162
   0.26389   -3.78887    3.78921   -3.78184   -3.95212    0.00000    0.29903    0.25049    2.65223   -2.65223   -3.83720    0.00000    0.95187   -1.13308  -16.07928  -14.97541   -2.52457  -10.21558  -10.17716
   0.27708   -1.04917    1.04924   -1.04917   -3.94176    0.00000    0.32725    0.47302    3.09255   -3.09254   -3.83162    0.00000    0.99887   -0.34336   -4.47890   -4.13586   -3.08905  -11.71128  -11.84946
   0.29028   -0.39371    0.39373   -0.39372   -3.93568    0.00000    0.35836    0.96122    3.95105   -3.95104   -3.82828    0.00000    1.03425   -0.14110   -1.69064   -1.54959   -4.08639  -14.55690  -15.12572
   0.30347   -0.18683    0.18684   -0.18683   -3.92955    0.00000    0.39365    2.56546    6.21525   -6.21522   -3.82891    0.00000    1.05144   -0.07355   -0.80772   -0.73419   -6.53495  -21.70385  -23.79762
   0.31667   -0.13496    0.13497   -0.13497   -3.89296    0.00000    0.44769   61.46791  123.59046 -123.58955   -3.83922    0.00000    1.00326   -0.06042   -0.58584   -0.52543 -123.99346 -414.00606 -474.49055
   0.32986   -0.15545    0.15548   -0.15548   -3.82896    0.00000    0.52214  279.37108  987.65940 -479.56609   -3.83877    0.00000    0.99592   -0.08118   -0.67651   -0.59534 -983.63004 -1565.15290 -3791.39368
   0.34306   -0.24419    0.24432   -0.24432   -3.77871    0.00000    0.59744  332.13775 1399.28834 -146.59150   -3.83767    0.00000    1.00025   -0.14597   -1.06910   -0.92323 -1399.63651 -235.92287 -5370.01241
   0.35625   -0.38445    0.38499   -0.38499   -3.75075    0.00000    0.66872  396.63503 2188.97953 -248.37469   -3.82308    0.00000    1.03939   -0.25745   -1.70104   -1.44400 -2275.20689 -582.56471 -8368.64961
   0.36945   -0.57848    0.57888   -0.57888   -3.73365    0.00000    0.73920  424.29638 2311.29346 -220.23804   -3.81927    0.00000    1.05325   -0.42791   -2.58894   -2.16135 -2434.37977 -435.50502 -8827.44235
   0.38264   -0.80963    0.80983   -0.80983   -3.72161    0.00000    0.80960  409.32126 2287.85952 -207.80139   -3.81267    0.00000    1.06677   -0.65564   -3.66933   -3.01387 -2440.62123 -396.56982 -8722.86470
   0.39583   -1.06445    1.06457   -1.06457   -3.71207    0.00000    0.87980  419.55654 2249.13020 -190.43235   -3.80598    0.00000    1.08205   -0.93661   -4.88825   -3.95176 -2433.66621 -310.92810 -8560.15386
   0.40903   -1.32921    1.32929   -1.32929   -3.70351    0.00000    0.94991  410.29239 2059.38769 -145.21384   -3.79686    0.00000    1.09996   -1.26271   -6.18566   -4.92304 -2265.24375 -136.63562 -7819.20240
   0.42222   -1.58996    1.59002   -1.59002   -3.69471    0.00000    1.02030  389.95748 1786.59565 -101.03882   -3.78719    0.00000    1.12305   -1.62229   -7.49688   -5.87466 -2006.43128   26.53887 -6766.17029
   0.43542   -1.84350    1.84355   -1.84355   -3.68450    0.00000    1.09108  319.65343 1411.12094  -81.73248   -3.77421    0.00000    1.15184   -2.01147   -8.80397   -6.79257 -1625.38954   37.41397 -5325.86564
   0.44861   -2.09287    2.09291   -2.09291   -3.67181    0.00000    1.16217  292.68610 1277.94750  -33.49465   -3.76755    0.00000    1.17083   -2.43231  -10.11703   -7.68477 -1496.25750  199.55605 -4814.72905
   0.46181   -2.34447    2.34450   -2.34450   -3.65607    0.00000    1.23349  271.04833 1131.34928   16.27203   -3.76843    0.00000    1.17959   -2.89192  -11.46352   -8.57166 -1334.52659  369.22461 -4263.40665
   0.47500   -2.60376    2.60379   -2.60378   -3.63729    0.00000    1.30502  239.37405  896.21281   51.38208   -3.77107    0.00000    1.19320   -3.39800  -12.86869   -9.47073 -1069.35885  473.23781 -3379.67941
   0.48820   -2.84427    2.84429   -2.84429   -3.61560    0.00000    1.37683  218.20514  748.70385   88.34593   -3.77514    0.00000    1.20155   -3.91610  -14.19987  -10.28382 -899.60427  593.91249 -2826.46041
   0.50139   -3.05213    3.05215   -3.05215   -3.59141    0.00000    1.44868  196.73506  586.15960   94.76190   -3.78109    0.00000    1.21438   -4.42158  -15.38308  -10.96154 -711.82070  598.14866 -2216.32368
   0.51459   -3.20335    3.20337   -3.20337   -3.56550    0.00000    1.51921  161.06265  410.81303   81.80897   -3.78506    0.00000    1.23209   -4.86659  -16.28817  -11.42163 -506.15819  510.92293 -1554.95116
   0.52778   -3.27466    3.27468   -3.27468   -3.53882    0.00000    1.58680  126.74352  268.59822   63.41714   -3.77845    0.00000    1.24734   -5.19628  -16.78473  -11.58851 -335.03405  400.76546 -1014.88479
   0.54097   -3.20311    3.20313   -3.20313   -3.51287    0.00000    1.64996  118.82151  187.77842   51.02985   -3.77653    0.00000    1.25226   -5.28503  -16.53718  -11.25220 -235.14671  342.33965 -709.15068
   0.55417   -3.00845    3.00847   -3.00847   -3.48973    0.00000    1.70736  100.53702  119.98553   42.47483   -3.77649    0.00000    1.25274   -5.13655  -15.63527  -10.49877 -150.31074  286.82599 -453.12425
   0.56736   -2.78405    2.78407   -2.78407   -3.47092    0.00000    1.75857   59.30807   63.22247   21.26185   -3.77731    0.00000    1.25220   -4.89600  -14.55923   -9.66329  -79.16696  154.89662 -238.81106
   0.58056   -2.69650    2.69653   -2.69653   -3.45541    0.00000    1.80626    7.20675    8.92916   -8.92072   -3.76677    0.00000    1.25303   -4.87063  -14.18818   -9.31762  -11.18850  -24.53653  -33.63408
   0.59375   -2.86527    2.86532   -2.86531   -3.44093    0.00000    1.85417   -3.07145    3.07371   -3.07348   -3.73406    0.00000    1.26715   -5.31280  -15.17205   -9.85937   -3.89485  -15.36853  -11.47742
   0.60695   -3.28559    3.28569   -3.28568   -3.43052    0.00000    1.89855   -1.92039    1.92060   -1.92054   -3.71043    0.00000    1.29319   -6.23803  -17.50944  -11.27162   -2.48369   -9.60946   -7.12625
   0.62014   -4.10451    4.10477   -4.10476   -3.42619    0.00000    1.93680   -1.61981    1.61990   -1.61987   -3.68444    0.00000    1.32558   -7.95014  -22.01331  -14.06374   -2.14731   -8.11550   -5.96842
   0.63334   -5.72070    5.72207   -5.72204   -3.43313    0.00000    1.96059   -1.51290    1.51296   -1.51294   -3.65763    0.00000    1.36158  -11.21863  -30.86034  -19.64459   -2.06001   -7.59372   -5.53385
   0.64653   -9.50331   12.42320  -12.42313   -3.47934    0.00000    1.94596   -1.46298    1.46303   -1.46301   -3.63024    0.00000    1.40087  -24.17506  -61.10197  -43.22454   -2.04951   -7.36053   -5.31113
