# Supplementary material for: Efficient trajectory optimization for curved running using a 3D musculoskeletal model with implicit dynamics
Source: Sci Rep. 2020 Oct 19;10:17655. doi: 10.1038/s41598-020-73856-w (PMC7573630; doi:10.1038/s41598-020-73856-w)
Supplement: Supplementary file 4 — Supplementary Dataset. [file 41598_2020_73856_MOESM4_ESM.zip › Curved_Sim_Kinem.mot]

JK_SCALED_curve6_kinematics.mot
nRows=50
nColumns=34
inDegrees=yes
endheader
time	pelvis_rotation	pelvis_obliquity	pelvis_tilt	pelvis_tx	pelvis_ty	pelvis_tz	hip_flexion_r	hip_adduction_r	hip_rotation_r	knee_angle_r	ankle_angle_r	subtalar_angle_r	mtp_angle_r	hip_flexion_l	hip_adduction_l	hip_rotation_l	knee_angle_l	ankle_angle_l	subtalar_angle_l	mtp_angle_l	lumbar_extension	lumbar_bending	lumbar_rotation	arm_flex_r	arm_add_r	arm_rot_r	elbow_flex_r	pro_sup_r	arm_flex_l	arm_add_l	arm_rot_l	elbow_flex_l	pro_sup_l
   0.00000  -83.28039  -17.43112    0.22983   -3.73431    1.01560    0.00000   17.03728    6.69519   -6.11993  -19.87210   10.02529   -2.24548   19.68352   -2.25450   -6.26676    0.13491  -58.96407  -16.94901   -6.22136   23.95446  -12.98227   12.40726   -8.53783  -16.45913  -14.28796   -0.94067   83.01270  108.74176  -20.02435  -16.19015    3.22020   82.26305  120.57220
   0.01319  -84.65177  -18.05377    1.09017   -3.73516    1.00674    0.03677   15.45819    7.44081   -6.26478  -21.49808    8.18707    0.65617   18.75128   -0.39154   -6.92636   -1.02120  -63.38461  -16.14173   -6.64736   22.49612  -13.51735   13.54115   -6.31122  -14.69995  -14.77952   -0.24101   81.65981  108.36962  -19.50188  -15.25264    3.32404   79.20608  120.31385
   0.02639  -86.27203  -19.41316    2.35913   -3.73525    1.00125    0.07239   13.84507    9.05958   -5.65917  -24.14623   11.41354    2.53853   18.43581    1.34962   -8.43641   -1.99735  -67.38525  -15.21354   -7.11280   21.09826  -14.72955   15.41347   -3.52693  -12.99163  -15.75024    0.63423   81.27963  108.01918  -18.88939  -14.02613    3.25318   76.46300  119.95115
   0.03958  -87.72520  -20.56522    3.48655   -3.73446    0.99841    0.10738   11.94054   10.45462   -4.77478  -26.01316   14.05019    3.82487   18.07937    3.45009   -9.61983   -2.40699  -70.80504  -14.16338   -7.61235   19.73507  -15.92109   16.97477   -0.82228  -11.60939  -16.96489    1.59481   82.05325  107.74698  -18.56428  -12.84487    3.02886   74.65609  119.55286
   0.05278  -88.84427  -20.96262    3.83432   -3.73332    0.99715    0.14221   10.17217   11.00150   -3.80209  -26.80889   15.87297    4.87886   17.67569    6.45411   -9.84978   -2.36655  -73.55758  -13.00659   -8.08358   18.39350  -16.26393   17.58755    1.45061  -10.78157  -18.17176    2.46456   84.02481  107.63121  -18.86445  -12.01411    2.75996   74.34158  119.19694
   0.06597  -89.56727  -20.61698    3.35832   -3.73189    0.99712    0.17717    8.59893   10.70483   -2.80465  -26.61304   17.11295    5.64978   17.27817   10.26094   -9.13380   -2.04557  -75.56671  -11.78441   -8.43710   17.05292  -15.67082   17.26412    3.21112  -10.57341  -19.18878    3.03424   87.10859  107.75115  -19.92340  -11.70311    2.53921   75.81946  118.92135
   0.07917  -89.93956  -19.63542    2.28324   -3.73010    0.99817    0.21242    7.13859    9.70237   -1.76183  -25.64766   17.82727    5.97247   16.86564   14.51788   -7.60949   -1.63995  -76.77296  -10.51683   -8.53386   15.69175  -14.38261   16.13393    4.53027  -10.88009  -19.84966    3.21664   90.90483  108.12243  -21.68957  -11.94880    2.33501   78.96094  118.70200
   0.09236  -90.00000  -18.14281    0.99186   -3.72776    1.00036    0.24793    5.56299    8.18379   -0.58277  -24.15821   17.97717    5.51431   16.33338   18.74548   -5.46782   -1.29207  -77.15094   -9.18066   -8.29180   14.33028  -12.84800   14.35511    5.46249  -11.43298  -20.10794    3.14568   94.84844  108.64888  -23.91304  -12.61628    2.01445   83.13435  118.47962
   0.10556  -89.88111  -16.34361   -0.28860   -3.72481    1.00364    0.28367    3.73520    6.36837    0.62137  -22.22855   17.54095    4.22094   15.39294   22.68873   -3.02735   -1.17677  -76.72068   -7.84824   -8.12153   12.98142  -11.32990   12.17649    6.17580  -12.01153  -20.09539    3.01759   98.45883  109.21644  -26.23361  -13.44270    1.53477   87.42794  118.22929
   0.11875  -89.65932  -14.40097   -1.44195   -3.72118    1.00790    0.31964    1.73446    4.34525    1.65017  -20.19300   16.49044    2.74847   15.04086   26.20888   -0.52053   -1.35100  -75.50371   -6.54718   -8.03034   11.64250   -9.96012    9.80536    6.77408  -12.51775  -19.90155    2.91279  101.43940  109.79892  -28.43544  -14.27744    0.92570   91.35155  117.95372
   0.13194  -89.42755  -12.33056   -2.42334   -3.71708    1.01289    0.35586   -0.32864    2.15817    2.07789  -18.34046   14.90161    1.21555   16.09738   29.24765    1.96508   -1.87614  -73.53029   -5.28159   -7.89968   10.33242   -8.77081    7.24952    7.34164  -12.91636  -19.57189    2.89015  103.62156  110.43099  -30.40065  -15.05901    0.20970   94.64619  117.70018
   0.14514  -89.20145  -10.27384   -3.19092   -3.71258    1.01851    0.39241   -2.41878   -0.03261    1.92306  -16.79532   12.75046   -0.19850   18.24539   31.71370    4.27957   -2.65694  -70.78717   -4.03181   -7.68722    9.08168   -7.79875    4.66943    7.91905  -13.21433  -19.19218    2.97611  104.94289  111.13830  -32.03963  -15.70059   -0.58009   97.14612  117.53129
   0.15833  -88.96683   -8.30692   -3.79394   -3.70776    1.02437    0.42928   -4.40042   -2.11289    1.32054  -15.71352   10.17692   -1.54803   20.96698   33.63845    6.39845   -3.57510  -67.30736   -2.76104   -7.53415    7.93814   -6.98448    2.15781    8.50619  -13.43100  -18.82936    3.18682  105.40036  111.91735  -33.30455  -16.15023   -1.41228   98.77338  117.48479
   0.17153  -88.80143   -6.51589   -4.20472   -3.70282    1.03020    0.46642   -6.15515   -3.98669    0.49091  -15.29879    7.22012   -2.89412   24.06229   34.94815    8.24727   -4.55096  -63.08356   -1.40800   -7.56903    6.96033   -6.34955   -0.19851    9.19950  -13.57777  -18.55051    3.51470  105.05920  112.73444  -34.13840  -16.36989   -2.23802   99.49424  117.57278
   0.18472  -88.81717   -5.08054   -4.30287   -3.69810    1.03581    0.50375   -7.66304   -5.49330   -0.32383  -15.71477    3.88892   -4.31202   27.56332   35.45910    9.63185   -5.43441  -58.15233    0.08873   -7.71159    6.19202   -6.01397   -2.22057   10.14167  -13.66536  -18.42946    3.93330  104.08388  113.53816  -34.52115  -16.33714   -3.01972   99.40506  117.78278
   0.19792  -88.79400   -4.26750   -4.07214   -3.69343    1.04090    0.54107   -8.88699   -6.32579   -1.08238  -17.07470    0.15567   -6.01667   31.47198   35.15620   10.43128   -5.82673  -52.74042    1.74772   -7.64837    5.64111   -6.04041   -3.56991   11.12368  -13.69036  -18.53054    4.43125  102.67499  114.26488  -34.51245  -16.03219   -3.75795   98.71258  118.07693
   0.21111  -88.60899   -3.95054   -3.51137   -3.68866    1.04525    0.57837   -9.82372   -6.63264   -1.86652  -19.41921   -3.73460   -7.88035   34.26133   34.07640   10.82763   -5.74581  -47.07985    3.55146   -7.18977    5.28473   -6.44739   -4.37495   11.97488  -13.65163  -18.79560    4.99115  100.92627  114.87131  -34.18681  -15.52083   -4.47305   97.60689  118.41010
   0.22431  -88.22908   -3.89764   -2.66424   -3.68375    1.04865    0.61569  -10.48307   -6.68922   -2.67324  -22.60443   -8.00956   -9.80976   35.79968   32.34092   11.03491   -5.44974  -41.41881    5.48489   -6.23229    5.09866   -7.18397   -4.89915   12.60927  -13.55324  -19.12190    5.58351   98.86773  115.35128  -33.60499  -14.89068   -5.17812   96.20882  118.74461
   0.23750  -87.60962   -3.98907   -1.61128   -3.67862    1.05080    0.65305  -10.88576   -6.63403   -3.41271  -26.40846  -12.88234  -11.71415   35.90607   30.12613   11.17472   -5.14885  -36.00939    7.52475   -4.94552    5.06195   -8.16422   -5.27222   12.95993  -13.39761  -19.41932    6.16124   96.47950  115.72894  -32.78141  -14.20092   -5.85785   94.51640  119.05238
   0.25070  -86.69893   -4.18645   -0.47699   -3.67329    1.05145    0.69041  -11.03197   -6.39608   -3.86031  -30.63720  -18.50203  -12.60697   34.72891   27.63333   11.30132   -4.94935  -31.02892    9.39873   -3.67031    5.19173   -9.25784   -5.53574   12.97506  -13.18249  -19.59194    6.66851   93.68834  116.04019  -31.69518  -13.49946   -6.48859   92.42581  119.30999
   0.26389  -85.45289   -4.41786    0.63393   -3.66783    1.05030    0.72775  -10.89074   -5.91026   -4.07034  -35.40002  -22.72788  -11.67014   32.95202   25.00628   11.50354   -4.87098  -26.54282   11.10185   -2.62485    5.45031  -10.36504   -5.77521   12.60166  -12.92328  -19.57580    7.05853   90.52900  116.30803  -30.35312  -12.83954   -7.07381   89.90891  119.49352
   0.27708  -83.87212   -4.61899    1.62082   -3.66227    1.04719    0.76508  -10.40941   -5.21922   -4.23490  -40.63082  -24.82263  -10.47572   31.36022   22.34512   11.84406   -4.88981  -22.51546   12.88655   -1.82694    5.78426  -11.38051   -6.06684   11.83054  -12.64942  -19.34461    7.30743   87.09211  116.54270  -28.80616  -12.27154   -7.62115   87.03748  119.57100
   0.29028  -81.98830   -4.75149    2.43651   -3.65665    1.04205    0.80241   -9.55155   -4.38976   -4.43483  -46.20509  -25.63214   -9.63761   30.02790   19.67925   12.33729   -4.96646  -18.86695   14.78547   -1.18629    6.20188  -12.25718   -6.45553   10.68814  -12.39220  -18.91271    7.40635   83.50040  116.73661  -27.10140  -11.83357   -8.11688   83.89684  119.50910
   0.30347  -79.85107   -4.78962    3.07340   -3.65101    1.03490    0.83975   -8.30819   -3.49187   -4.68298  -52.00938  -25.81965   -9.13654   28.89194   16.99015   12.96495   -5.05706  -15.49774   16.57781   -0.47701    6.74739  -12.99193   -6.97116    9.21969  -12.18937  -18.32614    7.37042   79.92155  116.85905  -25.30348  -11.56441   -8.53059   80.63288  119.28041
   0.31667  -77.52145   -4.58856    3.54197   -3.64548    1.02607    0.87693   -6.66632   -2.71819   -4.95088  -57.94960  -25.65620   -8.82630   27.89795   14.44291   13.68542   -4.98853  -13.25598   17.21335   -0.30802    7.59532  -13.62764   -7.78117    7.44884  -12.04942  -17.60062    7.23545   76.53014  116.86411  -23.47287  -11.54374   -8.81185   77.46312  118.86992
   0.32986  -74.89092   -3.49032    4.04319   -3.63977    1.01768    0.91310   -4.79889   -2.86687   -5.28121  -63.86201  -25.21368   -8.58706   27.01620   12.49420   14.99380   -4.62213  -14.75878   12.93924   -4.38928    9.37719  -14.57084   -9.55763    5.08057  -11.82670  -16.59846    7.00842   73.34594  116.70905  -21.54217  -11.90279   -8.93218   74.56736  118.29373
   0.34306  -72.11326   -1.93936    4.64390   -3.63366    1.01040    0.94844   -2.80159   -3.47857   -5.42257  -69.48027  -24.45264   -8.46118   26.21365   10.41415   16.58952   -4.44592  -16.36352    9.51206   -6.84781   10.82466  -15.84505  -11.76136    2.33353  -11.69799  -15.53653    6.72879   70.76063  116.34859  -19.65562  -12.54585   -8.80746   72.22308  117.60222
   0.35625  -69.33290   -0.04809    5.40484   -3.62663    1.00556    0.98252   -0.71021   -4.58726   -5.26035  -74.59350  -23.42061   -8.45697   25.46813    8.29857   18.84405   -2.25006  -18.64480    9.95644   -7.46551   11.27648  -17.52363  -14.16962   -0.66839  -11.71712  -14.55338    6.39886   69.04139  115.79655  -17.87775  -13.37245   -8.38210   70.69756  116.88743
   0.36945  -66.73791    1.41656    6.08427   -3.61869    1.00309    1.01571    1.66485   -5.34208   -4.76462  -78.94735  -22.14851   -8.60467   24.74424    5.99400   20.76872    0.77949  -20.60046   11.63596   -8.25575   11.67148  -19.18226  -15.95272   -3.54599  -12.07606  -13.82228    6.03634   68.55958  115.13972  -16.49199  -14.30094   -7.65218   70.47170  116.28323
   0.38264  -64.46297    2.04178    6.18718   -3.60983    1.00224    1.04858    4.75610   -5.29917   -4.07652  -82.42552  -20.64953   -8.87506   24.02210    3.76830   21.70210    3.96210  -21.68953   13.06386   -9.06507   12.12401  -20.10572  -16.71456   -6.00079  -12.98143  -13.46182    5.70918   69.61605  114.45195  -15.82142  -15.30354   -6.73364   71.97262  115.88895
   0.39583  -62.52650    1.80006    5.49051   -3.60002    1.00256    1.08151    8.68159   -4.45143   -3.37059  -84.95000  -18.93900   -9.19661   23.28768    1.88754   21.46353    6.93954  -21.91064   14.27806   -9.48259   12.30681  -19.96693  -16.45789   -7.96768  -14.49913  -13.50839    5.46045   72.24715  113.76488  -16.01834  -16.34453   -5.84518   75.29116  115.73720
   0.40903  -60.90988    0.88074    4.17960   -3.58945    1.00395    1.11476   13.13812   -2.99374   -2.72882  -86.48673  -17.01044   -9.53303   22.52456    0.30960   20.17495    9.39139  -21.38110   15.21758   -9.35367   12.36549  -18.97013  -15.41449   -9.51021  -16.52973  -13.90381    5.25874   76.17778  113.08194  -16.99806  -17.36392   -5.19623   80.09148  115.77100
   0.42222  -59.45653   -0.43936    2.44568   -3.57821    1.00628    1.14829   17.83696   -1.26404   -2.27164  -87.06268  -14.89671   -9.87499   21.72589   -0.97162   18.11596   11.06811  -20.33758   15.72089   -8.50119   12.46777  -17.38722  -13.87564  -10.86236  -18.84802  -14.51150    5.05530   80.82307  112.41539  -18.49694  -18.28732   -4.85720   85.63899  115.87478
   0.43542  -58.02001   -2.05247    0.40996   -3.56639    1.00909    1.18207   22.57659    0.58203   -2.11880  -86.72778  -12.65332  -10.21569   20.89335   -2.02577   15.42100   11.96632  -18.89479   15.96840   -6.73031   12.84069  -15.39367  -11.94835  -12.18915  -21.24229  -15.24287    4.81292   85.63200  111.78972  -20.22327  -19.03433   -4.74557   91.18154  115.94619
   0.44861  -56.60025   -3.88925   -1.61128   -3.55398    1.01274    1.21599   26.93631    2.43961   -2.27045  -85.44338  -10.36100  -10.51717   20.04298   -3.06107   12.31390   12.32803  -17.25079   15.39333   -4.81561   13.93461  -13.36961   -9.70733  -13.47006  -23.46791  -15.98626    4.48964   90.07698  111.24379  -21.84746  -19.56886   -4.69672   96.11767  115.98021
   0.46181  -55.20075   -6.06304   -3.51773   -3.54093    1.01716    1.25003   30.74139    4.40427   -2.76257  -83.16981   -8.08867  -10.72075   19.20295   -4.04802    8.79401   12.26920  -15.73212   14.17363   -2.94285   16.41378  -11.43727   -7.01958  -14.62828  -25.46927  -16.73755    4.03459   94.02865  110.78566  -23.23185  -19.84120   -4.59736  100.20896  116.05743
   0.47500  -53.83724   -8.54648   -5.26811   -3.52726    1.02203    1.28415   33.91405    6.45206   -3.52366  -79.92044   -5.88057  -10.77891   18.41270   -4.96435    4.96406   11.73480  -14.51027   12.42722   -1.19712   20.00360   -9.65152   -3.91352  -15.63155  -27.20012  -17.47349    3.44065   97.38318  110.40434  -24.32017  -19.86684   -4.37316  103.35071  116.29105
   0.48820  -52.60282  -11.09348   -6.81221   -3.51296    1.02718    1.31831   36.40382    8.40411   -4.28892  -75.78377   -3.76641  -10.64291   17.71004   -5.78673    1.21695   10.83980  -13.74612   10.19106   -0.11748   23.15223   -8.05911   -0.68030  -16.45010  -28.59454  -18.12119    2.74258  100.00695  110.07873  -25.09253  -19.70670   -3.99118  105.46558  116.73219
   0.50139  -51.54643  -13.55357   -8.05637   -3.49807    1.03242    1.35246   38.09862   10.20228   -4.83111  -70.82722   -1.73851  -10.16841   17.11781   -6.52857   -2.26472    9.51125  -13.63548    7.64235    0.56454   25.93140   -6.75990    2.49175  -17.07718  -29.60481  -18.62699    1.98796  101.85215  109.79541  -25.55896  -19.42454   -3.45828  106.56791  117.35254
   0.51459  -50.60914  -15.55663   -8.89528   -3.48247    1.03750    1.38625   38.83954   11.44292   -5.10433  -65.20998    0.30674   -9.25622   16.64458   -7.11671   -5.07233    8.04837  -14.50393    4.81892    0.83709   28.84972   -5.88764    5.21127  -17.66362  -30.15533  -18.90186    1.26819  102.88049  109.56293  -25.76298  -19.14209   -2.83759  106.80342  118.07772
   0.52778  -50.18896  -16.57812   -9.01953   -3.46654    1.04236    1.41963   38.47264   11.72681   -4.86356  -59.28287    2.41698   -7.88994   16.29755   -7.68707   -6.50268    6.68193  -16.46403    1.52288    0.09134   32.55441   -5.72103    6.78931  -17.91057  -30.22371  -18.80441    0.64137  103.11279  109.40137  -25.73309  -19.04816   -2.19027  106.44123  118.81030
   0.54097  -50.23281  -16.92477   -8.47333   -3.45044    1.04675    1.45272   37.13058   11.36732   -4.44842  -53.22714    4.53165   -6.17368   16.05727   -8.21513   -6.97319    5.56594  -19.42915   -1.96462   -1.32538   35.37589   -6.22515    7.56273  -17.75544  -29.87784  -18.40388    0.08790  102.69400  109.31828  -25.48857  -19.10062   -1.52570  105.61028  119.46986
   0.55417  -50.48653  -17.02961   -7.49110   -3.43413    1.05022    1.48561   35.09409   10.76100   -4.21888  -47.21051    6.58561   -4.42486   15.91042   -8.56938   -7.08364    4.76242  -23.21366   -5.75546   -2.95760   36.73318   -7.17763    8.06536  -17.32940  -29.19819  -17.82265   -0.41858  101.76715  109.31062  -25.07576  -19.19696   -0.84873  104.38043  119.99346
   0.56736  -50.89178  -17.09085   -6.29772   -3.41767    1.05233    1.51846   32.69439   10.14087   -4.21241  -41.47888    8.58166   -2.94167   15.84505   -8.71636   -7.08629    4.17129  -27.41315  -10.21332   -4.47940   36.51084   -8.32004    8.52740  -16.65379  -28.23486  -17.14409   -0.87901  100.36046  109.36655  -24.53733  -19.25306   -0.16088  102.73566  120.35160
   0.58056  -51.43320  -17.16923   -5.06592   -3.40114    1.05270    1.55136   30.20632    9.58838   -4.35524  -36.25670   10.41618   -1.85259   15.87786   -8.65611   -7.04954    3.69830  -31.77849  -14.30809   -5.02171   34.61228   -9.45189    9.01986  -15.74809  -27.01050  -16.44055   -1.27420   98.47426  109.45782  -23.89458  -19.19810    0.52809  100.62671  120.56182
   0.59375  -52.06542  -17.25938   -3.89765   -3.38450    1.05115    1.58429   27.76950    9.08596   -4.56435  -31.64989   11.84064   -1.20276   16.04557   -8.35968   -6.96350    3.23261  -36.20103  -16.43755   -4.87751   32.55037  -10.46150    9.55225  -14.67868  -25.55612  -15.76943   -1.58594   96.17911  109.54262  -23.19305  -18.99831    1.18417   98.10326  120.66630
   0.60695  -52.72770  -17.33459   -2.83975   -3.36769    1.04768    1.61725   25.41705    8.58931   -4.76151  -27.65776   12.83718   -1.09647   16.34298   -7.77791   -6.83115    2.71620  -40.63700  -17.33162   -4.90113   30.64779  -11.30220   10.10640  -13.52784  -23.89859  -15.16786   -1.78714   93.54766  109.57361  -22.47176  -18.64906    1.77258   95.22845  120.71365
   0.62014  -53.37000  -17.38287   -1.90781   -3.35068    1.04227    1.65022   23.14749    8.06408   -4.89784  -24.25868   13.29897   -1.56254   16.80107   -6.87349   -6.67280    2.15331  -45.11165  -17.67484   -5.13085   28.86017  -11.96245   10.67419  -12.35577  -22.08028  -14.67337   -1.85069   90.69456  109.51566  -21.76183  -18.16317    2.27161   92.08386  120.73741
   0.63334  -53.94021  -17.38542   -1.09941   -3.33343    1.03494    1.68320   20.91471    7.46811   -4.93294  -21.37203   13.35405   -2.61083   17.40666   -5.64009   -6.48267    1.59621  -49.67221  -17.73785   -5.44661   27.13703  -12.44815   11.23843  -11.21919  -20.17257  -14.32830   -1.74629   87.80473  109.35286  -21.10097  -17.57188    2.67231   88.78887  120.74367
   0.64653  -54.33742  -17.32624   -0.41775   -3.31581    1.02563    1.71619   18.60550    6.75431   -4.84979  -18.81058   13.34063   -4.11156   18.11319   -4.09399   -6.24169    1.14826  -54.34627  -17.49907   -5.82993   25.49828  -12.75956   11.79032  -10.21429  -18.29052  -14.18339   -1.44584   85.16707  109.08400  -20.54409  -16.92344    2.97949   85.51559  120.70331
