# Supplementary material for: Efficient trajectory optimization for curved running using a 3D musculoskeletal model with implicit dynamics
Source: Sci Rep. 2020 Oct 19;10:17655. doi: 10.1038/s41598-020-73856-w (PMC7573630; doi:10.1038/s41598-020-73856-w)
Supplement: Supplementary file 4 — Supplementary Dataset. [file 41598_2020_73856_MOESM4_ESM.zip › Curved_Sim_Mom.sto]

JK_SCALED_curve6_kinetics_moments.sto
nRows=50
nColumns=34
inDegrees=no
endheader
time		pelvis_rotation_moment		pelvis_obliquity_moment		pelvis_tilt_moment		pelvis_tx_force		pelvis_ty_force		pelvis_tz_force		hip_flexion_r_moment		hip_adduction_r_moment		hip_rotation_r_moment		knee_angle_r_moment		ankle_angle_r_moment		subtalar_angle_r_moment		mtp_angle_r_moment		hip_flexion_l_moment		hip_adduction_l_moment		hip_rotation_l_moment		knee_angle_l_moment		ankle_angle_l_moment		subtalar_angle_l_moment		mtp_angle_l_moment		lumbar_extension_moment		lumbar_bending_moment		lumbar_rotation_moment		arm_flex_r_moment		arm_add_r_moment		arm_rot_r_moment		elbow_flex_r_moment		pro_sup_r_moment		arm_flex_l_moment		arm_add_l_moment		arm_rot_l_moment		elbow_flex_l_moment		pro_sup_l_moment
   0.00000    0.00000    0.00000    0.00000    0.00000    0.00000    0.00000  -92.36516  -26.68992   22.44794   14.67568   31.66128  -16.26639   -0.25599   68.72607    7.86284   -0.57284   15.32580    4.20073   -0.91382    0.17389   29.26205   -3.65230   13.35455    4.05841   -1.29369    0.22953    6.10882   -0.12506   -4.08842    0.01752    0.09273    1.47882   -0.10271
   0.01319    0.00000    0.00000    0.00000    0.00000    0.00000    0.00000  -86.26800  -50.02165   23.56407   76.33765   29.62660  -28.54439    3.38607   68.91397   12.56264    0.91576   13.15752    4.72741   -1.25551    0.18630   29.32614  -23.98100   11.17401    2.55793   -1.78737    0.17849    9.21633   -0.19115   -5.80085   -0.85195   -0.11003    4.24177   -0.23228
   0.02639    0.00000    0.00000    0.00000    0.00000    0.00000    0.00000  -81.96245  -75.88449   15.60194  148.59346  -24.29419  -30.20488    1.58230   74.80010   21.14905    0.02805   13.23348    5.51599   -1.39794    0.21657   29.69855  -64.08993    9.61003    0.92131   -2.44756    0.14441   12.30369   -0.25497   -7.47963   -1.72094   -0.10682    6.92255   -0.34012
   0.03958    0.00000    0.00000    0.00000    0.00000    0.00000    0.00000  -65.25096  -83.42311    7.95896  188.41995  -68.44494  -30.78710    1.11670   73.77772   19.74983   -0.55993   13.37000    5.83572   -1.30104    0.24871   37.63059 -110.15191    7.81437   -0.85125   -2.77133    0.26608   14.83866   -0.34022   -8.66503   -3.10211    0.10830    9.19645   -0.36886
   0.05278    0.00000    0.00000    0.00000    0.00000    0.00000    0.00000  -48.94824  -76.43563    0.20803  195.65832 -105.78718  -32.30631    0.93060   63.70967   15.02508   -1.61530   11.75446    5.51989   -1.09821    0.25677   50.11132 -145.10163    3.69867   -2.37242   -2.40988    0.27069   16.43033   -0.41448   -9.45943   -4.90614    0.21507   11.29419   -0.37754
   0.06597    0.00000    0.00000    0.00000    0.00000    0.00000    0.00000  -38.72961  -66.11529   -5.08875  168.58763 -139.18132  -33.11984    0.75016   52.59673   15.67404   -3.46043    9.34429    4.87253   -0.83620    0.25056   50.02134 -142.72613    1.15272   -3.59591   -1.19674    0.24276   15.88066   -0.43368   -9.84966   -6.60574   -0.06644   12.32031   -0.37217
   0.07917    0.00000    0.00000    0.00000    0.00000    0.00000    0.00000  -34.38719  -58.94315   -8.72125  118.13006 -168.72280  -31.42693    0.59301   42.74023   17.76439   -5.63741    7.12314    4.24782   -0.53083    0.24671   43.62320 -119.29468    0.93143   -4.53819    0.63664    0.46149   12.73967   -0.37713   -9.70718   -7.72855   -0.81999   11.58548   -0.35127
   0.09236    0.00000    0.00000    0.00000    0.00000    0.00000    0.00000  -30.66393  -51.97887  -11.30276   60.84746 -193.30930  -24.72744    0.53416   34.69201   17.66739   -8.04526    5.51807    3.68809    0.10667    0.22780   30.70891  -90.94196   -2.19535   -4.92075    1.48339    0.72544    8.04881   -0.26103   -8.15011   -6.96819   -1.47001    8.50794   -0.28145
   0.10556    0.00000    0.00000    0.00000    0.00000    0.00000    0.00000  -24.62598  -44.76889  -11.66866   14.96138 -216.12727  -12.58519    0.81255   27.27681   15.71194  -10.25665    4.41696    3.32140    0.26952    0.19812   20.31193  -63.94556   -3.93363   -4.55983    0.66776    0.77079    3.49159   -0.12050   -5.13540   -4.39856   -1.50381    4.20457   -0.16424
   0.11875    0.00000    0.00000    0.00000    0.00000    0.00000    0.00000  -20.63650  -37.34330  -11.63248  -14.54674 -211.87245   -2.74457   -0.26025   20.55233   13.30142  -11.25905    3.69382    3.00882    0.41532    0.18202   15.65693  -45.74808   -5.29244   -4.57526    0.40841    0.79090    0.25794   -0.01433   -2.87386   -3.02326   -1.49607    1.71527   -0.08509
   0.13194    0.00000    0.00000    0.00000    0.00000    0.00000    0.00000  -19.23283  -28.05077   -9.53158  -33.26611 -190.75239    4.43916   -2.45555   14.62444    9.64480   -9.94525    2.64552    2.75501    0.45950    0.16418   15.18822  -38.01742   -6.67099   -4.75426   -0.10733    0.73220   -1.91473    0.07087   -0.90457   -1.76990   -1.29801   -0.13857   -0.01147
   0.14514    0.00000    0.00000    0.00000    0.00000    0.00000    0.00000  -18.67363  -18.23491   -6.49494  -43.29294 -173.49210    9.50198   -4.22914   10.22223    6.12000   -7.52240    4.07987    2.72235    0.25596    0.15161   16.11813  -33.73084   -7.80616   -5.06773   -0.80227    0.63468   -3.15165    0.12921    0.46289   -0.63071   -1.04419   -1.24265    0.03343
   0.15833    0.00000    0.00000    0.00000    0.00000    0.00000    0.00000  -16.36931  -10.12035   -3.92446  -46.94237 -143.46801   10.82473   -5.29696    5.83615    3.19991   -4.31427    4.17283    3.12994   -0.63744    0.18326   16.02219  -28.56688   -8.29690   -5.24157   -1.47973    0.50035   -4.07101    0.16895    1.70286    0.46557   -0.70768   -2.14032    0.06866
   0.17153    0.00000    0.00000    0.00000    0.00000    0.00000    0.00000   -7.77173   -3.29307   -1.94028  -45.26480 -112.01316   10.38269   -6.07515   -5.74014   -0.57926   -0.45167    2.43581    3.21955   -1.21909    0.19170   15.33451  -24.28908   -8.46287   -5.31518   -2.13673    0.25621   -4.47278    0.18323    2.77053    1.44197   -0.26870   -2.71819    0.08974
   0.18472    0.00000    0.00000    0.00000    0.00000    0.00000    0.00000    6.84112    2.70788   -0.29618  -38.11693  -80.67234    9.33008   -6.88307  -26.41491   -9.12803    5.79166   -3.44612    2.86901   -1.64677    0.16988   15.56188  -22.59405   -9.22664   -5.30087   -2.49898    0.00155   -4.17321    0.16902    3.36841    1.87653    0.06140   -2.49637    0.07909
   0.19792    0.00000    0.00000    0.00000    0.00000    0.00000    0.00000   26.52321   10.79504    0.44381  -29.65341  -57.33361    9.58590   -7.70562  -47.31230  -10.28297    7.41562  -12.95964    2.36501   -1.47843    0.15003   12.70736  -16.64794  -14.50510   -5.08965   -2.40568   -0.23899   -3.48919    0.13147    3.70446    1.62549    0.18136   -1.44665    0.03850
   0.21111    0.00000    0.00000    0.00000    0.00000    0.00000    0.00000   44.98457   18.19614    0.34737  -20.76853  -44.18548   10.53745   -6.44196  -69.47793   -1.53282    3.47830  -28.00655    1.95370   -1.07195    0.13604   14.96125  -18.73040  -17.69238   -4.88583   -2.10581   -0.50031   -2.91342    0.08925    4.08567    1.29271    0.30560   -0.65468    0.01204
   0.22431    0.00000    0.00000    0.00000    0.00000    0.00000    0.00000   59.41317   23.31833    0.54576  -11.39975  -34.33722   11.40421   -4.90718  -88.14062    7.81019   -1.16287  -41.90733    1.65942   -0.75541    0.12076   19.33463  -22.34566  -19.34011   -4.66108   -1.70755   -0.75557   -2.57414    0.05724    4.52577    1.04540    0.45135   -0.29943    0.00400
   0.23750    0.00000    0.00000    0.00000    0.00000    0.00000    0.00000   69.25160   27.81284    0.81681   -2.72913  -22.44386   11.95144   -3.00044 -100.90816   13.70539   -3.98331  -50.72939    1.46130   -0.84206    0.09965   22.48534  -22.79536  -19.95940   -4.38856   -1.23804   -0.99153   -2.67087    0.04495    5.05601    0.95143    0.62630   -0.51159    0.01581
   0.25070    0.00000    0.00000    0.00000    0.00000    0.00000    0.00000   76.24540   29.03873    0.63362    6.72066   -8.91251    7.99954   -1.04221 -108.06513   16.58446   -5.00517  -54.13142    0.71417   -1.06405    0.04347   24.06775  -20.55504  -19.51182   -4.10816   -0.82691   -1.21141   -2.97727    0.03996    5.60633    0.99520    0.79719   -1.07945    0.03959
   0.26389    0.00000    0.00000    0.00000    0.00000    0.00000    0.00000   77.08800   28.02561   -0.26988    9.10095    4.57666    0.71689    0.35298 -109.78562   17.58325   -4.88871  -53.29093    0.54099   -1.33079    0.02554   25.28990  -18.39734  -19.12195   -3.99829   -0.84679   -1.41174   -2.67688    0.01751    5.82200    1.15114    0.94033   -1.33302    0.05077
   0.27708    0.00000    0.00000    0.00000    0.00000    0.00000    0.00000   75.98938   25.50088    0.04472    9.80556    6.98020   -1.70401    0.36879 -107.53907   17.04641   -4.30156  -50.04904    1.00699   -1.51751    0.05163   26.43320  -17.36640  -18.77615   -3.67323   -0.84203   -1.43929   -1.83190   -0.01738    5.73562    0.88179    0.87982   -0.80715    0.03177
   0.29028    0.00000    0.00000    0.00000    0.00000    0.00000    0.00000   73.80753   22.26370    1.22467   10.02677    5.85745   -2.05574    0.25513 -102.98364   15.62788   -3.59669  -45.85694    1.02736   -1.43950    0.05540   26.11386  -15.81656  -18.17900   -3.29001   -0.93443   -1.38200   -0.89409   -0.05148    5.52901    0.51675    0.79971   -0.13160    0.00813
   0.30347    0.00000    0.00000    0.00000    0.00000    0.00000    0.00000   70.93855   18.82952    2.84239   10.23924    4.74656   -1.92401    0.17259  -96.89497   13.67666   -2.84322  -40.98391    0.52240   -1.03111    0.02598   24.44843  -13.45693  -17.26486   -2.86862   -1.06101   -1.22072    0.11896   -0.08461    5.17300   -0.00536    0.67545    0.74693   -0.01848
   0.31667    0.00000    0.00000    0.00000    0.00000    0.00000    0.00000   67.82211   17.12897    4.39049   11.33232    4.39384   -1.87402    0.13762  -88.08346    9.13021   -3.79135  -26.51296    7.11007    3.01017   -0.14664   21.17691   -8.77097  -16.40565   -2.55986   -1.28590   -1.01685    1.52928   -0.13357    4.60838   -0.73918    0.51412    2.11562   -0.05006
   0.32986    0.00000    0.00000    0.00000    0.00000    0.00000    0.00000   68.31034   25.06469    5.29641   13.28380    4.97857   -2.09903    0.13824  -74.59047  -13.37275   -4.04264   36.87209   45.72651   23.46561   -0.59868   14.83405    7.10923  -15.89860   -3.01446   -1.81195   -0.89916    4.03715   -0.24090    3.29843   -1.62284    0.15880    4.70386   -0.11417
   0.34306    0.00000    0.00000    0.00000    0.00000    0.00000    0.00000   68.45142   29.46338    4.28505   15.12735    5.58915   -2.13810    0.15752  -61.18455  -42.79270    2.52199   84.42124   56.78872   28.35424    0.19361   15.93085   24.23268  -14.09000   -2.99477   -2.35236   -0.60251    6.06087   -0.28605    2.13068   -2.59582   -0.00968    7.13776   -0.18077
   0.35625    0.00000    0.00000    0.00000    0.00000    0.00000    0.00000   68.78651   32.25305    1.06021   16.21905    6.04405   -2.00690    0.17135  -51.29203  -87.44253   -2.40339  135.37382   27.20597   27.92405    0.68879   21.72867   52.89877  -12.72684   -3.53523   -2.61769   -0.37302    8.37314   -0.34660    0.27367   -4.00088   -0.26615   10.25679   -0.25934
   0.36945    0.00000    0.00000    0.00000    0.00000    0.00000    0.00000   67.16653   25.09651   -2.21358   18.24216    6.16027   -1.58403    0.19187  -37.75166 -128.54589   -4.67575  167.78884  -11.33233   33.76220   -0.16670   31.10667   76.17798  -13.19482   -4.40089   -2.55123    0.00145   10.36421   -0.37508   -2.06152   -5.83417   -0.42072   13.28419   -0.32025
   0.38264    0.00000    0.00000    0.00000    0.00000    0.00000    0.00000   61.43758   16.16034   -5.58589   19.30993    5.81687   -1.03725    0.20312  -24.18081 -149.24734   -7.67547  180.16112  -47.65720   41.24091   -0.93541   43.99809   89.36855  -13.11238   -5.33298   -2.88483    0.37364   12.27395   -0.39764   -4.37310   -7.18870   -0.57911   15.76523   -0.38623
   0.39583    0.00000    0.00000    0.00000    0.00000    0.00000    0.00000   53.84508   11.82166   -7.64960   18.64162    5.28501   -0.59363    0.20792  -18.30559 -145.08443  -13.05202  165.36952  -83.99588   47.88628   -1.08043   52.28665   94.39705  -11.94958   -5.91663   -3.34645    0.51583   13.11558   -0.40584   -6.28406   -7.62862   -0.90825   16.62213   -0.44189
   0.40903    0.00000    0.00000    0.00000    0.00000    0.00000    0.00000   46.47092   13.70988   -9.92345   17.06923    4.74780   -0.23851    0.21289  -19.08803 -118.69038  -19.84294  122.18505 -118.80157   52.75066   -1.25890   48.30043   85.56563   -9.86269   -5.92548   -3.63306    0.25006   12.01116   -0.37790   -7.43604   -6.84570   -1.23739   14.76219   -0.44023
   0.42222    0.00000    0.00000    0.00000    0.00000    0.00000    0.00000   37.93530   18.80118  -13.17401   14.92145    4.11311    0.12873    0.21228  -20.93789  -81.51449  -23.25992   69.35660 -150.32318   54.44306   -1.50839   40.85838   70.74983   -8.24239   -4.75470   -3.63022   -0.38166    9.16979   -0.30583   -7.12806   -5.04323   -1.24669   10.45808   -0.35452
   0.43542    0.00000    0.00000    0.00000    0.00000    0.00000    0.00000   27.60812   23.34126  -16.59302   12.74011    3.42806    0.52216    0.20861  -19.80302  -46.57486  -22.30470   24.84256 -163.36687   49.15259   -1.95145   32.69643   53.34770   -6.82055   -2.68552   -3.38323   -1.06784    5.75482   -0.20407   -5.81383   -2.98654   -0.83864    5.35928   -0.21794
   0.44861    0.00000    0.00000    0.00000    0.00000    0.00000    0.00000   18.30389   24.74066  -18.89057   10.78988    2.90915    0.81972    0.20398  -13.13495  -30.50833  -18.60341   -4.86712 -175.46607   44.46511   -2.95379   21.45286   44.56508    0.14125   -0.37464   -2.50811   -1.41545    2.63782   -0.10512   -4.71957   -1.76250   -0.57235    1.29590   -0.08436
   0.46181    0.00000    0.00000    0.00000    0.00000    0.00000    0.00000   10.34882   21.73872  -17.93648    9.01276    2.62254    0.89710    0.19965   -7.43340  -21.18202  -14.00147  -23.14642 -165.22050   35.67760   -4.87725   15.85148   42.63066    6.78430    0.88831   -2.12549   -1.55240    1.17894   -0.05362   -4.66778   -0.91807   -0.36882   -0.82244    0.00060
   0.47500    0.00000    0.00000    0.00000    0.00000    0.00000    0.00000    4.23465   15.66530  -13.99203    8.80152    2.50994    0.73828    0.18957   -7.80879   -8.58945   -9.25379  -36.86941 -142.97650   24.84157   -6.47139   14.39117   39.06350   10.83651    2.13222   -1.42852   -1.46315   -0.36983   -0.00244   -4.44501   -0.40605   -0.17141   -2.64002    0.09266
   0.48820    0.00000    0.00000    0.00000    0.00000    0.00000    0.00000   -0.34786    9.98649   -9.00047    7.36909    2.52593    0.43785    0.17736   -8.28262    0.58567   -5.43174  -44.79660 -125.66759   17.38179   -6.02792   13.80666   34.35393   12.56013    3.07749   -0.67130   -1.30482   -1.63545    0.03106   -4.12162   -0.06007    0.04497   -4.13431    0.16617
   0.50139    0.00000    0.00000    0.00000    0.00000    0.00000    0.00000   -7.89222    6.87237   -4.97517    4.34865    2.47159    0.32050    0.17144   -5.42150    7.28147   -2.20012  -46.41710 -105.08696   11.05501   -5.68471   13.00522   28.72942   13.29186    3.70836   -0.01527   -1.07019   -2.38097    0.05146   -3.88169    0.13873    0.17013   -5.00511    0.20017
   0.51459    0.00000    0.00000    0.00000    0.00000    0.00000    0.00000  -27.11346    3.60372   -4.30532   -2.88146    2.09137    0.26593    0.15760    8.37330   23.21343    0.57144  -40.49944  -80.62011    6.73909   -6.04357   11.68063   25.66367   14.41308    4.32223    0.82987   -0.59386   -2.78343    0.06454   -3.69710   -0.14343   -0.01093   -5.06330    0.19985
   0.52778    0.00000    0.00000    0.00000    0.00000    0.00000    0.00000  -47.83075    1.14324   -6.13551  -13.03771    1.68932    0.06115    0.13202   29.26721   34.05843    2.86108  -30.19571  -58.36133    6.87405   -7.35342    4.34721   13.01214   23.86219    4.83631    1.54495   -0.00563   -2.55535    0.06264   -3.75016   -0.62641   -0.43229   -4.51299    0.16899
   0.54097    0.00000    0.00000    0.00000    0.00000    0.00000    0.00000  -65.97612    6.29397   -7.75125  -28.13395    1.57315   -0.15072    0.12079   46.59371   28.90502    4.08503  -18.60193  -43.45708    7.97352   -6.43247    5.64726   12.50057   28.31304    5.28422    1.76206    0.38831   -2.10668    0.06548   -3.84611   -0.66218   -0.71465   -3.82737    0.11751
   0.55417    0.00000    0.00000    0.00000    0.00000    0.00000    0.00000  -80.26550    9.19716   -6.00494  -41.38848    1.66728   -0.62753    0.11010   57.67505   21.32256    4.28854   -7.95760  -30.49931    7.66509   -4.62791   12.03315   17.98414   27.92071    5.61737    1.88566    0.65929   -1.74663    0.06872   -3.86855   -0.59398   -0.86220   -3.20606    0.07048
   0.56736    0.00000    0.00000    0.00000    0.00000    0.00000    0.00000  -92.35566    9.43623   -3.60275  -50.73900    1.69757   -1.09209    0.09774   70.82917   16.54954    2.64818    9.30222  -15.63793    5.11514   -2.50186   15.76686   19.73646   26.09874    5.98982    2.00372    0.84788   -1.75346    0.07752   -3.64016   -0.38438   -0.85303   -3.14997    0.05228
   0.58056    0.00000    0.00000    0.00000    0.00000    0.00000    0.00000 -102.60955    7.79443   -1.49737  -56.02910    1.11673   -1.23299    0.06419   82.71682   15.07135    0.59079   24.54389    2.46944    1.61532   -0.06143   17.16882   18.65113   23.69501    6.31817    1.84321    0.90065   -1.74592    0.08253   -3.26722    0.07433   -0.71594   -3.36825    0.05432
   0.59375    0.00000    0.00000    0.00000    0.00000    0.00000    0.00000 -109.11186    5.91812    0.05485  -57.59247    0.07509   -1.11092    0.01037   88.61640   14.51677   -1.29790   30.95242    7.53203   -1.00089    0.35888   19.58456   18.09896   21.05687    6.22449    1.52646    0.87029   -1.01777    0.05917   -3.23993    0.23822   -0.63985   -2.82972    0.03857
   0.60695    0.00000    0.00000    0.00000    0.00000    0.00000    0.00000 -111.77987    4.58966    0.95136  -56.55275   -0.33245   -1.08167   -0.01139   89.22332   13.75362   -2.77383   31.27609    6.36315   -1.22995    0.26621   22.36612   16.13837   18.83646    5.97585    1.14589    0.80701   -0.15968    0.02979   -3.30051    0.32712   -0.54497   -2.24025    0.02527
   0.62014    0.00000    0.00000    0.00000    0.00000    0.00000    0.00000 -111.28926    3.56537    1.31061  -54.51720   -0.86940   -0.89830   -0.03854   85.80110   12.57334   -3.83236   28.05707    4.81544   -0.81424    0.18654   24.98410   13.09591   17.34827    5.64502    0.69790    0.72077    0.79261    0.00202   -3.40433    0.37416   -0.41143   -1.66302    0.01176
   0.63334    0.00000    0.00000    0.00000    0.00000    0.00000    0.00000 -108.17162    2.15294    1.56095  -50.69881   -0.69168   -0.84028   -0.03269   79.73075   11.08395   -4.34038   23.09548    3.98815   -0.51123    0.15779   27.30280    9.34583   16.53540    5.23732    0.15024    0.62547    1.93093   -0.02443   -3.54559    0.38201   -0.24641   -1.01281   -0.00722
   0.64653    0.00000    0.00000    0.00000    0.00000    0.00000    0.00000 -103.12994    0.06877    1.45948  -43.51500    0.65660   -1.28199    0.00586   73.06741    8.67065   -4.14363   18.55561    3.84147   -0.50994    0.16340   29.03085    4.55446   16.30460    4.73624   -0.55263    0.50482    3.42510   -0.05602   -3.69710    0.37303   -0.05443   -0.17499   -0.03730
