# Supplementary material for: Efficient trajectory optimization for curved running using a 3D musculoskeletal model with implicit dynamics
Source: Sci Rep. 2020 Oct 19;10:17655. doi: 10.1038/s41598-020-73856-w (PMC7573630; doi:10.1038/s41598-020-73856-w)
Supplement: Supplementary file 4 — Supplementary Dataset. [file 41598_2020_73856_MOESM4_ESM.zip › Curved_Sim_MusAct_Normalized.sto]

JK_SCALED_curve6_kinetics_activation.sto
nRows=50
nColumns=93
inDegrees=no
endheader
time	glut_med1_r	glut_med2_r	glut_med3_r	glut_min1_r	glut_min2_r	glut_min3_r	semimem_r	semiten_r	bifemlh_r	bifemsh_r	sar_r	add_long_r	add_brev_r	add_mag1_r	add_mag2_r	add_mag3_r	tfl_r	pect_r	grac_r	glut_max1_r	glut_max2_r	glut_max3_r	iliacus_r	psoas_r	quad_fem_r	gem_r	peri_r	rect_fem_r	vas_med_r	vas_int_r	vas_lat_r	med_gas_r	lat_gas_r	soleus_r	tib_post_r	flex_dig_r	flex_hal_r	tib_ant_r	per_brev_r	per_long_r	per_tert_r	ext_dig_r	ext_hal_r	glut_med1_l	glut_med2_l	glut_med3_l	glut_min1_l	glut_min2_l	glut_min3_l	semimem_l	semiten_l	bifemlh_l	bifemsh_l	sar_l	add_long_l	add_brev_l	add_mag1_l	add_mag2_l	add_mag3_l	tfl_l	pect_l	grac_l	glut_max1_l	glut_max2_l	glut_max3_l	iliacus_l	psoas_l	quad_fem_l	gem_l	peri_l	rect_fem_l	vas_med_l	vas_int_l	vas_lat_l	med_gas_l	lat_gas_l	soleus_l	tib_post_l	flex_dig_l	flex_hal_l	tib_ant_l	per_brev_l	per_long_l	per_tert_l	ext_dig_l	ext_hal_l	ercspn_r	ercspn_l	intobl_r	intobl_l	extobl_r	extobl_l
   0.00000    0.28510    0.26148    0.25294    0.11407    0.18365    0.22218    0.23516    0.20913    0.25686    0.00132    0.00240    0.00363    0.00512    0.01721    0.14446    0.24882    0.00160    0.00360    0.00182    0.21072    0.22867    0.26373    0.00322    0.00302    0.03833    0.04363    0.20938    0.00351    0.14518    0.15458    0.16109    0.01812    0.01677    0.02660    0.01953    0.00326    0.00173    0.10560    0.25688    0.31305    0.24668    0.26833    0.24694    0.00472    0.00482    0.00485    0.01521    0.00604    0.00508    0.01376    0.01584    0.00932    0.22707    0.21223    0.22072    0.04549    0.00857    0.00014    0.00047    0.36289    0.21764    0.17670    0.00264    0.00145    0.00038    0.35434    0.36549    0.22125    0.33749    0.04418    0.06415    0.00132    0.00138    0.00134    0.10436    0.06981    0.02394    0.00284    0.25698    0.23984    0.19733    0.24974    0.21271    0.31920    0.07404    0.00039    0.21983    0.00080    0.00642    0.02399    0.03663    0.00001
   0.01319    0.30297    0.27547    0.26405    0.12375    0.19034    0.22104    0.19732    0.17716    0.23195    0.00100    0.00180    0.00273    0.00385    0.01294    0.12308    0.25712    0.00121    0.00271    0.00137    0.22139    0.24168    0.27598    0.00242    0.00227    0.02883    0.03281    0.19972    0.00264    0.21083    0.22217    0.22376    0.05377    0.01261    0.07741    0.01469    0.00245    0.00130    0.07941    0.30452    0.33422    0.29696    0.26528    0.20933    0.00355    0.00362    0.00365    0.01144    0.00455    0.00382    0.01034    0.01191    0.00701    0.24763    0.22742    0.21433    0.03421    0.00644    0.00011    0.00035    0.37200    0.21310    0.18545    0.00199    0.00109    0.00029    0.36642    0.37609    0.16638    0.30784    0.03322    0.04823    0.00099    0.00103    0.00101    0.10611    0.06605    0.01800    0.00213    0.24984    0.23277    0.20473    0.24904    0.20674    0.32392    0.10511    0.00029    0.22816    0.00060    0.00483    0.01804    0.02755    0.00001
   0.02639    0.32099    0.27393    0.26028    0.11118    0.17525    0.22216    0.15297    0.13501    0.19405    0.00075    0.00136    0.00205    0.00290    0.00973    0.09255    0.25278    0.00091    0.00204    0.00103    0.22082    0.24234    0.27119    0.00182    0.00171    0.02168    0.02467    0.18845    0.00218    0.28943    0.30585    0.30583    0.13200    0.08244    0.16646    0.01104    0.00184    0.00098    0.05971    0.36432    0.35361    0.22359    0.19899    0.15741    0.00267    0.00273    0.00274    0.00860    0.00342    0.00287    0.00778    0.00895    0.00527    0.26634    0.24486    0.21471    0.02572    0.00484    0.00008    0.00026    0.37868    0.21226    0.19328    0.00149    0.00082    0.00022    0.37936    0.38647    0.12511    0.30192    0.02498    0.05960    0.00075    0.00078    0.00076    0.10517    0.05951    0.01354    0.00161    0.24397    0.22679    0.20876    0.24495    0.19817    0.32528    0.12736    0.00022    0.23609    0.00045    0.00363    0.01356    0.02071    0.00001
   0.03958    0.35663    0.27376    0.24732    0.14308    0.19414    0.24237    0.11503    0.10152    0.15046    0.00056    0.00102    0.00154    0.00218    0.00732    0.06959    0.23996    0.00068    0.00153    0.00077    0.21458    0.23479    0.25062    0.00137    0.00128    0.01630    0.01855    0.18536    0.07802    0.35074    0.37104    0.37092    0.21602    0.17130    0.25334    0.00830    0.00139    0.00074    0.04490    0.41339    0.36951    0.16813    0.14963    0.11837    0.00201    0.00205    0.00206    0.00647    0.00257    0.00216    0.00585    0.00673    0.00396    0.27991    0.25813    0.22722    0.01934    0.00364    0.00006    0.00020    0.37014    0.22013    0.20315    0.00112    0.00062    0.00016    0.38672    0.39076    0.09408    0.30613    0.01879    0.08373    0.00056    0.00058    0.00057    0.09888    0.04667    0.01018    0.00121    0.24066    0.22355    0.20834    0.23683    0.18717    0.32345    0.13822    0.00016    0.22077    0.03568    0.00273    0.01020    0.01558    0.00000
   0.05278    0.39217    0.29251    0.24952    0.21524    0.24931    0.28529    0.08650    0.07634    0.11314    0.00042    0.00077    0.00116    0.00164    0.00550    0.05233    0.21958    0.06189    0.00115    0.00058    0.21430    0.23057    0.21901    0.00103    0.00097    0.01226    0.01395    0.20230    0.14256    0.39023    0.41137    0.40921    0.29819    0.26277    0.33749    0.00624    0.00104    0.00055    0.03376    0.45005    0.38807    0.12643    0.11251    0.08901    0.00151    0.00154    0.00155    0.00486    0.00193    0.00162    0.00440    0.00506    0.00298    0.28601    0.26293    0.25901    0.05241    0.00274    0.00005    0.00015    0.34365    0.24234    0.21720    0.00085    0.00046    0.00012    0.38967    0.38936    0.10593    0.30311    0.01413    0.10438    0.00042    0.00044    0.00043    0.08607    0.03510    0.00765    0.00091    0.24073    0.22443    0.20288    0.22202    0.17354    0.31500    0.13532    0.00012    0.17439    0.13597    0.00205    0.00767    0.01171    0.00000
   0.06597    0.44566    0.33094    0.27863    0.29545    0.31975    0.34253    0.06504    0.05740    0.08508    0.00032    0.00058    0.00087    0.00123    0.00414    0.03935    0.18659    0.14263    0.00087    0.00044    0.22159    0.23080    0.17312    0.00077    0.00073    0.00922    0.01049    0.23722    0.18167    0.39024    0.40892    0.40416    0.37604    0.35214    0.42117    0.00470    0.00078    0.06015    0.02539    0.46262    0.39549    0.09507    0.08461    0.06693    0.00114    0.00116    0.00117    0.00366    0.00145    0.00122    0.00331    0.00381    0.00224    0.28102    0.25819    0.29254    0.13875    0.06455    0.00003    0.00011    0.30364    0.26874    0.23078    0.00064    0.00035    0.00009    0.38593    0.38023    0.17175    0.30480    0.01062    0.12240    0.00032    0.00033    0.00032    0.06575    0.02639    0.00575    0.00068    0.24421    0.22970    0.19364    0.19680    0.15533    0.29127    0.11765    0.00009    0.13113    0.22620    0.00154    0.00577    0.00881    0.00000
   0.07917    0.48247    0.37322    0.32440    0.35897    0.38194    0.40163    0.04891    0.04317    0.06398    0.00024    0.00043    0.00066    0.00093    0.00311    0.02959    0.14202    0.20974    0.00065    0.00033    0.23214    0.23098    0.13018    0.00058    0.00055    0.00693    0.00789    0.28220    0.18050    0.35243    0.36351    0.35204    0.44845    0.43700    0.50687    0.00353    0.04408    0.13756    0.01909    0.43596    0.38267    0.07149    0.06362    0.05033    0.00085    0.00087    0.00088    0.00275    0.00109    0.00092    0.00249    0.00286    0.00168    0.26181    0.24406    0.31145    0.21646    0.15229    0.00003    0.00008    0.25651    0.28626    0.23572    0.00048    0.00026    0.00007    0.37137    0.36025    0.24431    0.31988    0.00799    0.13670    0.00024    0.00025    0.00024    0.04944    0.01984    0.00433    0.00051    0.24879    0.23689    0.18432    0.16318    0.12756    0.24858    0.08958    0.00007    0.09861    0.28945    0.00116    0.07897    0.00662    0.00311
   0.09236    0.48376    0.39088    0.34866    0.39543    0.41637    0.43266    0.03678    0.03246    0.04811    0.00018    0.00033    0.00049    0.00070    0.00234    0.02225    0.10679    0.25504    0.00049    0.00025    0.22859    0.21411    0.09789    0.00044    0.00041    0.00521    0.00593    0.31114    0.13654    0.26501    0.27334    0.26472    0.50866    0.50846    0.59663    0.00265    0.11279    0.21629    0.01436    0.35768    0.34445    0.05376    0.04784    0.03784    0.00064    0.00066    0.00066    0.00207    0.00082    0.00069    0.00187    0.00215    0.00127    0.22759    0.22333    0.30178    0.25107    0.19785    0.00002    0.00006    0.20840    0.28091    0.22280    0.00036    0.00020    0.00005    0.33998    0.32589    0.30346    0.35865    0.00601    0.14668    0.00018    0.00019    0.00018    0.03718    0.01492    0.00325    0.00039    0.24814    0.23926    0.17810    0.12892    0.09592    0.20496    0.06736    0.00005    0.07415    0.31488    0.00087    0.18275    0.00498    0.07025
   0.10556    0.45528    0.37561    0.33419    0.41189    0.42244    0.42838    0.04829    0.02441    0.03617    0.00014    0.01806    0.00037    0.00052    0.00176    0.01673    0.08030    0.27678    0.00037    0.00019    0.20544    0.17796    0.07361    0.00033    0.00031    0.00392    0.00446    0.31694    0.10268    0.19879    0.20487    0.19857    0.54396    0.55081    0.73633    0.05299    0.18058    0.28039    0.01079    0.26896    0.29406    0.04042    0.03597    0.02846    0.00048    0.00049    0.00050    0.00155    0.00062    0.00052    0.00141    0.00162    0.00095    0.18327    0.19838    0.26707    0.24157    0.19716    0.00001    0.00005    0.16165    0.25297    0.19288    0.00027    0.00015    0.00004    0.29147    0.27787    0.34899    0.40705    0.00452    0.15146    0.00013    0.00014    0.00014    0.02796    0.01122    0.00245    0.00029    0.23372    0.22764    0.16542    0.13594    0.10812    0.19843    0.05174    0.00004    0.05576    0.30807    0.00066    0.26941    0.00374    0.11160
   0.11875    0.39831    0.35049    0.32591    0.39690    0.40621    0.40967    0.08568    0.01835    0.05472    0.02487    0.05142    0.00028    0.00039    0.00132    0.01258    0.06038    0.27642    0.00028    0.00014    0.18233    0.14422    0.05535    0.00025    0.00023    0.00295    0.00335    0.32441    0.07721    0.14948    0.15406    0.14932    0.54565    0.55425    0.55369    0.07381    0.23220    0.32167    0.00812    0.20224    0.25748    0.03040    0.02705    0.02140    0.00036    0.00037    0.00037    0.00117    0.00046    0.00039    0.00106    0.00122    0.00072    0.13781    0.17004    0.23149    0.22428    0.18604    0.00001    0.00004    0.12155    0.22210    0.15826    0.00020    0.00011    0.00003    0.23737    0.22404    0.35804    0.41990    0.00340    0.15179    0.00010    0.00011    0.00010    0.02102    0.00844    0.00184    0.00022    0.22242    0.21866    0.15262    0.13412    0.10952    0.18625    0.03891    0.00003    0.04193    0.29661    0.00049    0.29788    0.00282    0.13647
   0.13194    0.32944    0.31112    0.29824    0.36755    0.37448    0.36680    0.12463    0.05974    0.09173    0.07486    0.07607    0.00021    0.00030    0.00099    0.00946    0.04541    0.25741    0.00021    0.00011    0.15390    0.11013    0.04162    0.00019    0.00017    0.00222    0.00252    0.30206    0.05806    0.11240    0.11584    0.11228    0.53050    0.53844    0.41635    0.06357    0.26964    0.34806    0.00610    0.15847    0.23256    0.02286    0.02034    0.01609    0.00027    0.00028    0.00028    0.00088    0.00035    0.00029    0.00080    0.00092    0.00054    0.10363    0.13695    0.19405    0.20303    0.17045    0.00001    0.00003    0.09140    0.18770    0.12240    0.00015    0.00008    0.00002    0.17948    0.16883    0.33296    0.39419    0.00255    0.14543    0.00008    0.00008    0.00008    0.01581    0.00634    0.00138    0.00016    0.21187    0.20951    0.14305    0.12353    0.10289    0.16646    0.02926    0.00002    0.03153    0.27962    0.00037    0.27692    0.00212    0.14419
   0.14514    0.25342    0.24887    0.23341    0.33528    0.32763    0.29268    0.15846    0.10971    0.12899    0.11880    0.08779    0.00016    0.00022    0.00075    0.00711    0.03414    0.22603    0.00016    0.00008    0.11656    0.08282    0.03130    0.00014    0.00013    0.00167    0.00190    0.23894    0.04366    0.08452    0.08711    0.08443    0.50436    0.51035    0.53068    0.04780    0.29558    0.36491    0.00459    0.14611    0.22291    0.01719    0.01530    0.01210    0.00021    0.00021    0.00021    0.00066    0.00026    0.00022    0.00060    0.00069    0.00041    0.07792    0.10298    0.15318    0.17723    0.15158    0.01444    0.00002    0.06873    0.14890    0.09204    0.00011    0.00006    0.00002    0.13496    0.12695    0.28989    0.34323    0.00192    0.13139    0.03130    0.03080    0.03167    0.01189    0.00477    0.00104    0.00012    0.19401    0.19123    0.13758    0.11627    0.09825    0.15317    0.02686    0.00002    0.02371    0.25699    0.00028    0.22867    0.00159    0.13645
   0.15833    0.19029    0.18696    0.17548    0.29226    0.26021    0.21919    0.18832    0.16102    0.16319    0.16101    0.09136    0.00012    0.00017    0.00056    0.00535    0.02567    0.18957    0.00012    0.00006    0.08765    0.06227    0.02353    0.00011    0.04007    0.00125    0.00143    0.17983    0.03283    0.06356    0.06550    0.06349    0.46450    0.46775    0.39905    0.03595    0.31068    0.37232    0.00345    0.16626    0.22892    0.01292    0.01150    0.00910    0.00015    0.00016    0.00016    0.00050    0.00020    0.00017    0.00045    0.00052    0.00030    0.05859    0.07744    0.11518    0.14884    0.13321    0.03493    0.01382    0.05168    0.11196    0.06921    0.00009    0.00005    0.00001    0.10149    0.09546    0.24330    0.28379    0.00253    0.10940    0.06222    0.06160    0.06254    0.00894    0.00359    0.00078    0.00009    0.16007    0.15391    0.12733    0.13233    0.11097    0.16659    0.05010    0.00001    0.01783    0.22772    0.00021    0.17392    0.00120    0.12054
   0.17153    0.14309    0.14059    0.13195    0.23144    0.19556    0.16483    0.21222    0.20810    0.19033    0.20318    0.09241    0.00009    0.00013    0.00042    0.00402    0.01931    0.15675    0.00009    0.05845    0.06591    0.04683    0.01770    0.04446    0.09951    0.00094    0.00107    0.13522    0.02469    0.04779    0.04926    0.04774    0.41178    0.41255    0.35159    0.02703    0.31963    0.37504    0.00260    0.19989    0.23911    0.00972    0.00865    0.00684    0.00012    0.00012    0.00012    0.00037    0.00015    0.00012    0.00034    0.00039    0.00023    0.04406    0.05823    0.08661    0.12294    0.12025    0.06001    0.06049    0.03886    0.08419    0.05204    0.02112    0.03244    0.05002    0.07631    0.07178    0.20024    0.22970    0.07401    0.08226    0.08532    0.08474    0.08545    0.00672    0.00270    0.00059    0.00007    0.12755    0.11770    0.11572    0.12949    0.10872    0.16202    0.06336    0.00041    0.01340    0.19568    0.00016    0.13078    0.00090    0.10298
   0.18472    0.10760    0.10572    0.09922    0.17448    0.14706    0.12394    0.22302    0.23998    0.20103    0.24305    0.09786    0.01960    0.00009    0.00032    0.00302    0.01452    0.13767    0.01242    0.12529    0.04956    0.03521    0.01331    0.12066    0.16494    0.00071    0.00081    0.10168    0.01856    0.03594    0.03704    0.03590    0.36594    0.36574    0.28630    0.02033    0.32797    0.38105    0.00195    0.22367    0.24429    0.00731    0.00650    0.00514    0.00009    0.05350    0.06132    0.00028    0.00011    0.02676    0.00025    0.00029    0.05807    0.03313    0.04379    0.06513    0.10316    0.11584    0.08609    0.10526    0.02922    0.06331    0.03913    0.06572    0.07873    0.10018    0.05738    0.05398    0.16963    0.19138    0.13248    0.06186    0.10050    0.10007    0.10040    0.00505    0.00203    0.00044    0.00005    0.09591    0.08851    0.10465    0.11495    0.09725    0.14564    0.07182    0.02123    0.01008    0.16847    0.00012    0.09834    0.00068    0.09011
   0.19792    0.08091    0.07949    0.07461    0.13120    0.11058    0.09320    0.21158    0.24192    0.18504    0.26221    0.10882    0.09450    0.01799    0.00024    0.00227    0.01092    0.14115    0.07442    0.16588    0.03727    0.02648    0.01001    0.19218    0.22414    0.02524    0.02959    0.07646    0.01396    0.02702    0.02785    0.02699    0.35853    0.35904    0.27920    0.01528    0.33661    0.39282    0.00147    0.22859    0.24350    0.00549    0.00489    0.00387    0.00007    0.10314    0.12282    0.00021    0.00008    0.05841    0.01655    0.00022    0.11927    0.02491    0.03293    0.04897    0.08979    0.12040    0.11084    0.14204    0.02197    0.04761    0.02943    0.10438    0.12012    0.14472    0.04315    0.04059    0.16800    0.17856    0.16811    0.04651    0.11143    0.11123    0.11095    0.00380    0.00153    0.00033    0.03742    0.07212    0.06655    0.09566    0.09404    0.07945    0.12517    0.08100    0.04470    0.00758    0.15045    0.03502    0.07395    0.00051    0.08667
   0.21111    0.06084    0.05978    0.05610    0.09866    0.08315    0.07008    0.18261    0.21924    0.14849    0.26089    0.12067    0.15480    0.05243    0.03152    0.00171    0.00821    0.16036    0.12959    0.18226    0.02802    0.01991    0.00752    0.24692    0.27049    0.10565    0.08311    0.05749    0.01050    0.02032    0.02094    0.02030    0.36141    0.36346    0.30226    0.01149    0.34040    0.39202    0.00110    0.22070    0.23677    0.00413    0.00368    0.00291    0.00005    0.12540    0.15291    0.00016    0.00006    0.05577    0.07767    0.04087    0.17840    0.01873    0.02476    0.03683    0.08940    0.13564    0.13609    0.17215    0.01652    0.03580    0.02213    0.13181    0.15056    0.18150    0.03245    0.03052    0.18519    0.17522    0.18325    0.03498    0.12063    0.12056    0.11945    0.00286    0.00115    0.00025    0.07348    0.05423    0.05005    0.08757    0.07071    0.05974    0.10475    0.09271    0.07056    0.00570    0.14295    0.04819    0.05561    0.00038    0.09171
   0.22431    0.04575    0.04495    0.04219    0.07419    0.06253    0.05270    0.14218    0.17632    0.11166    0.23595    0.12943    0.19842    0.08798    0.07337    0.00129    0.00617    0.18501    0.17069    0.17833    0.02107    0.01497    0.00566    0.28569    0.30400    0.17204    0.13001    0.04323    0.00789    0.01528    0.01575    0.01526    0.35388    0.35733    0.31960    0.00864    0.34732    0.37982    0.00083    0.19853    0.21975    0.00311    0.00277    0.00219    0.00004    0.13756    0.16864    0.00012    0.00005    0.04194    0.13919    0.08859    0.22707    0.01409    0.01862    0.02769    0.09810    0.15343    0.15797    0.19543    0.01243    0.02692    0.01664    0.15129    0.17232    0.20926    0.02440    0.02295    0.20159    0.16321    0.18608    0.02630    0.12922    0.12932    0.12733    0.00215    0.00086    0.00019    0.10246    0.04078    0.03763    0.07962    0.05317    0.04492    0.08673    0.10689    0.09636    0.00429    0.14404    0.05468    0.04181    0.00029    0.09457
   0.23750    0.03440    0.03380    0.03172    0.05578    0.04702    0.03963    0.10691    0.13258    0.08396    0.19417    0.13289    0.23217    0.12639    0.12049    0.00097    0.00464    0.20885    0.20224    0.16150    0.01585    0.01126    0.00425    0.31110    0.32598    0.21430    0.16112    0.03251    0.00593    0.01149    0.01184    0.01148    0.31347    0.31735    0.27701    0.03340    0.34551    0.35239    0.00062    0.16360    0.18921    0.00234    0.00208    0.00164    0.00003    0.15009    0.18219    0.00009    0.00004    0.03154    0.19246    0.13293    0.26138    0.01059    0.01400    0.02082    0.10468    0.16524    0.17358    0.21263    0.00934    0.02024    0.01251    0.16751    0.18978    0.22957    0.01835    0.01726    0.20427    0.13558    0.17903    0.01978    0.13718    0.13758    0.13471    0.00162    0.00065    0.00014    0.12599    0.03066    0.02830    0.07359    0.04193    0.04284    0.07297    0.12308    0.12086    0.00322    0.14679    0.07499    0.03144    0.00022    0.08593
   0.25070    0.02587    0.02542    0.02385    0.04195    0.03535    0.02980    0.08039    0.09970    0.06313    0.16394    0.13567    0.25966    0.16529    0.16180    0.00073    0.00349    0.22927    0.22843    0.15208    0.01192    0.00847    0.00320    0.32682    0.33932    0.24823    0.19284    0.02445    0.02271    0.00864    0.00890    0.00863    0.24080    0.24420    0.20754    0.02512    0.32033    0.30473    0.00047    0.13095    0.15370    0.00176    0.00156    0.00124    0.00002    0.16377    0.19379    0.00007    0.00003    0.02371    0.23448    0.17120    0.28133    0.00797    0.01053    0.01566    0.10627    0.16983    0.18370    0.22500    0.00703    0.01522    0.00997    0.18126    0.20404    0.24424    0.01380    0.01298    0.18633    0.10261    0.15559    0.01487    0.14305    0.14389    0.14037    0.00122    0.00049    0.00428    0.14613    0.02306    0.02128    0.07223    0.04647    0.05299    0.06626    0.14138    0.14438    0.00242    0.14729    0.10975    0.02364    0.00016    0.06461
   0.26389    0.01945    0.01911    0.01794    0.03154    0.02659    0.02241    0.06045    0.09171    0.04747    0.17497    0.14806    0.27603    0.18561    0.17454    0.00055    0.00262    0.25052    0.24749    0.16695    0.00896    0.00637    0.00241    0.33904    0.34938    0.30058    0.24806    0.01838    0.01708    0.00650    0.00670    0.00649    0.18540    0.18685    0.15606    0.01889    0.26687    0.24732    0.08750    0.15146    0.14931    0.17563    0.02694    0.00093    0.00002    0.16800    0.19413    0.00005    0.00002    0.01783    0.26273    0.20067    0.28822    0.00599    0.00792    0.01177    0.10970    0.17022    0.19013    0.23276    0.00528    0.01145    0.02386    0.18992    0.21319    0.25375    0.01037    0.00976    0.15166    0.07716    0.11889    0.01118    0.14491    0.14633    0.14258    0.00091    0.00037    0.00687    0.16340    0.01734    0.01600    0.07523    0.06895    0.06912    0.06954    0.16190    0.16697    0.00182    0.15360    0.14011    0.01778    0.00012    0.04859
   0.27708    0.01463    0.01437    0.01349    0.02372    0.01999    0.01685    0.04546    0.09134    0.03570    0.18978    0.16140    0.28885    0.19809    0.17161    0.00041    0.00197    0.27432    0.26205    0.18213    0.00674    0.00479    0.00181    0.35254    0.36078    0.32633    0.28150    0.01382    0.01284    0.00489    0.00504    0.00488    0.15644    0.15470    0.11735    0.01420    0.23604    0.21558    0.12603    0.15917    0.14276    0.24036    0.02026    0.00070    0.00001    0.16323    0.18291    0.00004    0.00002    0.01341    0.27809    0.22081    0.28871    0.00450    0.00595    0.00885    0.11078    0.16362    0.19260    0.23721    0.00397    0.00861    0.04229    0.19543    0.21943    0.25973    0.00780    0.00734    0.11404    0.05802    0.08940    0.00841    0.14250    0.14465    0.14122    0.00069    0.00028    0.00517    0.17961    0.01304    0.01203    0.08339    0.09352    0.08326    0.08369    0.18534    0.19033    0.00137    0.16652    0.15445    0.01337    0.00009    0.03653
   0.29028    0.01100    0.01081    0.01014    0.01784    0.01503    0.01267    0.03418    0.09412    0.02684    0.20661    0.17500    0.29719    0.20280    0.15109    0.00031    0.00148    0.29812    0.27184    0.19663    0.00507    0.00360    0.00136    0.36317    0.36944    0.33427    0.29749    0.01039    0.00966    0.00367    0.00379    0.00367    0.14378    0.13910    0.08824    0.01068    0.21560    0.19405    0.14807    0.16288    0.13802    0.25967    0.03652    0.00053    0.00001    0.15547    0.15779    0.00003    0.00001    0.01008    0.28271    0.23354    0.29319    0.00339    0.00448    0.00666    0.10445    0.14757    0.19278    0.24223    0.00299    0.00647    0.05745    0.20057    0.22624    0.26612    0.00587    0.00552    0.08575    0.04363    0.06722    0.00632    0.13886    0.14196    0.13934    0.00052    0.00021    0.00388    0.19761    0.00980    0.00905    0.09968    0.11035    0.09017    0.10752    0.21222    0.21743    0.00103    0.17842    0.15990    0.01005    0.00007    0.02747
   0.30347    0.00827    0.00813    0.00763    0.01341    0.01130    0.00953    0.02570    0.09481    0.02019    0.22254    0.18773    0.30037    0.19876    0.11602    0.00023    0.00112    0.31916    0.27623    0.20895    0.00381    0.00271    0.00102    0.36825    0.37312    0.33026    0.30228    0.00782    0.00726    0.00276    0.00285    0.00276    0.13877    0.13129    0.06636    0.00803    0.19964    0.17551    0.16315    0.16533    0.13602    0.26560    0.06576    0.00040    0.00001    0.14873    0.11919    0.00002    0.00001    0.00758    0.27700    0.24134    0.29566    0.00255    0.00337    0.00501    0.08693    0.12016    0.19149    0.25066    0.00225    0.00487    0.06267    0.20546    0.23498    0.27537    0.00441    0.00415    0.06448    0.03281    0.05055    0.00475    0.14001    0.14451    0.14289    0.00039    0.00016    0.00666    0.22087    0.00737    0.00680    0.12983    0.10822    0.08134    0.13768    0.24050    0.25060    0.00077    0.18768    0.15784    0.00756    0.00005    0.02066
   0.31667    0.00622    0.00611    0.00574    0.01008    0.00850    0.00716    0.01933    0.08830    0.01518    0.23626    0.19877    0.29874    0.18520    0.08725    0.00017    0.00084    0.33277    0.27562    0.21879    0.00286    0.00204    0.00077    0.36750    0.37202    0.31854    0.29969    0.00588    0.00546    0.00208    0.00214    0.00207    0.13577    0.12523    0.04990    0.00604    0.18583    0.15887    0.17645    0.16707    0.13490    0.26713    0.09618    0.00030    0.00001    0.14438    0.08963    0.00002    0.00001    0.00570    0.26154    0.24239    0.29217    0.00192    0.00253    0.00376    0.06537    0.09035    0.18593    0.26266    0.00169    0.00366    0.05089    0.20791    0.24530    0.28741    0.00332    0.00312    0.04849    0.02467    0.03801    0.00358    0.15323    0.15969    0.15854    0.00029    0.00012    0.00501    0.25236    0.05910    0.00512    0.18658    0.08138    0.06116    0.16828    0.26306    0.29033    0.00058    0.19391    0.14746    0.00568    0.00004    0.01553
   0.32986    0.00468    0.00459    0.00431    0.00758    0.00639    0.00539    0.01453    0.06851    0.01141    0.24840    0.20903    0.29336    0.16263    0.06561    0.00013    0.00063    0.33359    0.27269    0.22704    0.00215    0.00153    0.00058    0.36526    0.36992    0.29533    0.29095    0.00442    0.00411    0.00156    0.00161    0.00156    0.13197    0.11763    0.03752    0.00454    0.17365    0.14499    0.18812    0.16810    0.13376    0.26590    0.12286    0.00916    0.08982    0.13364    0.06740    0.00001    0.00000    0.00429    0.24427    0.23258    0.27924    0.00144    0.00190    0.00283    0.04915    0.06794    0.16749    0.27283    0.00127    0.00275    0.03827    0.20022    0.25089    0.29364    0.00249    0.00235    0.03646    0.01855    0.02858    0.00269    0.18016    0.18835    0.18637    0.00022    0.00009    0.00377    0.28355    0.12772    0.03317    0.27912    0.06119    0.04599    0.18994    0.26586    0.33038    0.00044    0.19977    0.12560    0.00427    0.00003    0.01168
   0.34306    0.00352    0.00346    0.00324    0.00570    0.00481    0.00405    0.01093    0.05152    0.00858    0.25868    0.22093    0.27803    0.12621    0.04933    0.00010    0.00047    0.33715    0.26266    0.23098    0.00162    0.00115    0.00043    0.36316    0.36889    0.25661    0.28919    0.00332    0.00309    0.00117    0.00121    0.00117    0.12583    0.10643    0.02821    0.00341    0.16406    0.13370    0.19664    0.16701    0.13156    0.26303    0.14225    0.03239    0.18995    0.10049    0.05068    0.00001    0.00000    0.00322    0.21529    0.20929    0.25189    0.00108    0.00143    0.00213    0.03696    0.05109    0.13381    0.27548    0.00096    0.00207    0.02877    0.17088    0.23963    0.28284    0.00188    0.00176    0.02742    0.01395    0.02149    0.00202    0.22518    0.23598    0.23063    0.00017    0.00007    0.02386    0.29702    0.18158    0.09503    0.29811    0.04602    0.03458    0.16491    0.25207    0.34886    0.00033    0.21164    0.09836    0.00321    0.00002    0.00878
   0.35625    0.00264    0.00260    0.00244    0.00429    0.00361    0.00305    0.00822    0.03874    0.00645    0.26773    0.23656    0.25807    0.09490    0.03710    0.00007    0.00036    0.35336    0.24848    0.22998    0.00122    0.00087    0.00033    0.36684    0.37305    0.20173    0.29002    0.00250    0.00232    0.00088    0.00091    0.00088    0.11488    0.08873    0.02122    0.00257    0.15698    0.12468    0.20168    0.16436    0.12864    0.25929    0.15490    0.05570    0.23943    0.07557    0.03811    0.00001    0.00000    0.00242    0.17378    0.16887    0.20862    0.00081    0.00108    0.00160    0.02779    0.03842    0.10062    0.26452    0.00072    0.00156    0.02164    0.13462    0.22112    0.25428    0.00141    0.00133    0.02062    0.01049    0.01616    0.00152    0.28132    0.29647    0.28976    0.00012    0.02457    0.09297    0.31974    0.23937    0.17316    0.22770    0.03460    0.02600    0.12400    0.18930    0.27272    0.00025    0.23790    0.07396    0.00242    0.00002    0.00660
   0.36945    0.00199    0.00195    0.00183    0.00322    0.00272    0.00229    0.00618    0.02913    0.00485    0.27315    0.25239    0.24727    0.07136    0.02789    0.00006    0.00027    0.36351    0.23978    0.22657    0.00092    0.00065    0.00025    0.37300    0.37865    0.16000    0.31504    0.00188    0.02929    0.00066    0.00068    0.00066    0.09567    0.06672    0.01595    0.00193    0.15260    0.11829    0.20387    0.15962    0.12459    0.25294    0.16175    0.07437    0.25734    0.05682    0.02866    0.00001    0.00000    0.00182    0.13068    0.12698    0.15775    0.00061    0.00081    0.00120    0.02090    0.02889    0.07566    0.23464    0.00054    0.00117    0.01627    0.10492    0.20354    0.20152    0.00106    0.00100    0.01550    0.00789    0.01215    0.01450    0.32829    0.34685    0.33987    0.06511    0.09336    0.17056    0.34137    0.29351    0.24583    0.17120    0.02602    0.01955    0.09324    0.14235    0.20443    0.00019    0.26551    0.05562    0.00182    0.00001    0.00497
   0.38264    0.00150    0.00147    0.00138    0.00242    0.00204    0.00172    0.00465    0.02190    0.00365    0.27271    0.26360    0.25436    0.07344    0.02098    0.00004    0.00020    0.35825    0.24405    0.22431    0.00069    0.00049    0.00018    0.37909    0.38269    0.15852    0.34277    0.00141    0.08733    0.00050    0.00051    0.00050    0.07194    0.05017    0.01200    0.00145    0.14980    0.11381    0.20289    0.15386    0.12020    0.24515    0.16417    0.08746    0.29115    0.07519    0.02155    0.06119    0.01279    0.00137    0.09826    0.09548    0.11862    0.00046    0.00061    0.00091    0.01572    0.02172    0.05690    0.18545    0.00041    0.00088    0.01223    0.10260    0.19459    0.15154    0.00080    0.00075    0.01166    0.00593    0.00914    0.09830    0.36022    0.38004    0.37137    0.14637    0.17633    0.25001    0.36299    0.33698    0.30435    0.12873    0.01957    0.01470    0.07012    0.10704    0.15373    0.03515    0.27093    0.05044    0.00137    0.00001    0.00373
   0.39583    0.00112    0.00110    0.00104    0.00182    0.00154    0.00130    0.00349    0.01647    0.00274    0.26369    0.26790    0.27441    0.12333    0.01889    0.00003    0.00015    0.33722    0.25990    0.22310    0.00052    0.00037    0.00014    0.38339    0.38304    0.20764    0.36770    0.00106    0.13872    0.00038    0.00039    0.00038    0.05410    0.03773    0.00902    0.00109    0.14795    0.11099    0.19903    0.14740    0.11554    0.23607    0.16301    0.09543    0.34200    0.16931    0.03446    0.16524    0.13608    0.10230    0.07389    0.07180    0.08920    0.00035    0.00046    0.00068    0.01182    0.01633    0.04278    0.13945    0.09657    0.00066    0.00920    0.13463    0.19346    0.11395    0.00060    0.00056    0.00877    0.00446    0.09302    0.15739    0.35686    0.37533    0.36540    0.23302    0.26219    0.33083    0.37964    0.36819    0.34859    0.09680    0.01471    0.01106    0.05272    0.08049    0.11560    0.13633    0.23889    0.10720    0.00103    0.00001    0.00281
   0.40903    0.00085    0.00083    0.00078    0.00137    0.00116    0.00097    0.00263    0.01239    0.00206    0.24322    0.26357    0.29532    0.18831    0.09050    0.00002    0.00011    0.30201    0.27850    0.21942    0.00039    0.00028    0.00010    0.38071    0.37509    0.28397    0.39645    0.00080    0.17555    0.00028    0.00029    0.00028    0.04068    0.02837    0.00678    0.00082    0.14686    0.11004    0.19294    0.14018    0.11032    0.22537    0.15884    0.09912    0.39087    0.27045    0.18748    0.26706    0.26030    0.25173    0.05556    0.05399    0.06707    0.00026    0.00034    0.00051    0.00889    0.01228    0.03217    0.10486    0.20132    0.00050    0.00692    0.17866    0.19385    0.08569    0.00045    0.00042    0.00659    0.00335    0.24281    0.17397    0.29857    0.31206    0.30316    0.31863    0.34458    0.41970    0.38344    0.38537    0.37825    0.07279    0.01106    0.00831    0.03965    0.06052    0.08692    0.22822    0.17958    0.19590    0.00077    0.00001    0.00211
   0.42222    0.00064    0.00062    0.00059    0.00103    0.00087    0.00073    0.00198    0.00931    0.00155    0.21034    0.24858    0.30550    0.24381    0.16678    0.00002    0.00009    0.25536    0.28845    0.20891    0.00029    0.00021    0.00008    0.36399    0.35355    0.34610    0.41668    0.00060    0.19488    0.00021    0.00022    0.00021    0.03059    0.02133    0.00510    0.00062    0.14593    0.11050    0.18429    0.13203    0.10461    0.21255    0.15185    0.09893    0.41591    0.34275    0.30848    0.33906    0.34625    0.35901    0.04178    0.04060    0.05044    0.00020    0.02786    0.00038    0.00668    0.00924    0.02419    0.07885    0.27190    0.00037    0.00520    0.21283    0.18869    0.06443    0.00034    0.00032    0.00496    0.00252    0.35582    0.14317    0.22319    0.23288    0.22647    0.39501    0.41609    0.54271    0.36772    0.38856    0.39370    0.05474    0.00832    0.00625    0.02981    0.04551    0.06536    0.28846    0.13504    0.28467    0.00058    0.00000    0.00159
   0.43542    0.00048    0.00047    0.00044    0.00078    0.00065    0.00055    0.00149    0.00700    0.00117    0.16857    0.22469    0.29967    0.27771    0.22098    0.00001    0.00006    0.20260    0.28417    0.18968    0.00022    0.00016    0.00006    0.33183    0.31848    0.38328    0.42871    0.00045    0.19950    0.00016    0.00016    0.00016    0.02300    0.01604    0.00384    0.00046    0.14390    0.11039    0.17352    0.12287    0.09865    0.19846    0.14315    0.09612    0.41068    0.37277    0.36524    0.37563    0.38670    0.40467    0.03142    0.03053    0.03793    0.00015    0.06613    0.00029    0.00502    0.00695    0.01819    0.05929    0.30521    0.00028    0.00391    0.22308    0.17071    0.04845    0.00025    0.00024    0.00373    0.00190    0.40989    0.10766    0.16782    0.17506    0.17028    0.45540    0.47115    0.40809    0.32957    0.38150    0.39847    0.04116    0.00626    0.00470    0.02242    0.03422    0.04915    0.31770    0.10154    0.35298    0.00044    0.00000    0.00119
   0.44861    0.00036    0.00035    0.00033    0.00058    0.00049    0.00041    0.00112    0.00527    0.00088    0.12676    0.19714    0.27672    0.28116    0.23913    0.00001    0.00005    0.15358    0.26458    0.16247    0.00017    0.00012    0.00004    0.28761    0.27311    0.39954    0.43307    0.00034    0.19537    0.00012    0.00012    0.00012    0.01730    0.01206    0.00288    0.00035    0.13951    0.10738    0.16183    0.11256    0.09250    0.18454    0.13423    0.09250    0.37616    0.35935    0.35892    0.37956    0.38512    0.39329    0.02362    0.02296    0.02852    0.04260    0.09798    0.00022    0.00378    0.00522    0.01368    0.04459    0.30861    0.00021    0.00294    0.20729    0.13883    0.03643    0.00019    0.02798    0.00280    0.00143    0.41170    0.08095    0.12619    0.13164    0.12804    0.49272    0.50391    0.60384    0.27071    0.37201    0.39910    0.03095    0.00470    0.00354    0.01686    0.02573    0.03696    0.32402    0.07636    0.38109    0.00033    0.07888    0.00090
   0.46181    0.00027    0.00027    0.00025    0.00044    0.00037    0.00031    0.00084    0.00396    0.00066    0.09532    0.16594    0.24401    0.27225    0.24143    0.01774    0.00004    0.11549    0.23601    0.13106    0.00012    0.00009    0.00003    0.23161    0.21721    0.39449    0.41774    0.00026    0.18451    0.00359    0.00269    0.00463    0.01301    0.00907    0.00217    0.00026    0.13202    0.09990    0.14968    0.10061    0.08591    0.17091    0.12573    0.08918    0.32391    0.32646    0.33087    0.36314    0.36266    0.35167    0.07229    0.01726    0.02145    0.08937    0.11787    0.00016    0.00284    0.00393    0.01029    0.03353    0.29309    0.00016    0.00221    0.18191    0.10460    0.02740    0.00014    0.05971    0.00211    0.00107    0.38860    0.06087    0.09489    0.09898    0.09628    0.50287    0.51064    0.45406    0.20428    0.36818    0.40281    0.02327    0.00354    0.07435    0.01268    0.01935    0.02779    0.32381    0.05742    0.37109    0.00025    0.15444    0.00068
   0.47500    0.00020    0.00020    0.00019    0.00033    0.00028    0.00023    0.00063    0.00298    0.00050    0.07167    0.12985    0.19638    0.24586    0.22777    0.04471    0.00003    0.08684    0.19342    0.09855    0.00009    0.00007    0.00003    0.17416    0.16336    0.36126    0.38408    0.00019    0.16559    0.03261    0.03129    0.03341    0.00978    0.00682    0.00163    0.00020    0.12134    0.08726    0.13706    0.08634    0.07843    0.15705    0.11762    0.08641    0.25528    0.26136    0.26310    0.32233    0.31219    0.27548    0.12373    0.06389    0.07852    0.12809    0.12325    0.00012    0.00214    0.00295    0.00773    0.02521    0.25901    0.00012    0.00166    0.14303    0.07865    0.02060    0.00011    0.08496    0.00158    0.03183    0.32014    0.04577    0.07136    0.07443    0.07240    0.49575    0.49986    0.34144    0.15361    0.36888    0.40890    0.01750    0.06307    0.15199    0.00953    0.01455    0.02090    0.31147    0.04317    0.32431    0.00019    0.20128    0.00051
   0.48820    0.00015    0.00015    0.00014    0.00025    0.00021    0.00018    0.00047    0.00224    0.00037    0.05390    0.09764    0.14767    0.20381    0.20403    0.06893    0.00002    0.06530    0.14652    0.07411    0.00007    0.00005    0.00002    0.13096    0.12284    0.32570    0.35205    0.00014    0.13930    0.06071    0.05916    0.06105    0.00735    0.00513    0.00123    0.00015    0.10833    0.07036    0.12457    0.06773    0.06860    0.14231    0.10991    0.08443    0.19219    0.19613    0.19740    0.27247    0.24533    0.20661    0.16860    0.13073    0.13450    0.16132    0.11709    0.00009    0.00161    0.00222    0.00582    0.01896    0.21545    0.00009    0.00125    0.10755    0.05914    0.01549    0.02805    0.10974    0.00119    0.03935    0.23886    0.03442    0.05366    0.05597    0.05444    0.46802    0.46868    0.40828    0.11551    0.37655    0.41834    0.01316    0.14785    0.20825    0.00717    0.01094    0.01571    0.28808    0.03247    0.25976    0.00014    0.22118    0.00038
   0.50139    0.00011    0.00011    0.00011    0.00019    0.00016    0.00013    0.00036    0.00168    0.00028    0.04053    0.07342    0.11104    0.15666    0.17917    0.09089    0.04946    0.04910    0.11018    0.05572    0.00005    0.00004    0.04983    0.09848    0.09237    0.28989    0.32228    0.00011    0.10746    0.08126    0.07962    0.08120    0.00553    0.00386    0.00092    0.01186    0.09301    0.05291    0.11255    0.05093    0.05413    0.12582    0.10276    0.08366    0.14452    0.14748    0.14843    0.22837    0.18494    0.15536    0.20181    0.19070    0.17232    0.19256    0.10457    0.00007    0.00121    0.00167    0.00437    0.01426    0.17503    0.00007    0.05629    0.08087    0.04447    0.01165    0.07967    0.14244    0.00090    0.02959    0.17951    0.02588    0.04035    0.04209    0.04094    0.41990    0.41846    0.36872    0.08686    0.39397    0.43494    0.00990    0.20054    0.23511    0.00539    0.00823    0.01182    0.25667    0.02441    0.19645    0.00011    0.22354    0.00029
   0.51459    0.00009    0.00008    0.02269    0.00014    0.00012    0.00010    0.00027    0.00127    0.05197    0.03048    0.05521    0.08350    0.11780    0.15589    0.10871    0.10139    0.03692    0.08285    0.04190    0.05165    0.06330    0.11181    0.07405    0.06946    0.25509    0.29578    0.09835    0.08080    0.09420    0.09261    0.09379    0.00416    0.00290    0.00069    0.03591    0.07506    0.03978    0.10242    0.03830    0.04070    0.10739    0.09731    0.08558    0.10867    0.11090    0.11162    0.19988    0.13906    0.11683    0.21822    0.23067    0.18370    0.22455    0.09179    0.08333    0.02784    0.03798    0.00329    0.01072    0.14992    0.05576    0.12428    0.06081    0.03344    0.00876    0.14474    0.18445    0.00067    0.02225    0.13498    0.01946    0.03034    0.03165    0.03078    0.36661    0.36532    0.29788    0.06531    0.41592    0.45743    0.00744    0.21280    0.23777    0.00405    0.00619    0.00889    0.21906    0.01836    0.14772    0.00008    0.21506    0.00022
   0.52778    0.01307    0.07319    0.11703    0.00011    0.02338    0.07090    0.01267    0.00095    0.11628    0.02292    0.04151    0.06279    0.08858    0.13281    0.11765    0.13863    0.02777    0.06230    0.03151    0.10685    0.12298    0.15886    0.05568    0.05223    0.24778    0.29983    0.18220    0.06076    0.10252    0.10112    0.10173    0.00313    0.00218    0.00052    0.05938    0.05644    0.02992    0.09645    0.02880    0.03061    0.08901    0.09605    0.09220    0.08172    0.08339    0.08393    0.19649    0.10457    0.08785    0.20732    0.23172    0.16072    0.24048    0.08895    0.17490    0.08620    0.10601    0.00247    0.00806    0.16060    0.13102    0.15832    0.04573    0.02515    0.00659    0.20998    0.23031    0.00051    0.01673    0.10150    0.01464    0.02281    0.02380    0.02315    0.34809    0.34790    0.27383    0.04911    0.42439    0.47397    0.00560    0.20949    0.23702    0.00305    0.00465    0.00668    0.18590    0.01380    0.11108    0.07318    0.20091    0.00016
   0.54097    0.03511    0.12068    0.16753    0.00008    0.04756    0.11920    0.06632    0.03668    0.17274    0.01723    0.03122    0.04721    0.06661    0.12102    0.12802    0.16429    0.02088    0.04685    0.02369    0.14074    0.15854    0.18849    0.04187    0.03927    0.24523    0.28865    0.22367    0.04569    0.10772    0.10661    0.10646    0.00235    0.00164    0.00039    0.07710    0.04244    0.02250    0.09216    0.02165    0.02301    0.07113    0.09853    0.10181    0.06145    0.06271    0.06311    0.18243    0.07863    0.06606    0.17592    0.20200    0.12125    0.23771    0.09872    0.21485    0.11116    0.11067    0.00186    0.00606    0.20172    0.17137    0.16857    0.03439    0.01891    0.00495    0.25601    0.26668    0.00038    0.01258    0.07633    0.01100    0.01716    0.01789    0.01741    0.33895    0.33949    0.26778    0.03693    0.40797    0.46371    0.00421    0.21160    0.24228    0.00229    0.00350    0.00502    0.16527    0.01038    0.08353    0.12379    0.19346    0.00012
   0.55417    0.05583    0.14747    0.18905    0.00006    0.06432    0.14608    0.12054    0.07730    0.21527    0.01296    0.02347    0.03550    0.05009    0.11712    0.13814    0.18102    0.01570    0.03523    0.01782    0.15875    0.17664    0.20497    0.03149    0.02953    0.23356    0.26795    0.24097    0.03436    0.11073    0.10980    0.10886    0.00177    0.00123    0.00029    0.08864    0.03192    0.01692    0.08831    0.01628    0.02949    0.05355    0.10418    0.11347    0.04621    0.04715    0.04746    0.14879    0.05913    0.04967    0.13458    0.15493    0.09117    0.21308    0.11376    0.22546    0.11335    0.08379    0.00140    0.00456    0.24866    0.18831    0.15965    0.02586    0.01422    0.00372    0.28387    0.29144    0.00029    0.00946    0.05739    0.00828    0.01290    0.01346    0.01309    0.31707    0.31410    0.23426    0.02777    0.37442    0.42243    0.00316    0.25120    0.26563    0.00172    0.00263    0.00378    0.15803    0.00781    0.06281    0.14283    0.18982    0.00009
   0.56736    0.07690    0.16812    0.20558    0.00004    0.08063    0.16729    0.16991    0.11578    0.24645    0.00974    0.01765    0.02670    0.03766    0.10957    0.14416    0.19174    0.01181    0.02649    0.01340    0.17156    0.18897    0.21564    0.02368    0.02221    0.21717    0.24694    0.25337    0.02584    0.11216    0.11142    0.10990    0.00133    0.00093    0.00022    0.09394    0.02400    0.01272    0.08526    0.01224    0.05800    0.04027    0.11352    0.12764    0.03475    0.03546    0.03569    0.11188    0.04446    0.03735    0.10120    0.11650    0.06856    0.17888    0.12571    0.23252    0.11725    0.06301    0.00105    0.00343    0.28220    0.20025    0.14367    0.01944    0.01069    0.00280    0.29846    0.30580    0.08846    0.07596    0.04316    0.07484    0.00970    0.01012    0.00984    0.25501    0.24756    0.17609    0.02088    0.34615    0.36616    0.00238    0.29704    0.28242    0.03313    0.00198    0.00284    0.15604    0.00587    0.04723    0.14629    0.18345    0.00007
   0.58056    0.09750    0.18699    0.22364    0.00003    0.09883    0.18694    0.21220    0.15056    0.26783    0.00733    0.01327    0.02007    0.02832    0.09356    0.14519    0.19770    0.00888    0.01992    0.01007    0.18220    0.19895    0.22287    0.01780    0.01670    0.19422    0.21998    0.26445    0.01943    0.11107    0.11070    0.10896    0.00100    0.00070    0.00309    0.09211    0.01805    0.00956    0.08452    0.00921    0.08919    0.03028    0.12754    0.14513    0.02613    0.02666    0.02683    0.08413    0.03343    0.02809    0.07610    0.08760    0.05155    0.15584    0.13271    0.24787    0.13774    0.04738    0.00079    0.00258    0.29913    0.21829    0.13673    0.01462    0.00804    0.00211    0.30712    0.31558    0.16901    0.15077    0.03589    0.13569    0.00729    0.00761    0.00740    0.19145    0.18598    0.13241    0.01570    0.32575    0.32283    0.09527    0.27834    0.25640    0.23401    0.00149    0.00214    0.15450    0.00441    0.03552    0.13270    0.17061    0.00005
   0.59375    0.11084    0.19632    0.23400    0.00003    0.10928    0.19735    0.24309    0.17771    0.27839    0.00551    0.00998    0.01509    0.02130    0.07158    0.14247    0.19870    0.00668    0.01498    0.00758    0.18682    0.20268    0.22423    0.01339    0.01256    0.15945    0.17953    0.26823    0.01461    0.10607    0.10629    0.10496    0.00075    0.00052    0.01187    0.08123    0.01357    0.00719    0.08633    0.00692    0.12198    0.02822    0.14616    0.16529    0.01965    0.02005    0.02018    0.06326    0.02514    0.02112    0.05722    0.06587    0.03876    0.15119    0.14342    0.25840    0.14448    0.03563    0.00059    0.00194    0.31305    0.23229    0.13944    0.01099    0.00605    0.00158    0.31880    0.32772    0.23850    0.23282    0.06470    0.15736    0.00548    0.00572    0.00557    0.14522    0.13985    0.09957    0.01181    0.30907    0.30181    0.14120    0.26603    0.24164    0.31864    0.00112    0.00161    0.16163    0.00332    0.02671    0.09978    0.14815    0.00004
   0.60695    0.12368    0.19988    0.23869    0.00002    0.11483    0.20136    0.26425    0.19913    0.28133    0.00414    0.00751    0.01135    0.01601    0.05383    0.13840    0.19839    0.00502    0.01126    0.00570    0.18776    0.20275    0.22276    0.01007    0.00944    0.11990    0.13647    0.26518    0.01098    0.09771    0.09875    0.09852    0.00057    0.00039    0.02095    0.06108    0.01020    0.00541    0.08951    0.03374    0.15675    0.03809    0.16803    0.18609    0.01477    0.01508    0.01517    0.04757    0.01890    0.01588    0.04303    0.04953    0.02915    0.15749    0.15671    0.26220    0.13409    0.02679    0.00045    0.00146    0.32597    0.24078    0.14622    0.00827    0.00455    0.00119    0.33002    0.33907    0.29194    0.30993    0.09827    0.15809    0.00412    0.00430    0.00418    0.11806    0.10746    0.07487    0.00888    0.29706    0.28841    0.16018    0.25528    0.23104    0.33045    0.00084    0.00121    0.17369    0.00250    0.02008    0.07503    0.11457    0.00003
   0.62014    0.14591    0.20237    0.23861    0.00001    0.12070    0.20211    0.27612    0.21558    0.27849    0.00312    0.00564    0.00854    0.01204    0.04047    0.13655    0.20122    0.00377    0.00847    0.00428    0.18728    0.20173    0.22226    0.00757    0.00710    0.09016    0.10262    0.25433    0.00826    0.08879    0.09097    0.09262    0.00968    0.01480    0.02916    0.04593    0.00767    0.00407    0.09252    0.08036    0.19442    0.06006    0.19184    0.20510    0.01111    0.01134    0.01141    0.03577    0.01422    0.01194    0.03236    0.03725    0.02192    0.17051    0.17112    0.25833    0.10699    0.02014    0.00034    0.00110    0.33750    0.24275    0.15442    0.00622    0.00342    0.00090    0.33797    0.34744    0.32753    0.37294    0.10391    0.14151    0.00310    0.00324    0.00315    0.10572    0.08881    0.05630    0.00668    0.28629    0.27405    0.17135    0.24906    0.22416    0.32271    0.00063    0.00091    0.18762    0.00188    0.01510    0.05642    0.08615    0.00002
   0.63334    0.18632    0.20919    0.23436    0.02272    0.13306    0.20301    0.27736    0.22507    0.27173    0.00234    0.00424    0.00642    0.00906    0.03044    0.13956    0.21088    0.00284    0.00637    0.00322    0.18765    0.20209    0.22640    0.00569    0.00534    0.06779    0.07716    0.23622    0.00621    0.08588    0.08983    0.09418    0.02364    0.02695    0.03608    0.03454    0.00577    0.00306    0.09443    0.13576    0.23512    0.09501    0.21656    0.22077    0.00835    0.00852    0.00858    0.02690    0.01069    0.00898    0.02433    0.02801    0.01648    0.18688    0.18554    0.24664    0.08045    0.01515    0.00025    0.00082    0.34729    0.23730    0.16196    0.00467    0.00257    0.00067    0.34200    0.35256    0.33659    0.40937    0.07814    0.11344    0.00233    0.00243    0.00237    0.10180    0.07882    0.04233    0.00502    0.27582    0.25976    0.18029    0.24715    0.21977    0.31384    0.00048    0.00068    0.20111    0.00141    0.01135    0.04243    0.06478    0.00002
   0.64653    0.24286    0.22803    0.23336    0.07021    0.15669    0.20936    0.26533    0.22400    0.26622    0.00176    0.00319    0.00483    0.00681    0.02289    0.14551    0.22855    0.00213    0.00479    0.00242    0.19351    0.20887    0.23947    0.00428    0.00401    0.05098    0.05802    0.21779    0.00467    0.10083    0.10747    0.11448    0.02410    0.02230    0.03537    0.02597    0.00434    0.00230    0.09852    0.19653    0.27709    0.15212    0.24312    0.23485    0.00628    0.00641    0.00645    0.02023    0.00804    0.00675    0.01830    0.02106    0.01239    0.20532    0.19905    0.23119    0.06050    0.01139    0.00019    0.00062    0.35511    0.22655    0.16871    0.00352    0.00193    0.00051    0.34496    0.35679    0.29563    0.39724    0.05875    0.08530    0.00175    0.00183    0.00178    0.10190    0.07308    0.03183    0.00378    0.26602    0.24889    0.18860    0.24792    0.21635    0.31332    0.03627    0.00051    0.21203    0.00106    0.00854    0.03190    0.04871    0.00001
