# Supplementary material for: Efficient trajectory optimization for curved running using a 3D musculoskeletal model with implicit dynamics
Source: Sci Rep. 2020 Oct 19;10:17655. doi: 10.1038/s41598-020-73856-w (PMC7573630; doi:10.1038/s41598-020-73856-w)
Supplement: Supplementary file 4 — Supplementary Dataset. [file 41598_2020_73856_MOESM4_ESM.zip › runMaD.osim]

<?xml version="1.0" encoding="UTF-8" ?>
<OpenSimDocument Version="30000">
	<Model name="Running Model For Motions In All Directions">
		<defaults>
			<ControlLinear name="default">
				<is_model_control>true</is_model_control>
				<extrapolate>true</extrapolate>
				<default_min>-1</default_min>
				<default_max>1</default_max>
				<filter_on>false</filter_on>
				<use_steps>false</use_steps>
				<x_nodes />
				<min_nodes />
				<max_nodes />
				<kp>100</kp>
				<kv>20</kv>
			</ControlLinear>
			<CoordinateActuator name="default">
				<!--Name of the generalized coordinate to which the actuator applies.-->
				<coordinate>Unassigned</coordinate>
				<!--The maximum generalized force produced by this actuator.-->
				<optimal_force>300</optimal_force>
			</CoordinateActuator>
			<PointActuator name="default">
				<!--Name of Body to which this actuator is applied.-->
				<body></body>
				<!--Location of application point; in body frame unless point_is_global=true-->
				<point>0 0 0</point>
				<!--Interpret point in Ground frame if true; otherwise, body frame.-->
				<point_is_global>false</point_is_global>
				<!--Force application direction; in body frame unless force_is_global=true.-->
				<direction>-1 -0 -0</direction>
				<!--Interpret direction in Ground frame if true; otherwise, body frame.-->
				<force_is_global>true</force_is_global>
				<!--The maximum force produced by this actuator when fully activated.-->
				<optimal_force>1000</optimal_force>
			</PointActuator>
			<TorqueActuator name="default">
				<!--Name of Body to which the torque actuator is applied.-->
				<bodyA>Unassigned</bodyA>
				<!--Name of Body to which the equal and opposite torque is applied.-->
				<bodyB>Unassigned</bodyB>
				<!--Interpret axis in Ground frame if true; otherwise, body A's frame.-->
				<torque_is_global>true</torque_is_global>
				<!--Fixed direction about which torque is applied, in Ground or body A frame depending on 'torque_is_global' property.-->
				<axis>-1 -0 -0</axis>
				<!--The maximum torque produced by this actuator when fully activated.-->
				<optimal_force>1</optimal_force>
			</TorqueActuator>
			<Thelen2003Muscle name="default">
				<!--The set of points defining the path of the muscle.-->
				<GeometryPath>
					<!--The set of points defining the path-->
					<PathPointSet>
						<objects />
						<groups />
					</PathPointSet>
					<!--The wrap objecs that are associated with this path-->
					<PathWrapSet>
						<objects />
						<groups />
					</PathWrapSet>
					<!--Used to display the path in the 3D window-->
					<VisibleObject name="display">
						<!--Set of geometry files and associated attributes, allow .vtp, .stl, .obj-->
						<GeometrySet>
							<objects />
							<groups />
						</GeometrySet>
						<!--Three scale factors for display purposes: scaleX scaleY scaleZ-->
						<scale_factors> 1 1 1</scale_factors>
						<!--transform relative to owner specified as 3 rotations (rad) followed by 3 translations rX rY rZ tx ty tz-->
						<transform> -0 0 -0 0 0 0</transform>
						<!--Whether to show a coordinate frame-->
						<show_axes>false</show_axes>
						<!--Display Pref. 0:Hide 1:Wire 3:Flat 4:Shaded Can be overriden for individual geometries-->
						<display_preference>4</display_preference>
					</VisibleObject>
				</GeometryPath>
				<!--Maximum isometric force that the fibers can generate-->
				<max_isometric_force>546</max_isometric_force>
				<!--Optimal length of the muscle fibers-->
				<optimal_fiber_length>0.0535</optimal_fiber_length>
				<!--Resting length of the tendon-->
				<tendon_slack_length>0.078</tendon_slack_length>
				<!--Angle between tendon and fibers at optimal fiber length expressed in radians-->
				<pennation_angle_at_optimal>0</pennation_angle_at_optimal>
				<!--time constant for ramping up muscle activation-->
				<activation_time_constant>0.01</activation_time_constant>
				<!--time constant for ramping down of muscle activation-->
				<deactivation_time_constant>0.04</deactivation_time_constant>
				<!--tendon strain at maximum isometric muscle force-->
				<FmaxTendonStrain>0.033</FmaxTendonStrain>
				<!--passive muscle strain at maximum isometric muscle force-->
				<FmaxMuscleStrain>0.6</FmaxMuscleStrain>
				<!--shape factor for Gaussian active muscle force-length relationship-->
				<KshapeActive>0.5</KshapeActive>
				<!--exponential shape factor for passive force-length relationship-->
				<KshapePassive>4</KshapePassive>
				<!--force-velocity shape factor-->
				<Af>0.3</Af>
				<!--maximum normalized lengthening force-->
				<Flen>1.8</Flen>
			</Thelen2003Muscle>
			<CMC_Joint name="default">
				<!--Flag (true or false) indicating whether or not a task is enabled.-->
				<on>false</on>
				<!--Weight with which a task is tracked relative to other tasks. To track a task more tightly, make the weight larger.-->
				<weight> 1 1 1</weight>
				<!--Name of body frame with respect to which a tracking objective is specified. The special name 'center_of_mass' refers to the system center of mass. This property is not used for tracking joint angles.-->
				<wrt_body>-1</wrt_body>
				<!--Name of body frame in which the tracking objectives are expressed.  This property is not used for tracking joint angles.-->
				<express_body>-1</express_body>
				<!--Array of 3 flags (each true or false) specifying whether a component of a task is active.  For example, tracking the trajectory of a point in space could have three components (x,y,z).  This allows each of those to be made active (true) or inactive (false).  A task for tracking a joint coordinate only has one component.-->
				<active>false false false </active>
				<!--Position error feedback gain (stiffness). To achieve critical damping of errors, choose kv = 2*sqrt(kp).-->
				<kp> 1 1 1</kp>
				<!--Velocity error feedback gain (damping). To achieve critical damping of errors, choose kv = 2*sqrt(kp).-->
				<kv> 1 1 1</kv>
				<!--Feedforward acceleration gain.  This is normally set to 1.0, so no gain.-->
				<ka> 1 1 1</ka>
				<!--Direction vector[3] for component 0 of a task. Joint tasks do not use this propery.-->
				<r0> 0 0 0</r0>
				<!--Direction vector[3] for component 1 of a task. Joint tasks do not use this property.-->
				<r1> 0 0 0</r1>
				<!--Direction vector[3] for component 2 of a task. Joint tasks do not use this property.-->
				<r2> 0 0 0</r2>
				<!--Name of the coordinate to be tracked.-->
				<coordinate />
				<!--Error limit on the tracking accuracy for this coordinate. If the tracking errors approach this limit, the weighting for this coordinate is increased. -->
				<limit>0</limit>
			</CMC_Joint>
		</defaults>
		<credits>Delp S.L., Loan J.P., Hoy M.G., Zajac F.E., Topp E.L., Rosen J.M., Thelen D.G., Anderson F.C., Seth A., Hamner S.R.</credits>
		<publications>Notes: Model extension presented in "Running in a circle: Efficient trajectory optimization with implicit dynamics for a 3D musculoskeletal model" (Scientific Reports, 2020) based on the 3D, 23 DOF gait model created by D.G. Thelen, Univ. of Wisconsin-Madison, and Samuel Hamner, Ajay Seth, Frank C. Anderson, and Scott L. Delp, Stanford University. Lower extremity joint defintions based on Delp et al. (1990). Low back joint and anthropometry based on Anderson and Pandy (1999, 2001). Planar knee model of Yamaguchi and Zajac (1989). Seth removed the patella to avoid kinematic constraints; insertions of the quadrucepts are handled with moving points in the tibia frame. Hamner added arms adapted from Holzbaur et al., 2005. Hamner, S.R., Seth, A, Delp, S.L.: Muscle contributions to propulsion and support during running. Journal of Biomechanics, 2010. Delp, S.L., Loan, J.P., Hoy, M.G., Zajac, F.E., Topp E.L., Rosen, J.M.: An interactive graphics-based model of the lower extremity to study orthopaedic surgical procedures, IEEE Transactions on Biomedical Engineering, vol. 37, pp. 757-767, 1990. Yamaguchi G.T., Zajac F.E.: A planar model of the knee joint to characterize the knee extensor mechanism." J . Biomech. vol. 21. pp. 1-10. 1989. Anderson F.C., Pandy M.G.: A dynamic optimization solution for vertical jumping in three dimensions. Computer Methods in Biomechanics and Biomedical Engineering 2:201-231, 1999. Anderson F.C., Pandy M.G.: Dynamic optimization of human walking. Journal of Biomechanical Engineering 123:381-390, 2001. Holzbaur, KR, WM Murray and SL Delp, 2005. A model of the upper extremity for simulating musculoskeletal surgery and analyzing neuromuscular control. Ann Biomed Eng 33(6): 829-840.</publications>
		<length_units>meters</length_units>
		<force_units>N</force_units>
		<!--Acceleration due to gravity.-->
		<gravity> 0 -9.80665 0</gravity>
		<!--Bodies in the model.-->
		<BodySet>
			<objects>
				<Body name="ground">
					<mass>0</mass>
					<mass_center> 0 0 0</mass_center>
					<inertia_xx>0</inertia_xx>
					<inertia_yy>0</inertia_yy>
					<inertia_zz>0</inertia_zz>
					<inertia_xy>0</inertia_xy>
					<inertia_xz>0</inertia_xz>
					<inertia_yz>0</inertia_yz>
					<!--Joint that connects this body with the parent body.-->
					<Joint />
					<VisibleObject>
						<!--Set of geometry files and associated attributes, allow .vtp, .stl, .obj-->
						<GeometrySet>
							<objects>
								<DisplayGeometry>
									<!--Name of geometry file .vtp, .stl, .obj-->
									<geometry_file>checkered_floor.vtp</geometry_file>
									<!--Color used to display the geometry when visible-->
									<color> 1 1 1</color>
									<!--Name of texture file .jpg, .bmp-->
									<texture_file />
									<!--in body transform specified as 3 rotations (rad) followed by 3 translations rX rY rZ tx ty tz-->
									<transform> 3.14159 1.10619 3.14159 0 0 0</transform>
									<!--Three scale factors for display purposes: scaleX scaleY scaleZ-->
									<scale_factors> 1 1 1</scale_factors>
									<!--Display Pref. 0:Hide 1:Wire 3:Flat 4:Shaded-->
									<display_preference>0</display_preference>
									<!--Display opacity between 0.0 and 1.0-->
									<opacity>1</opacity>
								</DisplayGeometry>
							</objects>
							<groups />
						</GeometrySet>
						<!--Three scale factors for display purposes: scaleX scaleY scaleZ-->
						<scale_factors> 1 1 1</scale_factors>
						<!--Whether to show a coordinate frame-->
						<show_axes>false</show_axes>
						<!--Display Pref. 0:Hide 1:Wire 3:Flat 4:Shaded Can be overriden for individual geometries-->
						<display_preference>0</display_preference>
					</VisibleObject>
					<WrapObjectSet>
						<objects />
						<groups />
					</WrapObjectSet>
				</Body>
				<Body name="pelvis">
					<mass>11.777</mass>
					<mass_center> -0.0707 0 0</mass_center>
					<inertia_xx>0.1028</inertia_xx>
					<inertia_yy>0.0871</inertia_yy>
					<inertia_zz>0.0579</inertia_zz>
					<inertia_xy>0</inertia_xy>
					<inertia_xz>0</inertia_xz>
					<inertia_yz>0</inertia_yz>
					<!--Joint that connects this body with the parent body.-->
					<Joint>
						<CustomJoint name="ground_pelvis">
							<!--Name of the parent body to which this joint connects its owner body.-->
							<parent_body>ground</parent_body>
							<!--Location of the joint in the parent body specified in the parent reference frame. Default is (0,0,0).-->
							<location_in_parent>0 0 0</location_in_parent>
							<!--Orientation of the joint in the parent body specified in the parent reference frame. Euler XYZ body-fixed rotation angles are used to express the orientation. Default is (0,0,0).-->
							<orientation_in_parent>0 0 0</orientation_in_parent>
							<!--Location of the joint in the child body specified in the child reference frame. For SIMM models, this vector is always the zero vector (i.e., the body reference frame coincides with the joint). -->
							<location>0 0 0</location>
							<!--Orientation of the joint in the owing body specified in the owning body reference frame.  Euler XYZ body-fixed rotation angles are used to express the orientation. -->
							<orientation>0 0 0</orientation>
							<!--Set holding the generalized coordinates (q's) that parmeterize this joint.-->
							<CoordinateSet>
                                <!--rotation order changed according to  Baker R. (2001) Pelvic angles: a mathematically rigorous definition which is consistent with a conventional clinical understanding of the terms. Gait & Posture 13:1-6.-->
								<objects>
									<Coordinate name="pelvis_rotation">
										<!--Coordinate can describe rotational, translational, or coupled motion. Defaults to rotational.-->
										<motion_type>rotational</motion_type>
										<!--The value of this coordinate before any value has been set. Rotational coordinate value is in radians and Translational in meters.-->
										<default_value>0</default_value>
										<!--The speed value of this coordinate before any value has been set. Rotational coordinate value is in rad/s and Translational in m/s.-->
										<default_speed_value>0</default_speed_value>
										<!--The minimum and maximum values that the coordinate can range between. Rotational coordinate range in radians and Translational in meters.-->
										<range>-1.57079633 1.57079633</range>
										<!--Flag indicating whether or not the values of the coordinates should be limited to the range, above.-->
										<clamped>true</clamped>
										<!--Flag indicating whether or not the values of the coordinates should be constrained to the current (e.g. default) value, above.-->
										<locked>false</locked>
										<!--If specified, the coordinate can be prescribed by a function of time. It can be any OpenSim Function with valid second order derivatives.-->
										<prescribed_function />
										<!--Flag indicating whether or not the values of the coordinates should be prescribed according to the function above. It is ignored if the no prescribed function is specified.-->
										<prescribed>false</prescribed>
                                    </Coordinate>
									<Coordinate name="pelvis_obliquity">
										<!--Coordinate can describe rotational, translational, or coupled motion. Defaults to rotational.-->
										<motion_type>rotational</motion_type>
										<!--The value of this coordinate before any value has been set. Rotational coordinate value is in radians and Translational in meters.-->
										<default_value>0</default_value>
										<!--The speed value of this coordinate before any value has been set. Rotational coordinate value is in rad/s and Translational in m/s.-->
										<default_speed_value>0</default_speed_value>
										<!--The minimum and maximum values that the coordinate can range between. Rotational coordinate range in radians and Translational in meters.-->
										<range>-1.57079633 1.57079633</range>
										<!--Flag indicating whether or not the values of the coordinates should be limited to the range, above.-->
										<clamped>true</clamped>
										<!--Flag indicating whether or not the values of the coordinates should be constrained to the current (e.g. default) value, above.-->
										<locked>false</locked>
										<!--If specified, the coordinate can be prescribed by a function of time. It can be any OpenSim Function with valid second order derivatives.-->
										<prescribed_function />
										<!--Flag indicating whether or not the values of the coordinates should be prescribed according to the function above. It is ignored if the no prescribed function is specified.-->
										<prescribed>false</prescribed>
                                    </Coordinate>
									<Coordinate name="pelvis_tilt">
										<!--Coordinate can describe rotational, translational, or coupled motion. Defaults to rotational.-->
										<motion_type>rotational</motion_type>
										<!--The value of this coordinate before any value has been set. Rotational coordinate value is in radians and Translational in meters.-->
										<default_value>0</default_value>
										<!--The speed value of this coordinate before any value has been set. Rotational coordinate value is in rad/s and Translational in m/s.-->
										<default_speed_value>0</default_speed_value>
										<!--The minimum and maximum values that the coordinate can range between. Rotational coordinate range in radians and Translational in meters.-->
										<range>-1.57079633 1.57079633</range>
										<!--Flag indicating whether or not the values of the coordinates should be limited to the range, above.-->
										<clamped>true</clamped>
										<!--Flag indicating whether or not the values of the coordinates should be constrained to the current (e.g. default) value, above.-->
										<locked>false</locked>
										<!--If specified, the coordinate can be prescribed by a function of time. It can be any OpenSim Function with valid second order derivatives.-->
										<prescribed_function />
										<!--Flag indicating whether or not the values of the coordinates should be prescribed according to the function above. It is ignored if the no prescribed function is specified.-->
										<prescribed>false</prescribed>
									</Coordinate>
									<Coordinate name="pelvis_tx">
										<!--Coordinate can describe rotational, translational, or coupled motion. Defaults to rotational.-->
										<motion_type>translational</motion_type>
										<!--The value of this coordinate before any value has been set. Rotational coordinate value is in radians and Translational in meters.-->
										<default_value>0</default_value>
										<!--The speed value of this coordinate before any value has been set. Rotational coordinate value is in rad/s and Translational in m/s.-->
										<default_speed_value>0</default_speed_value>
										<!--The minimum and maximum values that the coordinate can range between. Rotational coordinate range in radians and Translational in meters.-->
										<range>-5 7</range>
										<!--Flag indicating whether or not the values of the coordinates should be limited to the range, above.-->
										<clamped>true</clamped>
										<!--Flag indicating whether or not the values of the coordinates should be constrained to the current (e.g. default) value, above.-->
										<locked>false</locked>
										<!--If specified, the coordinate can be prescribed by a function of time. It can be any OpenSim Function with valid second order derivatives.-->
										<prescribed_function />
										<!--Flag indicating whether or not the values of the coordinates should be prescribed according to the function above. It is ignored if the no prescribed function is specified.-->
										<prescribed>false</prescribed>
									</Coordinate>
									<Coordinate name="pelvis_ty">
										<!--Coordinate can describe rotational, translational, or coupled motion. Defaults to rotational.-->
										<motion_type>translational</motion_type>
										<!--The value of this coordinate before any value has been set. Rotational coordinate value is in radians and Translational in meters.-->
										<default_value>1</default_value>
										<!--The speed value of this coordinate before any value has been set. Rotational coordinate value is in rad/s and Translational in m/s.-->
										<default_speed_value>0</default_speed_value>
										<!--The minimum and maximum values that the coordinate can range between. Rotational coordinate range in radians and Translational in meters.-->
										<range>-1 2</range>
										<!--Flag indicating whether or not the values of the coordinates should be limited to the range, above.-->
										<clamped>true</clamped>
										<!--Flag indicating whether or not the values of the coordinates should be constrained to the current (e.g. default) value, above.-->
										<locked>false</locked>
										<!--If specified, the coordinate can be prescribed by a function of time. It can be any OpenSim Function with valid second order derivatives.-->
										<prescribed_function />
										<!--Flag indicating whether or not the values of the coordinates should be prescribed according to the function above. It is ignored if the no prescribed function is specified.-->
										<prescribed>false</prescribed>
									</Coordinate>
									<Coordinate name="pelvis_tz">
										<!--Coordinate can describe rotational, translational, or coupled motion. Defaults to rotational.-->
										<motion_type>translational</motion_type>
										<!--The value of this coordinate before any value has been set. Rotational coordinate value is in radians and Translational in meters.-->
										<default_value>0</default_value>
										<!--The speed value of this coordinate before any value has been set. Rotational coordinate value is in rad/s and Translational in m/s.-->
										<default_speed_value>0</default_speed_value>
										<!--The minimum and maximum values that the coordinate can range between. Rotational coordinate range in radians and Translational in meters.-->
										<range>-3 3</range>
										<!--Flag indicating whether or not the values of the coordinates should be limited to the range, above.-->
										<clamped>true</clamped>
										<!--Flag indicating whether or not the values of the coordinates should be constrained to the current (e.g. default) value, above.-->
										<locked>false</locked>
										<!--If specified, the coordinate can be prescribed by a function of time. It can be any OpenSim Function with valid second order derivatives.-->
										<prescribed_function />
										<!--Flag indicating whether or not the values of the coordinates should be prescribed according to the function above. It is ignored if the no prescribed function is specified.-->
										<prescribed>false</prescribed>
									</Coordinate>
								</objects>
								<groups />
							</CoordinateSet>
							<!--Whether the joint transform defines parent->child or child->parent.-->
							<reverse>false</reverse>
							<!--Defines how the child body moves with respect to the parent as a function of the generalized coordinates.-->
							<SpatialTransform> 
                                <!--rotation order changed according to  Baker R. (2001) Pelvic angles: a mathematically rigorous definition which is consistent with a conventional clinical understanding of the terms. Gait & Posture 13:1-6.-->
								<!--3 Axes for rotations are listed first.-->
								<TransformAxis name="rotation1">
									<!--Names of the coordinates that serve as the independent variables         of the transform function.-->
									<coordinates>pelvis_rotation</coordinates>
									<!--Rotation or translation axis for the transform.-->
									<axis>0 1 0</axis>
									<!--Transform function of the generalized coordinates used to        represent the amount of transformation along a specified axis.-->
									<function>
										<LinearFunction>
											<coefficients> 1 0</coefficients>
										</LinearFunction>
									</function>
								</TransformAxis>
								<TransformAxis name="rotation2">
									<!--Names of the coordinates that serve as the independent variables         of the transform function.-->
									<coordinates>pelvis_obliquity</coordinates>
									<!--Rotation or translation axis for the transform.-->
									<axis>1 0 0</axis>
									<!--Transform function of the generalized coordinates used to        represent the amount of transformation along a specified axis.-->
									<function>
										<LinearFunction>
											<coefficients> 1 0</coefficients>
										</LinearFunction>
									</function>
								</TransformAxis>
								<TransformAxis name="rotation3">
									<!--Names of the coordinates that serve as the independent variables         of the transform function.-->
									<coordinates>pelvis_tilt</coordinates>
									<!--Rotation or translation axis for the transform.-->
									<axis>0 0 1</axis>
									<!--Transform function of the generalized coordinates used to        represent the amount of transformation along a specified axis.-->
									<function>
										<LinearFunction>
											<coefficients> 1 0</coefficients>
										</LinearFunction>
									</function>
								</TransformAxis>
								<!--3 Axes for translations are listed next.-->
								<TransformAxis name="translation1">
									<!--Names of the coordinates that serve as the independent variables         of the transform function.-->
									<coordinates>pelvis_tx</coordinates>
									<!--Rotation or translation axis for the transform.-->
									<axis>1 0 0</axis>
									<!--Transform function of the generalized coordinates used to        represent the amount of transformation along a specified axis.-->
									<function>
										<LinearFunction>
											<coefficients> 1 0</coefficients>
										</LinearFunction>
									</function>
								</TransformAxis>
								<TransformAxis name="translation2">
									<!--Names of the coordinates that serve as the independent variables         of the transform function.-->
									<coordinates>pelvis_ty</coordinates>
									<!--Rotation or translation axis for the transform.-->
									<axis>0 1 0</axis>
									<!--Transform function of the generalized coordinates used to        represent the amount of transformation along a specified axis.-->
									<function>
										<LinearFunction>
											<coefficients> 1 0</coefficients>
										</LinearFunction>
									</function>
								</TransformAxis>
								<TransformAxis name="translation3">
									<!--Names of the coordinates that serve as the independent variables         of the transform function.-->
									<coordinates>pelvis_tz</coordinates>
									<!--Rotation or translation axis for the transform.-->
									<axis>0 0 1</axis>
									<!--Transform function of the generalized coordinates used to        represent the amount of transformation along a specified axis.-->
									<function>
										<LinearFunction>
											<coefficients> 1 0</coefficients>
										</LinearFunction>
									</function>
								</TransformAxis>
							</SpatialTransform>
						</CustomJoint>
					</Joint>
					<VisibleObject>
						<!--Set of geometry files and associated attributes, allow .vtp, .stl, .obj-->
						<GeometrySet>
							<objects>
								<DisplayGeometry>
									<!--Name of geometry file .vtp, .stl, .obj-->
									<geometry_file>sacrum.vtp</geometry_file>
									<!--Color used to display the geometry when visible-->
									<color> 1 1 1</color>
									<!--Name of texture file .jpg, .bmp-->
									<texture_file />
									<!--in body transform specified as 3 rotations (rad) followed by 3 translations rX rY rZ tx ty tz-->
									<transform> -0 0 -0 0 0 0</transform>
									<!--Three scale factors for display purposes: scaleX scaleY scaleZ-->
									<scale_factors> 1 1 1</scale_factors>
									<!--Display Pref. 0:Hide 1:Wire 3:Flat 4:Shaded-->
									<display_preference>4</display_preference>
									<!--Display opacity between 0.0 and 1.0-->
									<opacity>1</opacity>
								</DisplayGeometry>
								<DisplayGeometry>
									<!--Name of geometry file .vtp, .stl, .obj-->
									<geometry_file>pelvis.vtp</geometry_file>
									<!--Color used to display the geometry when visible-->
									<color> 1 1 1</color>
									<!--Name of texture file .jpg, .bmp-->
									<texture_file />
									<!--in body transform specified as 3 rotations (rad) followed by 3 translations rX rY rZ tx ty tz-->
									<transform> -0 0 -0 0 0 0</transform>
									<!--Three scale factors for display purposes: scaleX scaleY scaleZ-->
									<scale_factors> 1 1 1</scale_factors>
									<!--Display Pref. 0:Hide 1:Wire 3:Flat 4:Shaded-->
									<display_preference>4</display_preference>
									<!--Display opacity between 0.0 and 1.0-->
									<opacity>1</opacity>
								</DisplayGeometry>
								<DisplayGeometry>
									<!--Name of geometry file .vtp, .stl, .obj-->
									<geometry_file>l_pelvis.vtp</geometry_file>
									<!--Color used to display the geometry when visible-->
									<color> 1 1 1</color>
									<!--Name of texture file .jpg, .bmp-->
									<texture_file />
									<!--in body transform specified as 3 rotations (rad) followed by 3 translations rX rY rZ tx ty tz-->
									<transform> -0 0 -0 0 0 0</transform>
									<!--Three scale factors for display purposes: scaleX scaleY scaleZ-->
									<scale_factors> 1 1 1</scale_factors>
									<!--Display Pref. 0:Hide 1:Wire 3:Flat 4:Shaded-->
									<display_preference>4</display_preference>
									<!--Display opacity between 0.0 and 1.0-->
									<opacity>1</opacity>
								</DisplayGeometry>
							</objects>
							<groups />
						</GeometrySet>
						<!--Three scale factors for display purposes: scaleX scaleY scaleZ-->
						<scale_factors> 1 1 1</scale_factors>
						<!--Whether to show a coordinate frame-->
						<show_axes>false</show_axes>
						<!--Display Pref. 0:Hide 1:Wire 3:Flat 4:Shaded Can be overriden for individual geometries-->
						<display_preference>4</display_preference>
					</VisibleObject>
					<WrapObjectSet>
						<objects />
						<groups />
					</WrapObjectSet>
				</Body>
				<Body name="femur_r">
					<mass>9.3014</mass>
					<mass_center> 0 -0.17 0</mass_center>
					<inertia_xx>0.1339</inertia_xx>
					<inertia_yy>0.0351</inertia_yy>
					<inertia_zz>0.1412</inertia_zz>
					<inertia_xy>0</inertia_xy>
					<inertia_xz>0</inertia_xz>
					<inertia_yz>0</inertia_yz>
					<!--Joint that connects this body with the parent body.-->
					<Joint>
						<CustomJoint name="hip_r">
							<!--Name of the parent body to which this joint connects its owner body.-->
							<parent_body>pelvis</parent_body>
							<!--Location of the joint in the parent body specified in the parent reference frame. Default is (0,0,0).-->
							<location_in_parent>-0.0707 -0.0661 0.0835</location_in_parent>
							<!--Orientation of the joint in the parent body specified in the parent reference frame. Euler XYZ body-fixed rotation angles are used to express the orientation. Default is (0,0,0).-->
							<orientation_in_parent>0 0 0</orientation_in_parent>
							<!--Location of the joint in the child body specified in the child reference frame. For SIMM models, this vector is always the zero vector (i.e., the body reference frame coincides with the joint). -->
							<location>0 0 0</location>
							<!--Orientation of the joint in the owing body specified in the owning body reference frame.  Euler XYZ body-fixed rotation angles are used to express the orientation. -->
							<orientation>0 0 0</orientation>
							<!--Set holding the generalized coordinates (q's) that parmeterize this joint.-->
							<CoordinateSet>
								<objects>
									<Coordinate name="hip_flexion_r">
										<!--Coordinate can describe rotational, translational, or coupled motion. Defaults to rotational.-->
										<motion_type>rotational</motion_type>
										<!--The value of this coordinate before any value has been set. Rotational coordinate value is in radians and Translational in meters.-->
										<default_value>0</default_value>
										<!--The speed value of this coordinate before any value has been set. Rotational coordinate value is in rad/s and Translational in m/s.-->
										<default_speed_value>0</default_speed_value>
										<!--The minimum and maximum values that the coordinate can range between. Rotational coordinate range in radians and Translational in meters.-->
										<range>-2.0943951 2.0943951</range>
										<!--Flag indicating whether or not the values of the coordinates should be limited to the range, above.-->
										<clamped>true</clamped>
										<!--Flag indicating whether or not the values of the coordinates should be constrained to the current (e.g. default) value, above.-->
										<locked>false</locked>
										<!--If specified, the coordinate can be prescribed by a function of time. It can be any OpenSim Function with valid second order derivatives.-->
										<prescribed_function />
										<!--Flag indicating whether or not the values of the coordinates should be prescribed according to the function above. It is ignored if the no prescribed function is specified.-->
										<prescribed>false</prescribed>
									</Coordinate>
									<Coordinate name="hip_adduction_r">
										<!--Coordinate can describe rotational, translational, or coupled motion. Defaults to rotational.-->
										<motion_type>rotational</motion_type>
										<!--The value of this coordinate before any value has been set. Rotational coordinate value is in radians and Translational in meters.-->
										<default_value>0</default_value>
										<!--The speed value of this coordinate before any value has been set. Rotational coordinate value is in rad/s and Translational in m/s.-->
										<default_speed_value>0</default_speed_value>
										<!--The minimum and maximum values that the coordinate can range between. Rotational coordinate range in radians and Translational in meters.-->
										<range>-2.0943951 2.0943951</range>
										<!--Flag indicating whether or not the values of the coordinates should be limited to the range, above.-->
										<clamped>true</clamped>
										<!--Flag indicating whether or not the values of the coordinates should be constrained to the current (e.g. default) value, above.-->
										<locked>false</locked>
										<!--If specified, the coordinate can be prescribed by a function of time. It can be any OpenSim Function with valid second order derivatives.-->
										<prescribed_function />
										<!--Flag indicating whether or not the values of the coordinates should be prescribed according to the function above. It is ignored if the no prescribed function is specified.-->
										<prescribed>false</prescribed>
									</Coordinate>
									<Coordinate name="hip_rotation_r">
										<!--Coordinate can describe rotational, translational, or coupled motion. Defaults to rotational.-->
										<motion_type>rotational</motion_type>
										<!--The value of this coordinate before any value has been set. Rotational coordinate value is in radians and Translational in meters.-->
										<default_value>0</default_value>
										<!--The speed value of this coordinate before any value has been set. Rotational coordinate value is in rad/s and Translational in m/s.-->
										<default_speed_value>0</default_speed_value>
										<!--The minimum and maximum values that the coordinate can range between. Rotational coordinate range in radians and Translational in meters.-->
										<range>-2.0943951 2.0943951</range>
										<!--Flag indicating whether or not the values of the coordinates should be limited to the range, above.-->
										<clamped>true</clamped>
										<!--Flag indicating whether or not the values of the coordinates should be constrained to the current (e.g. default) value, above.-->
										<locked>false</locked>
										<!--If specified, the coordinate can be prescribed by a function of time. It can be any OpenSim Function with valid second order derivatives.-->
										<prescribed_function />
										<!--Flag indicating whether or not the values of the coordinates should be prescribed according to the function above. It is ignored if the no prescribed function is specified.-->
										<prescribed>false</prescribed>
									</Coordinate>
								</objects>
								<groups />
							</CoordinateSet>
							<!--Whether the joint transform defines parent->child or child->parent.-->
							<reverse>false</reverse>
							<!--Defines how the child body moves with respect to the parent as a function of the generalized coordinates.-->
							<SpatialTransform>
								<!--3 Axes for rotations are listed first.-->
								<TransformAxis name="rotation1">
									<!--Names of the coordinates that serve as the independent variables         of the transform function.-->
									<coordinates>hip_flexion_r</coordinates>
									<!--Rotation or translation axis for the transform.-->
									<axis>0 0 1</axis>
									<!--Transform function of the generalized coordinates used to        represent the amount of transformation along a specified axis.-->
									<function>
										<LinearFunction>
											<coefficients> 1 0</coefficients>
										</LinearFunction>
									</function>
								</TransformAxis>
								<TransformAxis name="rotation2">
									<!--Names of the coordinates that serve as the independent variables         of the transform function.-->
									<coordinates>hip_adduction_r</coordinates>
									<!--Rotation or translation axis for the transform.-->
									<axis>1 0 0</axis>
									<!--Transform function of the generalized coordinates used to        represent the amount of transformation along a specified axis.-->
									<function>
										<LinearFunction>
											<coefficients> 1 0</coefficients>
										</LinearFunction>
									</function>
								</TransformAxis>
								<TransformAxis name="rotation3">
									<!--Names of the coordinates that serve as the independent variables         of the transform function.-->
									<coordinates>hip_rotation_r</coordinates>
									<!--Rotation or translation axis for the transform.-->
									<axis>0 1 0</axis>
									<!--Transform function of the generalized coordinates used to        represent the amount of transformation along a specified axis.-->
									<function>
										<LinearFunction>
											<coefficients> 1 0</coefficients>
										</LinearFunction>
									</function>
								</TransformAxis>
								<!--3 Axes for translations are listed next.-->
								<TransformAxis name="translation1">
									<!--Names of the coordinates that serve as the independent variables         of the transform function.-->
									<coordinates></coordinates>
									<!--Rotation or translation axis for the transform.-->
									<axis>1 0 0</axis>
									<!--Transform function of the generalized coordinates used to        represent the amount of transformation along a specified axis.-->
									<function>
										<Constant>
											<value>0</value>
										</Constant>
									</function>
								</TransformAxis>
								<TransformAxis name="translation2">
									<!--Names of the coordinates that serve as the independent variables         of the transform function.-->
									<coordinates></coordinates>
									<!--Rotation or translation axis for the transform.-->
									<axis>0 1 0</axis>
									<!--Transform function of the generalized coordinates used to        represent the amount of transformation along a specified axis.-->
									<function>
										<Constant>
											<value>0</value>
										</Constant>
									</function>
								</TransformAxis>
								<TransformAxis name="translation3">
									<!--Names of the coordinates that serve as the independent variables         of the transform function.-->
									<coordinates></coordinates>
									<!--Rotation or translation axis for the transform.-->
									<axis>0 0 1</axis>
									<!--Transform function of the generalized coordinates used to        represent the amount of transformation along a specified axis.-->
									<function>
										<Constant>
											<value>0</value>
										</Constant>
									</function>
								</TransformAxis>
							</SpatialTransform>
						</CustomJoint>
					</Joint>
					<VisibleObject>
						<!--Set of geometry files and associated attributes, allow .vtp, .stl, .obj-->
						<GeometrySet>
							<objects>
								<DisplayGeometry>
									<!--Name of geometry file .vtp, .stl, .obj-->
									<geometry_file>femur_r.vtp</geometry_file>
									<!--Color used to display the geometry when visible-->
									<color> 1 1 1</color>
									<!--Name of texture file .jpg, .bmp-->
									<texture_file />
									<!--in body transform specified as 3 rotations (rad) followed by 3 translations rX rY rZ tx ty tz-->
									<transform> -0 0 -0 0 0 0</transform>
									<!--Three scale factors for display purposes: scaleX scaleY scaleZ-->
									<scale_factors> 1 1 1</scale_factors>
									<!--Display Pref. 0:Hide 1:Wire 3:Flat 4:Shaded-->
									<display_preference>4</display_preference>
									<!--Display opacity between 0.0 and 1.0-->
									<opacity>1</opacity>
								</DisplayGeometry>
							</objects>
							<groups />
						</GeometrySet>
						<!--Three scale factors for display purposes: scaleX scaleY scaleZ-->
						<scale_factors> 1 1 1</scale_factors>
						<!--Whether to show a coordinate frame-->
						<show_axes>false</show_axes>
						<!--Display Pref. 0:Hide 1:Wire 3:Flat 4:Shaded Can be overriden for individual geometries-->
						<display_preference>4</display_preference>
					</VisibleObject>
					<WrapObjectSet>
						<objects />
						<groups />
					</WrapObjectSet>
				</Body>
				<Body name="tibia_r">
					<mass>3.7075</mass>
					<mass_center> 0 -0.1867 0</mass_center>
					<inertia_xx>0.0504</inertia_xx>
					<inertia_yy>0.0051</inertia_yy>
					<inertia_zz>0.0511</inertia_zz>
					<inertia_xy>0</inertia_xy>
					<inertia_xz>0</inertia_xz>
					<inertia_yz>0</inertia_yz>
					<!--Joint that connects this body with the parent body.-->
					<Joint>
						<CustomJoint name="knee_r">
							<!--Name of the parent body to which this joint connects its owner body.-->
							<parent_body>femur_r</parent_body>
							<!--Location of the joint in the parent body specified in the parent reference frame. Default is (0,0,0).-->
							<location_in_parent>0 0 0</location_in_parent>
							<!--Orientation of the joint in the parent body specified in the parent reference frame. Euler XYZ body-fixed rotation angles are used to express the orientation. Default is (0,0,0).-->
							<orientation_in_parent>0 0 0</orientation_in_parent>
							<!--Location of the joint in the child body specified in the child reference frame. For SIMM models, this vector is always the zero vector (i.e., the body reference frame coincides with the joint). -->
							<location>0 0 0</location>
							<!--Orientation of the joint in the owing body specified in the owning body reference frame.  Euler XYZ body-fixed rotation angles are used to express the orientation. -->
							<orientation>0 0 0</orientation>
							<!--Set holding the generalized coordinates (q's) that parmeterize this joint.-->
							<CoordinateSet>
								<objects>
									<Coordinate name="knee_angle_r">
										<!--Coordinate can describe rotational, translational, or coupled motion. Defaults to rotational.-->
										<motion_type>rotational</motion_type>
										<!--The value of this coordinate before any value has been set. Rotational coordinate value is in radians and Translational in meters.-->
										<default_value>0</default_value>
										<!--The speed value of this coordinate before any value has been set. Rotational coordinate value is in rad/s and Translational in m/s.-->
										<default_speed_value>0</default_speed_value>
										<!--The minimum and maximum values that the coordinate can range between. Rotational coordinate range in radians and Translational in meters.-->
										<range>-2.7925268 0.17453293</range>
										<!--Flag indicating whether or not the values of the coordinates should be limited to the range, above.-->
										<clamped>true</clamped>
										<!--Flag indicating whether or not the values of the coordinates should be constrained to the current (e.g. default) value, above.-->
										<locked>false</locked>
										<!--If specified, the coordinate can be prescribed by a function of time. It can be any OpenSim Function with valid second order derivatives.-->
										<prescribed_function />
										<!--Flag indicating whether or not the values of the coordinates should be prescribed according to the function above. It is ignored if the no prescribed function is specified.-->
										<prescribed>false</prescribed>
									</Coordinate>
								</objects>
								<groups />
							</CoordinateSet>
							<!--Whether the joint transform defines parent->child or child->parent.-->
							<reverse>false</reverse>
							<!--Defines how the child body moves with respect to the parent as a function of the generalized coordinates.-->
							<SpatialTransform>
								<!--3 Axes for rotations are listed first.-->
								<TransformAxis name="rotation1">
									<!--Names of the coordinates that serve as the independent variables         of the transform function.-->
									<coordinates>knee_angle_r</coordinates>
									<!--Rotation or translation axis for the transform.-->
									<axis>0 0 1</axis>
									<!--Transform function of the generalized coordinates used to        represent the amount of transformation along a specified axis.-->
									<function>
										<LinearFunction>
											<coefficients> 1 0</coefficients>
										</LinearFunction>
									</function>
								</TransformAxis>
								<TransformAxis name="rotation2">
									<!--Names of the coordinates that serve as the independent variables         of the transform function.-->
									<coordinates></coordinates>
									<!--Rotation or translation axis for the transform.-->
									<axis>0 1 0</axis>
									<!--Transform function of the generalized coordinates used to        represent the amount of transformation along a specified axis.-->
									<function>
										<Constant>
											<value>0</value>
										</Constant>
									</function>
								</TransformAxis>
								<TransformAxis name="rotation3">
									<!--Names of the coordinates that serve as the independent variables         of the transform function.-->
									<coordinates></coordinates>
									<!--Rotation or translation axis for the transform.-->
									<axis>1 0 0</axis>
									<!--Transform function of the generalized coordinates used to        represent the amount of transformation along a specified axis.-->
									<function>
										<Constant>
											<value>0</value>
										</Constant>
									</function>
								</TransformAxis>
								<!--3 Axes for translations are listed next.-->
								<TransformAxis name="translation1">
									<!--Names of the coordinates that serve as the independent variables         of the transform function.-->
									<coordinates>knee_angle_r</coordinates>
									<!--Rotation or translation axis for the transform.-->
									<axis>1 0 0</axis>
									<!--Transform function of the generalized coordinates used to        represent the amount of transformation along a specified axis.-->
									<function>
										<SimmSpline>
											<x> -2.0944 -1.74533 -1.39626 -1.0472 -0.698132 -0.349066 -0.174533 0.197344 0.337395 0.490178 1.52146 2.0944</x>
											<y> -0.0032 0.00179 0.00411 0.0041 0.00212 -0.001 -0.0031 -0.005227 -0.005435 -0.005574 -0.005435 -0.00525</y>
										</SimmSpline>
									</function>
								</TransformAxis>
								<TransformAxis name="translation2">
									<!--Names of the coordinates that serve as the independent variables         of the transform function.-->
									<coordinates>knee_angle_r</coordinates>
									<!--Rotation or translation axis for the transform.-->
									<axis>0 1 0</axis>
									<!--Transform function of the generalized coordinates used to        represent the amount of transformation along a specified axis.-->
									<function>
										<SimmSpline>
											<x> -2.0944 -1.22173 -0.523599 -0.349066 -0.174533 0.159149 2.0944</x>
											<y> -0.4226 -0.4082 -0.399 -0.3976 -0.3966 -0.395264 -0.396</y>
										</SimmSpline>
									</function>
								</TransformAxis>
								<TransformAxis name="translation3">
									<!--Names of the coordinates that serve as the independent variables         of the transform function.-->
									<coordinates></coordinates>
									<!--Rotation or translation axis for the transform.-->
									<axis>0 0 1</axis>
									<!--Transform function of the generalized coordinates used to        represent the amount of transformation along a specified axis.-->
									<function>
										<Constant>
											<value>0</value>
										</Constant>
									</function>
								</TransformAxis>
							</SpatialTransform>
						</CustomJoint>
					</Joint>
					<VisibleObject>
						<!--Set of geometry files and associated attributes, allow .vtp, .stl, .obj-->
						<GeometrySet>
							<objects>
								<DisplayGeometry>
									<!--Name of geometry file .vtp, .stl, .obj-->
									<geometry_file>tibia_r.vtp</geometry_file>
									<!--Color used to display the geometry when visible-->
									<color> 1 1 1</color>
									<!--Name of texture file .jpg, .bmp-->
									<texture_file />
									<!--in body transform specified as 3 rotations (rad) followed by 3 translations rX rY rZ tx ty tz-->
									<transform> -0 0 -0 0 0 0</transform>
									<!--Three scale factors for display purposes: scaleX scaleY scaleZ-->
									<scale_factors> 1 1 1</scale_factors>
									<!--Display Pref. 0:Hide 1:Wire 3:Flat 4:Shaded-->
									<display_preference>4</display_preference>
									<!--Display opacity between 0.0 and 1.0-->
									<opacity>1</opacity>
								</DisplayGeometry>
								<DisplayGeometry>
									<!--Name of geometry file .vtp, .stl, .obj-->
									<geometry_file>fibula_r.vtp</geometry_file>
									<!--Color used to display the geometry when visible-->
									<color> 1 1 1</color>
									<!--Name of texture file .jpg, .bmp-->
									<texture_file />
									<!--in body transform specified as 3 rotations (rad) followed by 3 translations rX rY rZ tx ty tz-->
									<transform> -0 0 -0 0 0 0</transform>
									<!--Three scale factors for display purposes: scaleX scaleY scaleZ-->
									<scale_factors> 1 1 1</scale_factors>
									<!--Display Pref. 0:Hide 1:Wire 3:Flat 4:Shaded-->
									<display_preference>4</display_preference>
									<!--Display opacity between 0.0 and 1.0-->
									<opacity>1</opacity>
								</DisplayGeometry>
							</objects>
							<groups />
						</GeometrySet>
						<!--Three scale factors for display purposes: scaleX scaleY scaleZ-->
						<scale_factors> 1 1 1</scale_factors>
						<!--Whether to show a coordinate frame-->
						<show_axes>false</show_axes>
						<!--Display Pref. 0:Hide 1:Wire 3:Flat 4:Shaded Can be overriden for individual geometries-->
						<display_preference>4</display_preference>
					</VisibleObject>
					<WrapObjectSet>
						<objects />
						<groups />
					</WrapObjectSet>
				</Body>
				<Body name="talus_r">
					<mass>0.1</mass>
					<mass_center> 0 0 0</mass_center>
					<inertia_xx>0.001</inertia_xx>
					<inertia_yy>0.001</inertia_yy>
					<inertia_zz>0.001</inertia_zz>
					<inertia_xy>0</inertia_xy>
					<inertia_xz>0</inertia_xz>
					<inertia_yz>0</inertia_yz>
					<!--Joint that connects this body with the parent body.-->
					<Joint>
						<CustomJoint name="ankle_r">
							<!--Name of the parent body to which this joint connects its owner body.-->
							<parent_body>tibia_r</parent_body>
							<!--Location of the joint in the parent body specified in the parent reference frame. Default is (0,0,0).-->
							<location_in_parent>0 -0.43 0</location_in_parent>
							<!--Orientation of the joint in the parent body specified in the parent reference frame. Euler XYZ body-fixed rotation angles are used to express the orientation. Default is (0,0,0).-->
							<orientation_in_parent>0 0 0</orientation_in_parent>
							<!--Location of the joint in the child body specified in the child reference frame. For SIMM models, this vector is always the zero vector (i.e., the body reference frame coincides with the joint). -->
							<location>0 0 0</location>
							<!--Orientation of the joint in the owing body specified in the owning body reference frame.  Euler XYZ body-fixed rotation angles are used to express the orientation. -->
							<orientation>0 0 0</orientation>
							<!--Set holding the generalized coordinates (q's) that parmeterize this joint.-->
							<CoordinateSet>
								<objects>
									<Coordinate name="ankle_angle_r">
										<!--Coordinate can describe rotational, translational, or coupled motion. Defaults to rotational.-->
										<motion_type>rotational</motion_type>
										<!--The value of this coordinate before any value has been set. Rotational coordinate value is in radians and Translational in meters.-->
										<default_value>0</default_value>
										<!--The speed value of this coordinate before any value has been set. Rotational coordinate value is in rad/s and Translational in m/s.-->
										<default_speed_value>0</default_speed_value>
										<!--The minimum and maximum values that the coordinate can range between. Rotational coordinate range in radians and Translational in meters.-->
										<range>-1.57079633 1.57079633</range>
										<!--Flag indicating whether or not the values of the coordinates should be limited to the range, above.-->
										<clamped>true</clamped>
										<!--Flag indicating whether or not the values of the coordinates should be constrained to the current (e.g. default) value, above.-->
										<locked>false</locked>
										<!--If specified, the coordinate can be prescribed by a function of time. It can be any OpenSim Function with valid second order derivatives.-->
										<prescribed_function />
										<!--Flag indicating whether or not the values of the coordinates should be prescribed according to the function above. It is ignored if the no prescribed function is specified.-->
										<prescribed>false</prescribed>
									</Coordinate>
								</objects>
								<groups />
							</CoordinateSet>
							<!--Whether the joint transform defines parent->child or child->parent.-->
							<reverse>false</reverse>
							<!--Defines how the child body moves with respect to the parent as a function of the generalized coordinates.-->
							<SpatialTransform>
								<!--3 Axes for rotations are listed first.-->
								<TransformAxis name="rotation1">
									<!--Names of the coordinates that serve as the independent variables         of the transform function.-->
									<coordinates>ankle_angle_r</coordinates>
									<!--Rotation or translation axis for the transform.-->
									<axis>-0.10501355 -0.17402245 0.97912632</axis>
									<!--Transform function of the generalized coordinates used to        represent the amount of transformation along a specified axis.-->
									<function>
										<LinearFunction>
											<coefficients> 1 0</coefficients>
										</LinearFunction>
									</function>
								</TransformAxis>
								<TransformAxis name="rotation2">
									<!--Names of the coordinates that serve as the independent variables         of the transform function.-->
									<coordinates></coordinates>
									<!--Rotation or translation axis for the transform.-->
									<axis>0 1 0</axis>
									<!--Transform function of the generalized coordinates used to        represent the amount of transformation along a specified axis.-->
									<function>
										<Constant>
											<value>0</value>
										</Constant>
									</function>
								</TransformAxis>
								<TransformAxis name="rotation3">
									<!--Names of the coordinates that serve as the independent variables         of the transform function.-->
									<coordinates></coordinates>
									<!--Rotation or translation axis for the transform.-->
									<axis>0.97912632 -0 0.10501355</axis>
									<!--Transform function of the generalized coordinates used to        represent the amount of transformation along a specified axis.-->
									<function>
										<Constant>
											<value>0</value>
										</Constant>
									</function>
								</TransformAxis>
								<!--3 Axes for translations are listed next.-->
								<TransformAxis name="translation1">
									<!--Names of the coordinates that serve as the independent variables         of the transform function.-->
									<coordinates></coordinates>
									<!--Rotation or translation axis for the transform.-->
									<axis>1 0 0</axis>
									<!--Transform function of the generalized coordinates used to        represent the amount of transformation along a specified axis.-->
									<function>
										<Constant>
											<value>0</value>
										</Constant>
									</function>
								</TransformAxis>
								<TransformAxis name="translation2">
									<!--Names of the coordinates that serve as the independent variables         of the transform function.-->
									<coordinates></coordinates>
									<!--Rotation or translation axis for the transform.-->
									<axis>0 1 0</axis>
									<!--Transform function of the generalized coordinates used to        represent the amount of transformation along a specified axis.-->
									<function>
										<Constant>
											<value>0</value>
										</Constant>
									</function>
								</TransformAxis>
								<TransformAxis name="translation3">
									<!--Names of the coordinates that serve as the independent variables         of the transform function.-->
									<coordinates></coordinates>
									<!--Rotation or translation axis for the transform.-->
									<axis>0 0 1</axis>
									<!--Transform function of the generalized coordinates used to        represent the amount of transformation along a specified axis.-->
									<function>
										<Constant>
											<value>0</value>
										</Constant>
									</function>
								</TransformAxis>
							</SpatialTransform>
						</CustomJoint>
					</Joint>
					<VisibleObject>
						<!--Set of geometry files and associated attributes, allow .vtp, .stl, .obj-->
						<GeometrySet>
							<objects>
								<DisplayGeometry>
									<!--Name of geometry file .vtp, .stl, .obj-->
									<geometry_file>talus_rv.vtp</geometry_file>
									<!--Color used to display the geometry when visible-->
									<color> 1 1 1</color>
									<!--Name of texture file .jpg, .bmp-->
									<texture_file />
									<!--in body transform specified as 3 rotations (rad) followed by 3 translations rX rY rZ tx ty tz-->
									<transform> -0 0 -0 0 0 0</transform>
									<!--Three scale factors for display purposes: scaleX scaleY scaleZ-->
									<scale_factors> 1 1 1</scale_factors>
									<!--Display Pref. 0:Hide 1:Wire 3:Flat 4:Shaded-->
									<display_preference>4</display_preference>
									<!--Display opacity between 0.0 and 1.0-->
									<opacity>1</opacity>
								</DisplayGeometry>
							</objects>
							<groups />
						</GeometrySet>
						<!--Three scale factors for display purposes: scaleX scaleY scaleZ-->
						<scale_factors> 1 1 1</scale_factors>
						<!--Whether to show a coordinate frame-->
						<show_axes>false</show_axes>
						<!--Display Pref. 0:Hide 1:Wire 3:Flat 4:Shaded Can be overriden for individual geometries-->
						<display_preference>4</display_preference>
					</VisibleObject>
					<WrapObjectSet>
						<objects />
						<groups />
					</WrapObjectSet>
				</Body>
				<Body name="calcn_r">
					<mass>1.25</mass>
					<mass_center> 0.1 0.03 0</mass_center>
					<inertia_xx>0.0014</inertia_xx>
					<inertia_yy>0.0039</inertia_yy>
					<inertia_zz>0.0041</inertia_zz>
					<inertia_xy>0</inertia_xy>
					<inertia_xz>0</inertia_xz>
					<inertia_yz>0</inertia_yz>
					<!--Joint that connects this body with the parent body.-->
					<Joint>
						<CustomJoint name="subtalar_r">
							<!--Name of the parent body to which this joint connects its owner body.-->
							<parent_body>talus_r</parent_body>
							<!--Location of the joint in the parent body specified in the parent reference frame. Default is (0,0,0).-->
							<location_in_parent>-0.04877 -0.04195 0.00792</location_in_parent>
							<!--Orientation of the joint in the parent body specified in the parent reference frame. Euler XYZ body-fixed rotation angles are used to express the orientation. Default is (0,0,0).-->
							<orientation_in_parent>0 0 0</orientation_in_parent>
							<!--Location of the joint in the child body specified in the child reference frame. For SIMM models, this vector is always the zero vector (i.e., the body reference frame coincides with the joint). -->
							<location>0 0 0</location>
							<!--Orientation of the joint in the owing body specified in the owning body reference frame.  Euler XYZ body-fixed rotation angles are used to express the orientation. -->
							<orientation>0 0 0</orientation>
							<!--Set holding the generalized coordinates (q's) that parmeterize this joint.-->
							<CoordinateSet>
								<objects>
									<Coordinate name="subtalar_angle_r">
										<!--Coordinate can describe rotational, translational, or coupled motion. Defaults to rotational.-->
										<motion_type>rotational</motion_type>
										<!--The value of this coordinate before any value has been set. Rotational coordinate value is in radians and Translational in meters.-->
										<default_value>0</default_value>
										<!--The speed value of this coordinate before any value has been set. Rotational coordinate value is in rad/s and Translational in m/s.-->
										<default_speed_value>0</default_speed_value>
										<!--The minimum and maximum values that the coordinate can range between. Rotational coordinate range in radians and Translational in meters.-->
										<range>-1.57079633 1.57079633</range>
										<!--Flag indicating whether or not the values of the coordinates should be limited to the range, above.-->
										<clamped>true</clamped>
										<!--Flag indicating whether or not the values of the coordinates should be constrained to the current (e.g. default) value, above.-->
										<locked>false</locked>
										<!--If specified, the coordinate can be prescribed by a function of time. It can be any OpenSim Function with valid second order derivatives.-->
										<prescribed_function />
										<!--Flag indicating whether or not the values of the coordinates should be prescribed according to the function above. It is ignored if the no prescribed function is specified.-->
										<prescribed>false</prescribed>
									</Coordinate>
								</objects>
								<groups />
							</CoordinateSet>
							<!--Whether the joint transform defines parent->child or child->parent.-->
							<reverse>false</reverse>
							<!--Defines how the child body moves with respect to the parent as a function of the generalized coordinates.-->
							<SpatialTransform>
								<!--3 Axes for rotations are listed first.-->
								<TransformAxis name="rotation1">
									<!--Names of the coordinates that serve as the independent variables         of the transform function.-->
									<coordinates>subtalar_angle_r</coordinates>
									<!--Rotation or translation axis for the transform.-->
									<axis>0.78717961 0.60474746 -0.12094949</axis>
									<!--Transform function of the generalized coordinates used to        represent the amount of transformation along a specified axis.-->
									<function>
										<LinearFunction>
											<coefficients> 1 0</coefficients>
										</LinearFunction>
									</function>
								</TransformAxis>
								<TransformAxis name="rotation2">
									<!--Names of the coordinates that serve as the independent variables         of the transform function.-->
									<coordinates></coordinates>
									<!--Rotation or translation axis for the transform.-->
									<axis>0 1 0</axis>
									<!--Transform function of the generalized coordinates used to        represent the amount of transformation along a specified axis.-->
									<function>
										<Constant>
											<value>0</value>
										</Constant>
									</function>
								</TransformAxis>
								<TransformAxis name="rotation3">
									<!--Names of the coordinates that serve as the independent variables         of the transform function.-->
									<coordinates></coordinates>
									<!--Rotation or translation axis for the transform.-->
									<axis>-0.12094949 0 -0.78717961</axis>
									<!--Transform function of the generalized coordinates used to        represent the amount of transformation along a specified axis.-->
									<function>
										<Constant>
											<value>0</value>
										</Constant>
									</function>
								</TransformAxis>
								<!--3 Axes for translations are listed next.-->
								<TransformAxis name="translation1">
									<!--Names of the coordinates that serve as the independent variables         of the transform function.-->
									<coordinates></coordinates>
									<!--Rotation or translation axis for the transform.-->
									<axis>1 0 0</axis>
									<!--Transform function of the generalized coordinates used to        represent the amount of transformation along a specified axis.-->
									<function>
										<Constant>
											<value>0</value>
										</Constant>
									</function>
								</TransformAxis>
								<TransformAxis name="translation2">
									<!--Names of the coordinates that serve as the independent variables         of the transform function.-->
									<coordinates></coordinates>
									<!--Rotation or translation axis for the transform.-->
									<axis>0 1 0</axis>
									<!--Transform function of the generalized coordinates used to        represent the amount of transformation along a specified axis.-->
									<function>
										<Constant>
											<value>0</value>
										</Constant>
									</function>
								</TransformAxis>
								<TransformAxis name="translation3">
									<!--Names of the coordinates that serve as the independent variables         of the transform function.-->
									<coordinates></coordinates>
									<!--Rotation or translation axis for the transform.-->
									<axis>0 0 1</axis>
									<!--Transform function of the generalized coordinates used to        represent the amount of transformation along a specified axis.-->
									<function>
										<Constant>
											<value>0</value>
										</Constant>
									</function>
								</TransformAxis>
							</SpatialTransform>
						</CustomJoint>
					</Joint>
					<VisibleObject>
						<!--Set of geometry files and associated attributes, allow .vtp, .stl, .obj-->
						<GeometrySet>
							<objects>
								<DisplayGeometry>
									<!--Name of geometry file .vtp, .stl, .obj-->
									<geometry_file>foot.vtp</geometry_file>
									<!--Color used to display the geometry when visible-->
									<color> 1 1 1</color>
									<!--Name of texture file .jpg, .bmp-->
									<texture_file />
									<!--in body transform specified as 3 rotations (rad) followed by 3 translations rX rY rZ tx ty tz-->
									<transform> -0 0 -0 0 0 0</transform>
									<!--Three scale factors for display purposes: scaleX scaleY scaleZ-->
									<scale_factors> 1 1 1</scale_factors>
									<!--Display Pref. 0:Hide 1:Wire 3:Flat 4:Shaded-->
									<display_preference>4</display_preference>
									<!--Display opacity between 0.0 and 1.0-->
									<opacity>1</opacity>
								</DisplayGeometry>
							</objects>
							<groups />
						</GeometrySet>
						<!--Three scale factors for display purposes: scaleX scaleY scaleZ-->
						<scale_factors> 1 1 1</scale_factors>
						<!--Whether to show a coordinate frame-->
						<show_axes>false</show_axes>
						<!--Display Pref. 0:Hide 1:Wire 3:Flat 4:Shaded Can be overriden for individual geometries-->
						<display_preference>4</display_preference>
					</VisibleObject>
					<WrapObjectSet>
						<objects />
						<groups />
					</WrapObjectSet>
				</Body>
				<Body name="toes_r">
					<mass>0.2166</mass>
					<mass_center> 0.0346 0.006 -0.0175</mass_center>
					<inertia_xx>0.0001</inertia_xx>
					<inertia_yy>0.0002</inertia_yy>
					<inertia_zz>0.001</inertia_zz>
					<inertia_xy>0</inertia_xy>
					<inertia_xz>0</inertia_xz>
					<inertia_yz>0</inertia_yz>
					<!--Joint that connects this body with the parent body.-->
					<Joint>
						<CustomJoint name="mtp_r">
							<!--Name of the parent body to which this joint connects its owner body.-->
							<parent_body>calcn_r</parent_body>
							<!--Location of the joint in the parent body specified in the parent reference frame. Default is (0,0,0).-->
							<location_in_parent>0.1788 -0.002 0.00108</location_in_parent>
							<!--Orientation of the joint in the parent body specified in the parent reference frame. Euler XYZ body-fixed rotation angles are used to express the orientation. Default is (0,0,0).-->
							<orientation_in_parent>0 0 0</orientation_in_parent>
							<!--Location of the joint in the child body specified in the child reference frame. For SIMM models, this vector is always the zero vector (i.e., the body reference frame coincides with the joint). -->
							<location>0 0 0</location>
							<!--Orientation of the joint in the owing body specified in the owning body reference frame.  Euler XYZ body-fixed rotation angles are used to express the orientation. -->
							<orientation>0 0 0</orientation>
							<!--Set holding the generalized coordinates (q's) that parmeterize this joint.-->
							<CoordinateSet>
								<objects>
									<Coordinate name="mtp_angle_r">
										<!--Coordinate can describe rotational, translational, or coupled motion. Defaults to rotational.-->
										<motion_type>rotational</motion_type>
										<!--The value of this coordinate before any value has been set. Rotational coordinate value is in radians and Translational in meters.-->
										<default_value>0</default_value>
										<!--The speed value of this coordinate before any value has been set. Rotational coordinate value is in rad/s and Translational in m/s.-->
										<default_speed_value>0</default_speed_value>
										<!--The minimum and maximum values that the coordinate can range between. Rotational coordinate range in radians and Translational in meters.-->
										<range>-1.57079633 1.57079633</range>
										<!--Flag indicating whether or not the values of the coordinates should be limited to the range, above.-->
										<clamped>true</clamped>
										<!--Flag indicating whether or not the values of the coordinates should be constrained to the current (e.g. default) value, above.-->
										<locked>false</locked>
										<!--If specified, the coordinate can be prescribed by a function of time. It can be any OpenSim Function with valid second order derivatives.-->
										<prescribed_function />
										<!--Flag indicating whether or not the values of the coordinates should be prescribed according to the function above. It is ignored if the no prescribed function is specified.-->
										<prescribed>false</prescribed>
									</Coordinate>
								</objects>
								<groups />
							</CoordinateSet>
							<!--Whether the joint transform defines parent->child or child->parent.-->
							<reverse>false</reverse>
							<!--Defines how the child body moves with respect to the parent as a function of the generalized coordinates.-->
							<SpatialTransform>
								<!--3 Axes for rotations are listed first.-->
								<TransformAxis name="rotation1">
									<!--Names of the coordinates that serve as the independent variables         of the transform function.-->
									<coordinates>mtp_angle_r</coordinates>
									<!--Rotation or translation axis for the transform.-->
									<axis>-0.5809544 0 0.81393611</axis>
									<!--Transform function of the generalized coordinates used to        represent the amount of transformation along a specified axis.-->
									<function>
										<LinearFunction>
											<coefficients> 1 0</coefficients>
										</LinearFunction>
									</function>
								</TransformAxis>
								<TransformAxis name="rotation2">
									<!--Names of the coordinates that serve as the independent variables         of the transform function.-->
									<coordinates></coordinates>
									<!--Rotation or translation axis for the transform.-->
									<axis>0 1 0</axis>
									<!--Transform function of the generalized coordinates used to        represent the amount of transformation along a specified axis.-->
									<function>
										<Constant>
											<value>0</value>
										</Constant>
									</function>
								</TransformAxis>
								<TransformAxis name="rotation3">
									<!--Names of the coordinates that serve as the independent variables         of the transform function.-->
									<coordinates></coordinates>
									<!--Rotation or translation axis for the transform.-->
									<axis>0.81393611 -0 0.5809544</axis>
									<!--Transform function of the generalized coordinates used to        represent the amount of transformation along a specified axis.-->
									<function>
										<Constant>
											<value>0</value>
										</Constant>
									</function>
								</TransformAxis>
								<!--3 Axes for translations are listed next.-->
								<TransformAxis name="translation1">
									<!--Names of the coordinates that serve as the independent variables         of the transform function.-->
									<coordinates></coordinates>
									<!--Rotation or translation axis for the transform.-->
									<axis>1 0 0</axis>
									<!--Transform function of the generalized coordinates used to        represent the amount of transformation along a specified axis.-->
									<function>
										<Constant>
											<value>0</value>
										</Constant>
									</function>
								</TransformAxis>
								<TransformAxis name="translation2">
									<!--Names of the coordinates that serve as the independent variables         of the transform function.-->
									<coordinates></coordinates>
									<!--Rotation or translation axis for the transform.-->
									<axis>0 1 0</axis>
									<!--Transform function of the generalized coordinates used to        represent the amount of transformation along a specified axis.-->
									<function>
										<Constant>
											<value>0</value>
										</Constant>
									</function>
								</TransformAxis>
								<TransformAxis name="translation3">
									<!--Names of the coordinates that serve as the independent variables         of the transform function.-->
									<coordinates></coordinates>
									<!--Rotation or translation axis for the transform.-->
									<axis>0 0 1</axis>
									<!--Transform function of the generalized coordinates used to        represent the amount of transformation along a specified axis.-->
									<function>
										<Constant>
											<value>0</value>
										</Constant>
									</function>
								</TransformAxis>
							</SpatialTransform>
						</CustomJoint>
					</Joint>
					<VisibleObject>
						<!--Set of geometry files and associated attributes, allow .vtp, .stl, .obj-->
						<GeometrySet>
							<objects>
								<DisplayGeometry>
									<!--Name of geometry file .vtp, .stl, .obj-->
									<geometry_file>bofoot.vtp</geometry_file>
									<!--Color used to display the geometry when visible-->
									<color> 1 1 1</color>
									<!--Name of texture file .jpg, .bmp-->
									<texture_file />
									<!--in body transform specified as 3 rotations (rad) followed by 3 translations rX rY rZ tx ty tz-->
									<transform> -0 0 -0 0 0 0</transform>
									<!--Three scale factors for display purposes: scaleX scaleY scaleZ-->
									<scale_factors> 1 1 1</scale_factors>
									<!--Display Pref. 0:Hide 1:Wire 3:Flat 4:Shaded-->
									<display_preference>4</display_preference>
									<!--Display opacity between 0.0 and 1.0-->
									<opacity>1</opacity>
								</DisplayGeometry>
							</objects>
							<groups />
						</GeometrySet>
						<!--Three scale factors for display purposes: scaleX scaleY scaleZ-->
						<scale_factors> 1 1 1</scale_factors>
						<!--Whether to show a coordinate frame-->
						<show_axes>false</show_axes>
						<!--Display Pref. 0:Hide 1:Wire 3:Flat 4:Shaded Can be overriden for individual geometries-->
						<display_preference>4</display_preference>
					</VisibleObject>
					<WrapObjectSet>
						<objects />
						<groups />
					</WrapObjectSet>
				</Body>
				<Body name="femur_l">
					<mass>9.3014</mass>
					<mass_center> 0 -0.17 0</mass_center>
					<inertia_xx>0.1339</inertia_xx>
					<inertia_yy>0.0351</inertia_yy>
					<inertia_zz>0.1412</inertia_zz>
					<inertia_xy>0</inertia_xy>
					<inertia_xz>0</inertia_xz>
					<inertia_yz>0</inertia_yz>
					<!--Joint that connects this body with the parent body.-->
					<Joint>
						<CustomJoint name="hip_l">
							<!--Name of the parent body to which this joint connects its owner body.-->
							<parent_body>pelvis</parent_body>
							<!--Location of the joint in the parent body specified in the parent reference frame. Default is (0,0,0).-->
							<location_in_parent>-0.0707 -0.0661 -0.0835</location_in_parent>
							<!--Orientation of the joint in the parent body specified in the parent reference frame. Euler XYZ body-fixed rotation angles are used to express the orientation. Default is (0,0,0).-->
							<orientation_in_parent>0 0 0</orientation_in_parent>
							<!--Location of the joint in the child body specified in the child reference frame. For SIMM models, this vector is always the zero vector (i.e., the body reference frame coincides with the joint). -->
							<location>0 0 0</location>
							<!--Orientation of the joint in the owing body specified in the owning body reference frame.  Euler XYZ body-fixed rotation angles are used to express the orientation. -->
							<orientation>0 0 0</orientation>
							<!--Set holding the generalized coordinates (q's) that parmeterize this joint.-->
							<CoordinateSet>
								<objects>
									<Coordinate name="hip_flexion_l">
										<!--Coordinate can describe rotational, translational, or coupled motion. Defaults to rotational.-->
										<motion_type>rotational</motion_type>
										<!--The value of this coordinate before any value has been set. Rotational coordinate value is in radians and Translational in meters.-->
										<default_value>0</default_value>
										<!--The speed value of this coordinate before any value has been set. Rotational coordinate value is in rad/s and Translational in m/s.-->
										<default_speed_value>0</default_speed_value>
										<!--The minimum and maximum values that the coordinate can range between. Rotational coordinate range in radians and Translational in meters.-->
										<range>-2.0943951 2.0943951</range>
										<!--Flag indicating whether or not the values of the coordinates should be limited to the range, above.-->
										<clamped>true</clamped>
										<!--Flag indicating whether or not the values of the coordinates should be constrained to the current (e.g. default) value, above.-->
										<locked>false</locked>
										<!--If specified, the coordinate can be prescribed by a function of time. It can be any OpenSim Function with valid second order derivatives.-->
										<prescribed_function />
										<!--Flag indicating whether or not the values of the coordinates should be prescribed according to the function above. It is ignored if the no prescribed function is specified.-->
										<prescribed>false</prescribed>
									</Coordinate>
									<Coordinate name="hip_adduction_l">
										<!--Coordinate can describe rotational, translational, or coupled motion. Defaults to rotational.-->
										<motion_type>rotational</motion_type>
										<!--The value of this coordinate before any value has been set. Rotational coordinate value is in radians and Translational in meters.-->
										<default_value>0</default_value>
										<!--The speed value of this coordinate before any value has been set. Rotational coordinate value is in rad/s and Translational in m/s.-->
										<default_speed_value>0</default_speed_value>
										<!--The minimum and maximum values that the coordinate can range between. Rotational coordinate range in radians and Translational in meters.-->
										<range>-2.0943951 2.0943951</range>
										<!--Flag indicating whether or not the values of the coordinates should be limited to the range, above.-->
										<clamped>true</clamped>
										<!--Flag indicating whether or not the values of the coordinates should be constrained to the current (e.g. default) value, above.-->
										<locked>false</locked>
										<!--If specified, the coordinate can be prescribed by a function of time. It can be any OpenSim Function with valid second order derivatives.-->
										<prescribed_function />
										<!--Flag indicating whether or not the values of the coordinates should be prescribed according to the function above. It is ignored if the no prescribed function is specified.-->
										<prescribed>false</prescribed>
									</Coordinate>
									<Coordinate name="hip_rotation_l">
										<!--Coordinate can describe rotational, translational, or coupled motion. Defaults to rotational.-->
										<motion_type>rotational</motion_type>
										<!--The value of this coordinate before any value has been set. Rotational coordinate value is in radians and Translational in meters.-->
										<default_value>0</default_value>
										<!--The speed value of this coordinate before any value has been set. Rotational coordinate value is in rad/s and Translational in m/s.-->
										<default_speed_value>0</default_speed_value>
										<!--The minimum and maximum values that the coordinate can range between. Rotational coordinate range in radians and Translational in meters.-->
										<range>-2.0943951 2.0943951</range>
										<!--Flag indicating whether or not the values of the coordinates should be limited to the range, above.-->
										<clamped>true</clamped>
										<!--Flag indicating whether or not the values of the coordinates should be constrained to the current (e.g. default) value, above.-->
										<locked>false</locked>
										<!--If specified, the coordinate can be prescribed by a function of time. It can be any OpenSim Function with valid second order derivatives.-->
										<prescribed_function />
										<!--Flag indicating whether or not the values of the coordinates should be prescribed according to the function above. It is ignored if the no prescribed function is specified.-->
										<prescribed>false</prescribed>
									</Coordinate>
								</objects>
								<groups />
							</CoordinateSet>
							<!--Whether the joint transform defines parent->child or child->parent.-->
							<reverse>false</reverse>
							<!--Defines how the child body moves with respect to the parent as a function of the generalized coordinates.-->
							<SpatialTransform>
								<!--3 Axes for rotations are listed first.-->
								<TransformAxis name="rotation1">
									<!--Names of the coordinates that serve as the independent variables         of the transform function.-->
									<coordinates>hip_flexion_l</coordinates>
									<!--Rotation or translation axis for the transform.-->
									<axis>0 0 1</axis>
									<!--Transform function of the generalized coordinates used to        represent the amount of transformation along a specified axis.-->
									<function>
										<LinearFunction>
											<coefficients> 1 0</coefficients>
										</LinearFunction>
									</function>
								</TransformAxis>
								<TransformAxis name="rotation2">
									<!--Names of the coordinates that serve as the independent variables         of the transform function.-->
									<coordinates>hip_adduction_l</coordinates>
									<!--Rotation or translation axis for the transform.-->
									<axis>-1 0 0</axis>
									<!--Transform function of the generalized coordinates used to        represent the amount of transformation along a specified axis.-->
									<function>
										<LinearFunction>
											<coefficients> 1 0</coefficients>
										</LinearFunction>
									</function>
								</TransformAxis>
								<TransformAxis name="rotation3">
									<!--Names of the coordinates that serve as the independent variables         of the transform function.-->
									<coordinates>hip_rotation_l</coordinates>
									<!--Rotation or translation axis for the transform.-->
									<axis>0 -1 0</axis>
									<!--Transform function of the generalized coordinates used to        represent the amount of transformation along a specified axis.-->
									<function>
										<LinearFunction>
											<coefficients> 1 0</coefficients>
										</LinearFunction>
									</function>
								</TransformAxis>
								<!--3 Axes for translations are listed next.-->
								<TransformAxis name="translation1">
									<!--Names of the coordinates that serve as the independent variables         of the transform function.-->
									<coordinates></coordinates>
									<!--Rotation or translation axis for the transform.-->
									<axis>1 0 0</axis>
									<!--Transform function of the generalized coordinates used to        represent the amount of transformation along a specified axis.-->
									<function>
										<Constant>
											<value>0</value>
										</Constant>
									</function>
								</TransformAxis>
								<TransformAxis name="translation2">
									<!--Names of the coordinates that serve as the independent variables         of the transform function.-->
									<coordinates></coordinates>
									<!--Rotation or translation axis for the transform.-->
									<axis>0 1 0</axis>
									<!--Transform function of the generalized coordinates used to        represent the amount of transformation along a specified axis.-->
									<function>
										<Constant>
											<value>0</value>
										</Constant>
									</function>
								</TransformAxis>
								<TransformAxis name="translation3">
									<!--Names of the coordinates that serve as the independent variables         of the transform function.-->
									<coordinates></coordinates>
									<!--Rotation or translation axis for the transform.-->
									<axis>0 0 1</axis>
									<!--Transform function of the generalized coordinates used to        represent the amount of transformation along a specified axis.-->
									<function>
										<Constant>
											<value>0</value>
										</Constant>
									</function>
								</TransformAxis>
							</SpatialTransform>
						</CustomJoint>
					</Joint>
					<VisibleObject>
						<!--Set of geometry files and associated attributes, allow .vtp, .stl, .obj-->
						<GeometrySet>
							<objects>
								<DisplayGeometry>
									<!--Name of geometry file .vtp, .stl, .obj-->
									<geometry_file>femur_l.vtp</geometry_file>
									<!--Color used to display the geometry when visible-->
									<color> 1 1 1</color>
									<!--Name of texture file .jpg, .bmp-->
									<texture_file />
									<!--in body transform specified as 3 rotations (rad) followed by 3 translations rX rY rZ tx ty tz-->
									<transform> -0 0 -0 0 0 0</transform>
									<!--Three scale factors for display purposes: scaleX scaleY scaleZ-->
									<scale_factors> 1 1 1</scale_factors>
									<!--Display Pref. 0:Hide 1:Wire 3:Flat 4:Shaded-->
									<display_preference>4</display_preference>
									<!--Display opacity between 0.0 and 1.0-->
									<opacity>1</opacity>
								</DisplayGeometry>
							</objects>
							<groups />
						</GeometrySet>
						<!--Three scale factors for display purposes: scaleX scaleY scaleZ-->
						<scale_factors> 1 1 1</scale_factors>
						<!--Whether to show a coordinate frame-->
						<show_axes>false</show_axes>
						<!--Display Pref. 0:Hide 1:Wire 3:Flat 4:Shaded Can be overriden for individual geometries-->
						<display_preference>4</display_preference>
					</VisibleObject>
					<WrapObjectSet>
						<objects />
						<groups />
					</WrapObjectSet>
				</Body>
				<Body name="tibia_l">
					<mass>3.7075</mass>
					<mass_center> 0 -0.1867 0</mass_center>
					<inertia_xx>0.0504</inertia_xx>
					<inertia_yy>0.0051</inertia_yy>
					<inertia_zz>0.0511</inertia_zz>
					<inertia_xy>0</inertia_xy>
					<inertia_xz>0</inertia_xz>
					<inertia_yz>0</inertia_yz>
					<!--Joint that connects this body with the parent body.-->
					<Joint>
						<CustomJoint name="knee_l">
							<!--Name of the parent body to which this joint connects its owner body.-->
							<parent_body>femur_l</parent_body>
							<!--Location of the joint in the parent body specified in the parent reference frame. Default is (0,0,0).-->
							<location_in_parent>0 0 0</location_in_parent>
							<!--Orientation of the joint in the parent body specified in the parent reference frame. Euler XYZ body-fixed rotation angles are used to express the orientation. Default is (0,0,0).-->
							<orientation_in_parent>0 0 0</orientation_in_parent>
							<!--Location of the joint in the child body specified in the child reference frame. For SIMM models, this vector is always the zero vector (i.e., the body reference frame coincides with the joint). -->
							<location>0 0 0</location>
							<!--Orientation of the joint in the owing body specified in the owning body reference frame.  Euler XYZ body-fixed rotation angles are used to express the orientation. -->
							<orientation>0 0 0</orientation>
							<!--Set holding the generalized coordinates (q's) that parmeterize this joint.-->
							<CoordinateSet>
								<objects>
									<Coordinate name="knee_angle_l">
										<!--Coordinate can describe rotational, translational, or coupled motion. Defaults to rotational.-->
										<motion_type>rotational</motion_type>
										<!--The value of this coordinate before any value has been set. Rotational coordinate value is in radians and Translational in meters.-->
										<default_value>0</default_value>
										<!--The speed value of this coordinate before any value has been set. Rotational coordinate value is in rad/s and Translational in m/s.-->
										<default_speed_value>0</default_speed_value>
										<!--The minimum and maximum values that the coordinate can range between. Rotational coordinate range in radians and Translational in meters.-->
										<range>-2.7925268 0.17453293</range>
										<!--Flag indicating whether or not the values of the coordinates should be limited to the range, above.-->
										<clamped>true</clamped>
										<!--Flag indicating whether or not the values of the coordinates should be constrained to the current (e.g. default) value, above.-->
										<locked>false</locked>
										<!--If specified, the coordinate can be prescribed by a function of time. It can be any OpenSim Function with valid second order derivatives.-->
										<prescribed_function />
										<!--Flag indicating whether or not the values of the coordinates should be prescribed according to the function above. It is ignored if the no prescribed function is specified.-->
										<prescribed>false</prescribed>
									</Coordinate>
								</objects>
								<groups />
							</CoordinateSet>
							<!--Whether the joint transform defines parent->child or child->parent.-->
							<reverse>false</reverse>
							<!--Defines how the child body moves with respect to the parent as a function of the generalized coordinates.-->
							<SpatialTransform>
								<!--3 Axes for rotations are listed first.-->
								<TransformAxis name="rotation1">
									<!--Names of the coordinates that serve as the independent variables         of the transform function.-->
									<coordinates>knee_angle_l</coordinates>
									<!--Rotation or translation axis for the transform.-->
									<axis>0 0 1</axis>
									<!--Transform function of the generalized coordinates used to        represent the amount of transformation along a specified axis.-->
									<function>
										<LinearFunction>
											<coefficients> 1 0</coefficients>
										</LinearFunction>
									</function>
								</TransformAxis>
								<TransformAxis name="rotation2">
									<!--Names of the coordinates that serve as the independent variables         of the transform function.-->
									<coordinates></coordinates>
									<!--Rotation or translation axis for the transform.-->
									<axis>0 1 0</axis>
									<!--Transform function of the generalized coordinates used to        represent the amount of transformation along a specified axis.-->
									<function>
										<Constant>
											<value>0</value>
										</Constant>
									</function>
								</TransformAxis>
								<TransformAxis name="rotation3">
									<!--Names of the coordinates that serve as the independent variables         of the transform function.-->
									<coordinates></coordinates>
									<!--Rotation or translation axis for the transform.-->
									<axis>1 0 0</axis>
									<!--Transform function of the generalized coordinates used to        represent the amount of transformation along a specified axis.-->
									<function>
										<Constant>
											<value>0</value>
										</Constant>
									</function>
								</TransformAxis>
								<!--3 Axes for translations are listed next.-->
								<TransformAxis name="translation1">
									<!--Names of the coordinates that serve as the independent variables         of the transform function.-->
									<coordinates>knee_angle_l</coordinates>
									<!--Rotation or translation axis for the transform.-->
									<axis>1 0 0</axis>
									<!--Transform function of the generalized coordinates used to        represent the amount of transformation along a specified axis.-->
									<function>
										<SimmSpline>
											<x> -2.0944 -1.74533 -1.39626 -1.0472 -0.698132 -0.349066 -0.174533 0.197344 0.337395 0.490178 1.52146 2.0944</x>
											<y> -0.0032 0.00179 0.00411 0.0041 0.00212 -0.001 -0.0031 -0.005227 -0.005435 -0.005574 -0.005435 -0.00525</y>
										</SimmSpline>
									</function>
								</TransformAxis>
								<TransformAxis name="translation2">
									<!--Names of the coordinates that serve as the independent variables         of the transform function.-->
									<coordinates>knee_angle_l</coordinates>
									<!--Rotation or translation axis for the transform.-->
									<axis>0 1 0</axis>
									<!--Transform function of the generalized coordinates used to        represent the amount of transformation along a specified axis.-->
									<function>
										<SimmSpline>
											<x> -2.0944 -1.22173 -0.523599 -0.349066 -0.174533 0.159149 2.0944</x>
											<y> -0.4226 -0.4082 -0.399 -0.3976 -0.3966 -0.395264 -0.396</y>
										</SimmSpline>
									</function>
								</TransformAxis>
								<TransformAxis name="translation3">
									<!--Names of the coordinates that serve as the independent variables         of the transform function.-->
									<coordinates></coordinates>
									<!--Rotation or translation axis for the transform.-->
									<axis>0 0 1</axis>
									<!--Transform function of the generalized coordinates used to        represent the amount of transformation along a specified axis.-->
									<function>
										<Constant>
											<value>0</value>
										</Constant>
									</function>
								</TransformAxis>
							</SpatialTransform>
						</CustomJoint>
					</Joint>
					<VisibleObject>
						<!--Set of geometry files and associated attributes, allow .vtp, .stl, .obj-->
						<GeometrySet>
							<objects>
								<DisplayGeometry>
									<!--Name of geometry file .vtp, .stl, .obj-->
									<geometry_file>tibia_l.vtp</geometry_file>
									<!--Color used to display the geometry when visible-->
									<color> 1 1 1</color>
									<!--Name of texture file .jpg, .bmp-->
									<texture_file />
									<!--in body transform specified as 3 rotations (rad) followed by 3 translations rX rY rZ tx ty tz-->
									<transform> -0 0 -0 0 0 0</transform>
									<!--Three scale factors for display purposes: scaleX scaleY scaleZ-->
									<scale_factors> 1 1 1</scale_factors>
									<!--Display Pref. 0:Hide 1:Wire 3:Flat 4:Shaded-->
									<display_preference>4</display_preference>
									<!--Display opacity between 0.0 and 1.0-->
									<opacity>1</opacity>
								</DisplayGeometry>
								<DisplayGeometry>
									<!--Name of geometry file .vtp, .stl, .obj-->
									<geometry_file>fibula_l.vtp</geometry_file>
									<!--Color used to display the geometry when visible-->
									<color> 1 1 1</color>
									<!--Name of texture file .jpg, .bmp-->
									<texture_file />
									<!--in body transform specified as 3 rotations (rad) followed by 3 translations rX rY rZ tx ty tz-->
									<transform> -0 0 -0 0 0 0</transform>
									<!--Three scale factors for display purposes: scaleX scaleY scaleZ-->
									<scale_factors> 1 1 1</scale_factors>
									<!--Display Pref. 0:Hide 1:Wire 3:Flat 4:Shaded-->
									<display_preference>4</display_preference>
									<!--Display opacity between 0.0 and 1.0-->
									<opacity>1</opacity>
								</DisplayGeometry>
							</objects>
							<groups />
						</GeometrySet>
						<!--Three scale factors for display purposes: scaleX scaleY scaleZ-->
						<scale_factors> 1 1 1</scale_factors>
						<!--Whether to show a coordinate frame-->
						<show_axes>false</show_axes>
						<!--Display Pref. 0:Hide 1:Wire 3:Flat 4:Shaded Can be overriden for individual geometries-->
						<display_preference>4</display_preference>
					</VisibleObject>
					<WrapObjectSet>
						<objects />
						<groups />
					</WrapObjectSet>
				</Body>
				<Body name="talus_l">
					<mass>0.1</mass>
					<mass_center> 0 0 0</mass_center>
					<inertia_xx>0.001</inertia_xx>
					<inertia_yy>0.001</inertia_yy>
					<inertia_zz>0.001</inertia_zz>
					<inertia_xy>0</inertia_xy>
					<inertia_xz>0</inertia_xz>
					<inertia_yz>0</inertia_yz>
					<!--Joint that connects this body with the parent body.-->
					<Joint>
						<CustomJoint name="ankle_l">
							<!--Name of the parent body to which this joint connects its owner body.-->
							<parent_body>tibia_l</parent_body>
							<!--Location of the joint in the parent body specified in the parent reference frame. Default is (0,0,0).-->
							<location_in_parent>0 -0.43 0</location_in_parent>
							<!--Orientation of the joint in the parent body specified in the parent reference frame. Euler XYZ body-fixed rotation angles are used to express the orientation. Default is (0,0,0).-->
							<orientation_in_parent>0 0 0</orientation_in_parent>
							<!--Location of the joint in the child body specified in the child reference frame. For SIMM models, this vector is always the zero vector (i.e., the body reference frame coincides with the joint). -->
							<location>0 0 0</location>
							<!--Orientation of the joint in the owing body specified in the owning body reference frame.  Euler XYZ body-fixed rotation angles are used to express the orientation. -->
							<orientation>0 0 0</orientation>
							<!--Set holding the generalized coordinates (q's) that parmeterize this joint.-->
							<CoordinateSet>
								<objects>
									<Coordinate name="ankle_angle_l">
										<!--Coordinate can describe rotational, translational, or coupled motion. Defaults to rotational.-->
										<motion_type>rotational</motion_type>
										<!--The value of this coordinate before any value has been set. Rotational coordinate value is in radians and Translational in meters.-->
										<default_value>0</default_value>
										<!--The speed value of this coordinate before any value has been set. Rotational coordinate value is in rad/s and Translational in m/s.-->
										<default_speed_value>0</default_speed_value>
										<!--The minimum and maximum values that the coordinate can range between. Rotational coordinate range in radians and Translational in meters.-->
										<range>-1.57079633 1.57079633</range>
										<!--Flag indicating whether or not the values of the coordinates should be limited to the range, above.-->
										<clamped>true</clamped>
										<!--Flag indicating whether or not the values of the coordinates should be constrained to the current (e.g. default) value, above.-->
										<locked>false</locked>
										<!--If specified, the coordinate can be prescribed by a function of time. It can be any OpenSim Function with valid second order derivatives.-->
										<prescribed_function />
										<!--Flag indicating whether or not the values of the coordinates should be prescribed according to the function above. It is ignored if the no prescribed function is specified.-->
										<prescribed>false</prescribed>
									</Coordinate>
								</objects>
								<groups />
							</CoordinateSet>
							<!--Whether the joint transform defines parent->child or child->parent.-->
							<reverse>false</reverse>
							<!--Defines how the child body moves with respect to the parent as a function of the generalized coordinates.-->
							<SpatialTransform>
								<!--3 Axes for rotations are listed first.-->
								<TransformAxis name="rotation1">
									<!--Names of the coordinates that serve as the independent variables         of the transform function.-->
									<coordinates>ankle_angle_l</coordinates>
									<!--Rotation or translation axis for the transform.-->
									<axis>0.10501355 0.17402245 0.97912632</axis>
									<!--Transform function of the generalized coordinates used to        represent the amount of transformation along a specified axis.-->
									<function>
										<LinearFunction>
											<coefficients> 1 0</coefficients>
										</LinearFunction>
									</function>
								</TransformAxis>
								<TransformAxis name="rotation2">
									<!--Names of the coordinates that serve as the independent variables         of the transform function.-->
									<coordinates></coordinates>
									<!--Rotation or translation axis for the transform.-->
									<axis>0 1 0</axis>
									<!--Transform function of the generalized coordinates used to        represent the amount of transformation along a specified axis.-->
									<function>
										<Constant>
											<value>0</value>
										</Constant>
									</function>
								</TransformAxis>
								<TransformAxis name="rotation3">
									<!--Names of the coordinates that serve as the independent variables         of the transform function.-->
									<coordinates></coordinates>
									<!--Rotation or translation axis for the transform.-->
									<axis>0.97912632 0 -0.10501355</axis>
									<!--Transform function of the generalized coordinates used to        represent the amount of transformation along a specified axis.-->
									<function>
										<Constant>
											<value>0</value>
										</Constant>
									</function>
								</TransformAxis>
								<!--3 Axes for translations are listed next.-->
								<TransformAxis name="translation1">
									<!--Names of the coordinates that serve as the independent variables         of the transform function.-->
									<coordinates></coordinates>
									<!--Rotation or translation axis for the transform.-->
									<axis>1 0 0</axis>
									<!--Transform function of the generalized coordinates used to        represent the amount of transformation along a specified axis.-->
									<function>
										<Constant>
											<value>0</value>
										</Constant>
									</function>
								</TransformAxis>
								<TransformAxis name="translation2">
									<!--Names of the coordinates that serve as the independent variables         of the transform function.-->
									<coordinates></coordinates>
									<!--Rotation or translation axis for the transform.-->
									<axis>0 1 0</axis>
									<!--Transform function of the generalized coordinates used to        represent the amount of transformation along a specified axis.-->
									<function>
										<Constant>
											<value>0</value>
										</Constant>
									</function>
								</TransformAxis>
								<TransformAxis name="translation3">
									<!--Names of the coordinates that serve as the independent variables         of the transform function.-->
									<coordinates></coordinates>
									<!--Rotation or translation axis for the transform.-->
									<axis>0 0 1</axis>
									<!--Transform function of the generalized coordinates used to        represent the amount of transformation along a specified axis.-->
									<function>
										<Constant>
											<value>0</value>
										</Constant>
									</function>
								</TransformAxis>
							</SpatialTransform>
						</CustomJoint>
					</Joint>
					<VisibleObject>
						<!--Set of geometry files and associated attributes, allow .vtp, .stl, .obj-->
						<GeometrySet>
							<objects>
								<DisplayGeometry>
									<!--Name of geometry file .vtp, .stl, .obj-->
									<geometry_file>talus_lv.vtp</geometry_file>
									<!--Color used to display the geometry when visible-->
									<color> 1 1 1</color>
									<!--Name of texture file .jpg, .bmp-->
									<texture_file />
									<!--in body transform specified as 3 rotations (rad) followed by 3 translations rX rY rZ tx ty tz-->
									<transform> -0 0 -0 0 0 0</transform>
									<!--Three scale factors for display purposes: scaleX scaleY scaleZ-->
									<scale_factors> 1 1 1</scale_factors>
									<!--Display Pref. 0:Hide 1:Wire 3:Flat 4:Shaded-->
									<display_preference>4</display_preference>
									<!--Display opacity between 0.0 and 1.0-->
									<opacity>1</opacity>
								</DisplayGeometry>
							</objects>
							<groups />
						</GeometrySet>
						<!--Three scale factors for display purposes: scaleX scaleY scaleZ-->
						<scale_factors> 1 1 1</scale_factors>
						<!--Whether to show a coordinate frame-->
						<show_axes>false</show_axes>
						<!--Display Pref. 0:Hide 1:Wire 3:Flat 4:Shaded Can be overriden for individual geometries-->
						<display_preference>4</display_preference>
					</VisibleObject>
					<WrapObjectSet>
						<objects />
						<groups />
					</WrapObjectSet>
				</Body>
				<Body name="calcn_l">
					<mass>1.25</mass>
					<mass_center> 0.1 0.03 0</mass_center>
					<inertia_xx>0.0014</inertia_xx>
					<inertia_yy>0.0039</inertia_yy>
					<inertia_zz>0.0041</inertia_zz>
					<inertia_xy>0</inertia_xy>
					<inertia_xz>0</inertia_xz>
					<inertia_yz>0</inertia_yz>
					<!--Joint that connects this body with the parent body.-->
					<Joint>
						<CustomJoint name="subtalar_l">
							<!--Name of the parent body to which this joint connects its owner body.-->
							<parent_body>talus_l</parent_body>
							<!--Location of the joint in the parent body specified in the parent reference frame. Default is (0,0,0).-->
							<location_in_parent>-0.04877 -0.04195 -0.00792</location_in_parent>
							<!--Orientation of the joint in the parent body specified in the parent reference frame. Euler XYZ body-fixed rotation angles are used to express the orientation. Default is (0,0,0).-->
							<orientation_in_parent>0 0 0</orientation_in_parent>
							<!--Location of the joint in the child body specified in the child reference frame. For SIMM models, this vector is always the zero vector (i.e., the body reference frame coincides with the joint). -->
							<location>0 0 0</location>
							<!--Orientation of the joint in the owing body specified in the owning body reference frame.  Euler XYZ body-fixed rotation angles are used to express the orientation. -->
							<orientation>0 0 0</orientation>
							<!--Set holding the generalized coordinates (q's) that parmeterize this joint.-->
							<CoordinateSet>
								<objects>
									<Coordinate name="subtalar_angle_l">
										<!--Coordinate can describe rotational, translational, or coupled motion. Defaults to rotational.-->
										<motion_type>rotational</motion_type>
										<!--The value of this coordinate before any value has been set. Rotational coordinate value is in radians and Translational in meters.-->
										<default_value>0</default_value>
										<!--The speed value of this coordinate before any value has been set. Rotational coordinate value is in rad/s and Translational in m/s.-->
										<default_speed_value>0</default_speed_value>
										<!--The minimum and maximum values that the coordinate can range between. Rotational coordinate range in radians and Translational in meters.-->
										<range>-1.57079633 1.57079633</range>
										<!--Flag indicating whether or not the values of the coordinates should be limited to the range, above.-->
										<clamped>true</clamped>
										<!--Flag indicating whether or not the values of the coordinates should be constrained to the current (e.g. default) value, above.-->
										<locked>false</locked>
										<!--If specified, the coordinate can be prescribed by a function of time. It can be any OpenSim Function with valid second order derivatives.-->
										<prescribed_function />
										<!--Flag indicating whether or not the values of the coordinates should be prescribed according to the function above. It is ignored if the no prescribed function is specified.-->
										<prescribed>false</prescribed>
									</Coordinate>
								</objects>
								<groups />
							</CoordinateSet>
							<!--Whether the joint transform defines parent->child or child->parent.-->
							<reverse>false</reverse>
							<!--Defines how the child body moves with respect to the parent as a function of the generalized coordinates.-->
							<SpatialTransform>
								<!--3 Axes for rotations are listed first.-->
								<TransformAxis name="rotation1">
									<!--Names of the coordinates that serve as the independent variables         of the transform function.-->
									<coordinates>subtalar_angle_l</coordinates>
									<!--Rotation or translation axis for the transform.-->
									<axis>-0.78717961 -0.60474746 -0.12094949</axis>
									<!--Transform function of the generalized coordinates used to        represent the amount of transformation along a specified axis.-->
									<function>
										<LinearFunction>
											<coefficients> 1 0</coefficients>
										</LinearFunction>
									</function>
								</TransformAxis>
								<TransformAxis name="rotation2">
									<!--Names of the coordinates that serve as the independent variables         of the transform function.-->
									<coordinates></coordinates>
									<!--Rotation or translation axis for the transform.-->
									<axis>0 1 0</axis>
									<!--Transform function of the generalized coordinates used to        represent the amount of transformation along a specified axis.-->
									<function>
										<Constant>
											<value>0</value>
										</Constant>
									</function>
								</TransformAxis>
								<TransformAxis name="rotation3">
									<!--Names of the coordinates that serve as the independent variables         of the transform function.-->
									<coordinates></coordinates>
									<!--Rotation or translation axis for the transform.-->
									<axis>-0.12094949 0 0.78717961</axis>
									<!--Transform function of the generalized coordinates used to        represent the amount of transformation along a specified axis.-->
									<function>
										<Constant>
											<value>0</value>
										</Constant>
									</function>
								</TransformAxis>
								<!--3 Axes for translations are listed next.-->
								<TransformAxis name="translation1">
									<!--Names of the coordinates that serve as the independent variables         of the transform function.-->
									<coordinates></coordinates>
									<!--Rotation or translation axis for the transform.-->
									<axis>1 0 0</axis>
									<!--Transform function of the generalized coordinates used to        represent the amount of transformation along a specified axis.-->
									<function>
										<Constant>
											<value>0</value>
										</Constant>
									</function>
								</TransformAxis>
								<TransformAxis name="translation2">
									<!--Names of the coordinates that serve as the independent variables         of the transform function.-->
									<coordinates></coordinates>
									<!--Rotation or translation axis for the transform.-->
									<axis>0 1 0</axis>
									<!--Transform function of the generalized coordinates used to        represent the amount of transformation along a specified axis.-->
									<function>
										<Constant>
											<value>0</value>
										</Constant>
									</function>
								</TransformAxis>
								<TransformAxis name="translation3">
									<!--Names of the coordinates that serve as the independent variables         of the transform function.-->
									<coordinates></coordinates>
									<!--Rotation or translation axis for the transform.-->
									<axis>0 0 1</axis>
									<!--Transform function of the generalized coordinates used to        represent the amount of transformation along a specified axis.-->
									<function>
										<Constant>
											<value>0</value>
										</Constant>
									</function>
								</TransformAxis>
							</SpatialTransform>
						</CustomJoint>
					</Joint>
					<VisibleObject>
						<!--Set of geometry files and associated attributes, allow .vtp, .stl, .obj-->
						<GeometrySet>
							<objects>
								<DisplayGeometry>
									<!--Name of geometry file .vtp, .stl, .obj-->
									<geometry_file>l_foot.vtp</geometry_file>
									<!--Color used to display the geometry when visible-->
									<color> 1 1 1</color>
									<!--Name of texture file .jpg, .bmp-->
									<texture_file />
									<!--in body transform specified as 3 rotations (rad) followed by 3 translations rX rY rZ tx ty tz-->
									<transform> -0 0 -0 0 0 0</transform>
									<!--Three scale factors for display purposes: scaleX scaleY scaleZ-->
									<scale_factors> 1 1 1</scale_factors>
									<!--Display Pref. 0:Hide 1:Wire 3:Flat 4:Shaded-->
									<display_preference>4</display_preference>
									<!--Display opacity between 0.0 and 1.0-->
									<opacity>1</opacity>
								</DisplayGeometry>
							</objects>
							<groups />
						</GeometrySet>
						<!--Three scale factors for display purposes: scaleX scaleY scaleZ-->
						<scale_factors> 1 1 1</scale_factors>
						<!--Whether to show a coordinate frame-->
						<show_axes>false</show_axes>
						<!--Display Pref. 0:Hide 1:Wire 3:Flat 4:Shaded Can be overriden for individual geometries-->
						<display_preference>4</display_preference>
					</VisibleObject>
					<WrapObjectSet>
						<objects />
						<groups />
					</WrapObjectSet>
				</Body>
				<Body name="toes_l">
					<mass>0.2166</mass>
					<mass_center> 0.0346 0.006 0.0175</mass_center>
					<inertia_xx>0.0001</inertia_xx>
					<inertia_yy>0.0002</inertia_yy>
					<inertia_zz>0.001</inertia_zz>
					<inertia_xy>0</inertia_xy>
					<inertia_xz>0</inertia_xz>
					<inertia_yz>0</inertia_yz>
					<!--Joint that connects this body with the parent body.-->
					<Joint>
						<CustomJoint name="mtp_l">
							<!--Name of the parent body to which this joint connects its owner body.-->
							<parent_body>calcn_l</parent_body>
							<!--Location of the joint in the parent body specified in the parent reference frame. Default is (0,0,0).-->
							<location_in_parent>0.1788 -0.002 -0.00108</location_in_parent>
							<!--Orientation of the joint in the parent body specified in the parent reference frame. Euler XYZ body-fixed rotation angles are used to express the orientation. Default is (0,0,0).-->
							<orientation_in_parent>0 0 0</orientation_in_parent>
							<!--Location of the joint in the child body specified in the child reference frame. For SIMM models, this vector is always the zero vector (i.e., the body reference frame coincides with the joint). -->
							<location>0 0 0</location>
							<!--Orientation of the joint in the owing body specified in the owning body reference frame.  Euler XYZ body-fixed rotation angles are used to express the orientation. -->
							<orientation>0 0 0</orientation>
							<!--Set holding the generalized coordinates (q's) that parmeterize this joint.-->
							<CoordinateSet>
								<objects>
									<Coordinate name="mtp_angle_l">
										<!--Coordinate can describe rotational, translational, or coupled motion. Defaults to rotational.-->
										<motion_type>rotational</motion_type>
										<!--The value of this coordinate before any value has been set. Rotational coordinate value is in radians and Translational in meters.-->
										<default_value>0</default_value>
										<!--The speed value of this coordinate before any value has been set. Rotational coordinate value is in rad/s and Translational in m/s.-->
										<default_speed_value>0</default_speed_value>
										<!--The minimum and maximum values that the coordinate can range between. Rotational coordinate range in radians and Translational in meters.-->
										<range>-1.57079633 1.57079633</range>
										<!--Flag indicating whether or not the values of the coordinates should be limited to the range, above.-->
										<clamped>true</clamped>
										<!--Flag indicating whether or not the values of the coordinates should be constrained to the current (e.g. default) value, above.-->
										<locked>false</locked>
										<!--If specified, the coordinate can be prescribed by a function of time. It can be any OpenSim Function with valid second order derivatives.-->
										<prescribed_function />
										<!--Flag indicating whether or not the values of the coordinates should be prescribed according to the function above. It is ignored if the no prescribed function is specified.-->
										<prescribed>false</prescribed>
									</Coordinate>
								</objects>
								<groups />
							</CoordinateSet>
							<!--Whether the joint transform defines parent->child or child->parent.-->
							<reverse>false</reverse>
							<!--Defines how the child body moves with respect to the parent as a function of the generalized coordinates.-->
							<SpatialTransform>
								<!--3 Axes for rotations are listed first.-->
								<TransformAxis name="rotation1">
									<!--Names of the coordinates that serve as the independent variables         of the transform function.-->
									<coordinates>mtp_angle_l</coordinates>
									<!--Rotation or translation axis for the transform.-->
									<axis>0.5809544 0 0.81393611</axis>
									<!--Transform function of the generalized coordinates used to        represent the amount of transformation along a specified axis.-->
									<function>
										<LinearFunction>
											<coefficients> 1 0</coefficients>
										</LinearFunction>
									</function>
								</TransformAxis>
								<TransformAxis name="rotation2">
									<!--Names of the coordinates that serve as the independent variables         of the transform function.-->
									<coordinates></coordinates>
									<!--Rotation or translation axis for the transform.-->
									<axis>0 1 0</axis>
									<!--Transform function of the generalized coordinates used to        represent the amount of transformation along a specified axis.-->
									<function>
										<Constant>
											<value>0</value>
										</Constant>
									</function>
								</TransformAxis>
								<TransformAxis name="rotation3">
									<!--Names of the coordinates that serve as the independent variables         of the transform function.-->
									<coordinates></coordinates>
									<!--Rotation or translation axis for the transform.-->
									<axis>0.81393611 0 -0.5809544</axis>
									<!--Transform function of the generalized coordinates used to        represent the amount of transformation along a specified axis.-->
									<function>
										<Constant>
											<value>0</value>
										</Constant>
									</function>
								</TransformAxis>
								<!--3 Axes for translations are listed next.-->
								<TransformAxis name="translation1">
									<!--Names of the coordinates that serve as the independent variables         of the transform function.-->
									<coordinates></coordinates>
									<!--Rotation or translation axis for the transform.-->
									<axis>1 0 0</axis>
									<!--Transform function of the generalized coordinates used to        represent the amount of transformation along a specified axis.-->
									<function>
										<Constant>
											<value>0</value>
										</Constant>
									</function>
								</TransformAxis>
								<TransformAxis name="translation2">
									<!--Names of the coordinates that serve as the independent variables         of the transform function.-->
									<coordinates></coordinates>
									<!--Rotation or translation axis for the transform.-->
									<axis>0 1 0</axis>
									<!--Transform function of the generalized coordinates used to        represent the amount of transformation along a specified axis.-->
									<function>
										<Constant>
											<value>0</value>
										</Constant>
									</function>
								</TransformAxis>
								<TransformAxis name="translation3">
									<!--Names of the coordinates that serve as the independent variables         of the transform function.-->
									<coordinates></coordinates>
									<!--Rotation or translation axis for the transform.-->
									<axis>0 0 1</axis>
									<!--Transform function of the generalized coordinates used to        represent the amount of transformation along a specified axis.-->
									<function>
										<Constant>
											<value>0</value>
										</Constant>
									</function>
								</TransformAxis>
							</SpatialTransform>
						</CustomJoint>
					</Joint>
					<VisibleObject>
						<!--Set of geometry files and associated attributes, allow .vtp, .stl, .obj-->
						<GeometrySet>
							<objects>
								<DisplayGeometry>
									<!--Name of geometry file .vtp, .stl, .obj-->
									<geometry_file>l_bofoot.vtp</geometry_file>
									<!--Color used to display the geometry when visible-->
									<color> 1 1 1</color>
									<!--Name of texture file .jpg, .bmp-->
									<texture_file />
									<!--in body transform specified as 3 rotations (rad) followed by 3 translations rX rY rZ tx ty tz-->
									<transform> -0 0 -0 0 0 0</transform>
									<!--Three scale factors for display purposes: scaleX scaleY scaleZ-->
									<scale_factors> 1 1 1</scale_factors>
									<!--Display Pref. 0:Hide 1:Wire 3:Flat 4:Shaded-->
									<display_preference>4</display_preference>
									<!--Display opacity between 0.0 and 1.0-->
									<opacity>1</opacity>
								</DisplayGeometry>
							</objects>
							<groups />
						</GeometrySet>
						<!--Three scale factors for display purposes: scaleX scaleY scaleZ-->
						<scale_factors> 1 1 1</scale_factors>
						<!--Whether to show a coordinate frame-->
						<show_axes>false</show_axes>
						<!--Display Pref. 0:Hide 1:Wire 3:Flat 4:Shaded Can be overriden for individual geometries-->
						<display_preference>4</display_preference>
					</VisibleObject>
					<WrapObjectSet>
						<objects />
						<groups />
					</WrapObjectSet>
				</Body>
				<Body name="torso">
					<mass>26.8266</mass>
					<mass_center> -0.03 0.32 0</mass_center>
					<inertia_xx>1.4745</inertia_xx>
					<inertia_yy>0.7555</inertia_yy>
					<inertia_zz>1.4314</inertia_zz>
					<inertia_xy>0</inertia_xy>
					<inertia_xz>0</inertia_xz>
					<inertia_yz>0</inertia_yz>
					<!--Joint that connects this body with the parent body.-->
					<Joint>
						<CustomJoint name="back">
							<!--Name of the parent body to which this joint connects its owner body.-->
							<parent_body>pelvis</parent_body>
							<!--Location of the joint in the parent body specified in the parent reference frame. Default is (0,0,0).-->
							<location_in_parent>-0.1007 0.0815 0</location_in_parent>
							<!--Orientation of the joint in the parent body specified in the parent reference frame. Euler XYZ body-fixed rotation angles are used to express the orientation. Default is (0,0,0).-->
							<orientation_in_parent>0 0 0</orientation_in_parent>
							<!--Location of the joint in the child body specified in the child reference frame. For SIMM models, this vector is always the zero vector (i.e., the body reference frame coincides with the joint). -->
							<location>0 0 0</location>
							<!--Orientation of the joint in the owing body specified in the owning body reference frame.  Euler XYZ body-fixed rotation angles are used to express the orientation. -->
							<orientation>0 0 0</orientation>
							<!--Set holding the generalized coordinates (q's) that parmeterize this joint.-->
							<CoordinateSet>
								<objects>
									<Coordinate name="lumbar_extension">
										<!--Coordinate can describe rotational, translational, or coupled motion. Defaults to rotational.-->
										<motion_type>rotational</motion_type>
										<!--The value of this coordinate before any value has been set. Rotational coordinate value is in radians and Translational in meters.-->
										<default_value>0</default_value>
										<!--The speed value of this coordinate before any value has been set. Rotational coordinate value is in rad/s and Translational in m/s.-->
										<default_speed_value>0</default_speed_value>
										<!--The minimum and maximum values that the coordinate can range between. Rotational coordinate range in radians and Translational in meters.-->
										<range>-1.57079633 1.57079633</range>
										<!--Flag indicating whether or not the values of the coordinates should be limited to the range, above.-->
										<clamped>true</clamped>
										<!--Flag indicating whether or not the values of the coordinates should be constrained to the current (e.g. default) value, above.-->
										<locked>false</locked>
										<!--If specified, the coordinate can be prescribed by a function of time. It can be any OpenSim Function with valid second order derivatives.-->
										<prescribed_function />
										<!--Flag indicating whether or not the values of the coordinates should be prescribed according to the function above. It is ignored if the no prescribed function is specified.-->
										<prescribed>false</prescribed>
									</Coordinate>
									<Coordinate name="lumbar_bending">
										<!--Coordinate can describe rotational, translational, or coupled motion. Defaults to rotational.-->
										<motion_type>rotational</motion_type>
										<!--The value of this coordinate before any value has been set. Rotational coordinate value is in radians and Translational in meters.-->
										<default_value>0</default_value>
										<!--The speed value of this coordinate before any value has been set. Rotational coordinate value is in rad/s and Translational in m/s.-->
										<default_speed_value>0</default_speed_value>
										<!--The minimum and maximum values that the coordinate can range between. Rotational coordinate range in radians and Translational in meters.-->
										<range>-1.57079633 1.57079633</range>
										<!--Flag indicating whether or not the values of the coordinates should be limited to the range, above.-->
										<clamped>true</clamped>
										<!--Flag indicating whether or not the values of the coordinates should be constrained to the current (e.g. default) value, above.-->
										<locked>false</locked>
										<!--If specified, the coordinate can be prescribed by a function of time. It can be any OpenSim Function with valid second order derivatives.-->
										<prescribed_function />
										<!--Flag indicating whether or not the values of the coordinates should be prescribed according to the function above. It is ignored if the no prescribed function is specified.-->
										<prescribed>false</prescribed>
									</Coordinate>
									<Coordinate name="lumbar_rotation">
										<!--Coordinate can describe rotational, translational, or coupled motion. Defaults to rotational.-->
										<motion_type>rotational</motion_type>
										<!--The value of this coordinate before any value has been set. Rotational coordinate value is in radians and Translational in meters.-->
										<default_value>0</default_value>
										<!--The speed value of this coordinate before any value has been set. Rotational coordinate value is in rad/s and Translational in m/s.-->
										<default_speed_value>0</default_speed_value>
										<!--The minimum and maximum values that the coordinate can range between. Rotational coordinate range in radians and Translational in meters.-->
										<range>-1.57079633 1.57079633</range>
										<!--Flag indicating whether or not the values of the coordinates should be limited to the range, above.-->
										<clamped>true</clamped>
										<!--Flag indicating whether or not the values of the coordinates should be constrained to the current (e.g. default) value, above.-->
										<locked>false</locked>
										<!--If specified, the coordinate can be prescribed by a function of time. It can be any OpenSim Function with valid second order derivatives.-->
										<prescribed_function />
										<!--Flag indicating whether or not the values of the coordinates should be prescribed according to the function above. It is ignored if the no prescribed function is specified.-->
										<prescribed>false</prescribed>
									</Coordinate>
								</objects>
								<groups />
							</CoordinateSet>
							<!--Whether the joint transform defines parent->child or child->parent.-->
							<reverse>false</reverse>
							<!--Defines how the child body moves with respect to the parent as a function of the generalized coordinates.-->
							<SpatialTransform>
								<!--3 Axes for rotations are listed first.-->
								<TransformAxis name="rotation1">
									<!--Names of the coordinates that serve as the independent variables         of the transform function.-->
									<coordinates>lumbar_extension</coordinates>
									<!--Rotation or translation axis for the transform.-->
									<axis>0 0 1</axis>
									<!--Transform function of the generalized coordinates used to        represent the amount of transformation along a specified axis.-->
									<function>
										<LinearFunction>
											<coefficients> 1 0</coefficients>
										</LinearFunction>
									</function>
								</TransformAxis>
								<TransformAxis name="rotation2">
									<!--Names of the coordinates that serve as the independent variables         of the transform function.-->
									<coordinates>lumbar_bending</coordinates>
									<!--Rotation or translation axis for the transform.-->
									<axis>1 0 0</axis>
									<!--Transform function of the generalized coordinates used to        represent the amount of transformation along a specified axis.-->
									<function>
										<LinearFunction>
											<coefficients> 1 0</coefficients>
										</LinearFunction>
									</function>
								</TransformAxis>
								<TransformAxis name="rotation3">
									<!--Names of the coordinates that serve as the independent variables         of the transform function.-->
									<coordinates>lumbar_rotation</coordinates>
									<!--Rotation or translation axis for the transform.-->
									<axis>0 1 0</axis>
									<!--Transform function of the generalized coordinates used to        represent the amount of transformation along a specified axis.-->
									<function>
										<LinearFunction>
											<coefficients> 1 0</coefficients>
										</LinearFunction>
									</function>
								</TransformAxis>
								<!--3 Axes for translations are listed next.-->
								<TransformAxis name="translation1">
									<!--Names of the coordinates that serve as the independent variables         of the transform function.-->
									<coordinates></coordinates>
									<!--Rotation or translation axis for the transform.-->
									<axis>1 0 0</axis>
									<!--Transform function of the generalized coordinates used to        represent the amount of transformation along a specified axis.-->
									<function>
										<Constant>
											<value>0</value>
										</Constant>
									</function>
								</TransformAxis>
								<TransformAxis name="translation2">
									<!--Names of the coordinates that serve as the independent variables         of the transform function.-->
									<coordinates></coordinates>
									<!--Rotation or translation axis for the transform.-->
									<axis>0 1 0</axis>
									<!--Transform function of the generalized coordinates used to        represent the amount of transformation along a specified axis.-->
									<function>
										<Constant>
											<value>0</value>
										</Constant>
									</function>
								</TransformAxis>
								<TransformAxis name="translation3">
									<!--Names of the coordinates that serve as the independent variables         of the transform function.-->
									<coordinates></coordinates>
									<!--Rotation or translation axis for the transform.-->
									<axis>0 0 1</axis>
									<!--Transform function of the generalized coordinates used to        represent the amount of transformation along a specified axis.-->
									<function>
										<Constant>
											<value>0</value>
										</Constant>
									</function>
								</TransformAxis>
							</SpatialTransform>
						</CustomJoint>
					</Joint>
					<VisibleObject>
						<!--Set of geometry files and associated attributes, allow .vtp, .stl, .obj-->
						<GeometrySet>
							<objects>
								<DisplayGeometry>
									<!--Name of geometry file .vtp, .stl, .obj-->
									<geometry_file>hat_spine.vtp</geometry_file>
									<!--Color used to display the geometry when visible-->
									<color> 1 1 1</color>
									<!--Name of texture file .jpg, .bmp-->
									<texture_file />
									<!--in body transform specified as 3 rotations (rad) followed by 3 translations rX rY rZ tx ty tz-->
									<transform> -0 0 -0 0 0 0</transform>
									<!--Three scale factors for display purposes: scaleX scaleY scaleZ-->
									<scale_factors> 1 1 1</scale_factors>
									<!--Display Pref. 0:Hide 1:Wire 3:Flat 4:Shaded-->
									<display_preference>4</display_preference>
									<!--Display opacity between 0.0 and 1.0-->
									<opacity>1</opacity>
								</DisplayGeometry>
								<DisplayGeometry>
									<!--Name of geometry file .vtp, .stl, .obj-->
									<geometry_file>hat_jaw.vtp</geometry_file>
									<!--Color used to display the geometry when visible-->
									<color> 1 1 1</color>
									<!--Name of texture file .jpg, .bmp-->
									<texture_file />
									<!--in body transform specified as 3 rotations (rad) followed by 3 translations rX rY rZ tx ty tz-->
									<transform> -0 0 -0 0 0 0</transform>
									<!--Three scale factors for display purposes: scaleX scaleY scaleZ-->
									<scale_factors> 1 1 1</scale_factors>
									<!--Display Pref. 0:Hide 1:Wire 3:Flat 4:Shaded-->
									<display_preference>4</display_preference>
									<!--Display opacity between 0.0 and 1.0-->
									<opacity>1</opacity>
								</DisplayGeometry>
								<DisplayGeometry>
									<!--Name of geometry file .vtp, .stl, .obj-->
									<geometry_file>hat_skull.vtp</geometry_file>
									<!--Color used to display the geometry when visible-->
									<color> 1 1 1</color>
									<!--Name of texture file .jpg, .bmp-->
									<texture_file />
									<!--in body transform specified as 3 rotations (rad) followed by 3 translations rX rY rZ tx ty tz-->
									<transform> -0 0 -0 0 0 0</transform>
									<!--Three scale factors for display purposes: scaleX scaleY scaleZ-->
									<scale_factors> 1 1 1</scale_factors>
									<!--Display Pref. 0:Hide 1:Wire 3:Flat 4:Shaded-->
									<display_preference>4</display_preference>
									<!--Display opacity between 0.0 and 1.0-->
									<opacity>1</opacity>
								</DisplayGeometry>
								<DisplayGeometry>
									<!--Name of geometry file .vtp, .stl, .obj-->
									<geometry_file>hat_ribs_scap.vtp</geometry_file>
									<!--Color used to display the geometry when visible-->
									<color> 1 1 1</color>
									<!--Name of texture file .jpg, .bmp-->
									<texture_file />
									<!--in body transform specified as 3 rotations (rad) followed by 3 translations rX rY rZ tx ty tz-->
									<transform> -0 0 -0 0 0 0</transform>
									<!--Three scale factors for display purposes: scaleX scaleY scaleZ-->
									<scale_factors> 1 1 1</scale_factors>
									<!--Display Pref. 0:Hide 1:Wire 3:Flat 4:Shaded-->
									<display_preference>4</display_preference>
									<!--Display opacity between 0.0 and 1.0-->
									<opacity>1</opacity>
								</DisplayGeometry>
							</objects>
							<groups />
						</GeometrySet>
						<!--Three scale factors for display purposes: scaleX scaleY scaleZ-->
						<scale_factors> 1 1 1</scale_factors>
						<!--Whether to show a coordinate frame-->
						<show_axes>false</show_axes>
						<!--Display Pref. 0:Hide 1:Wire 3:Flat 4:Shaded Can be overriden for individual geometries-->
						<display_preference>4</display_preference>
					</VisibleObject>
					<WrapObjectSet>
						<objects />
						<groups />
					</WrapObjectSet>
				</Body>
				<Body name="humerus_r">
					<mass>2.0325</mass>
					<mass_center> 0 -0.164502 0</mass_center>
					<inertia_xx>0.011946</inertia_xx>
					<inertia_yy>0.004121</inertia_yy>
					<inertia_zz>0.013409</inertia_zz>
					<inertia_xy>0</inertia_xy>
					<inertia_xz>0</inertia_xz>
					<inertia_yz>0</inertia_yz>
					<!--Joint that connects this body with the parent body.-->
					<Joint>
						<CustomJoint name="acromial_r">
							<!--Name of the parent body to which this joint connects its owner body.-->
							<parent_body>torso</parent_body>
							<!--Location of the joint in the parent body specified in the parent reference frame. Default is (0,0,0).-->
							<location_in_parent>0.003155 0.3715 0.17</location_in_parent>
							<!--Orientation of the joint in the parent body specified in the parent reference frame. Euler XYZ body-fixed rotation angles are used to express the orientation. Default is (0,0,0).-->
							<orientation_in_parent>0 0 0</orientation_in_parent>
							<!--Location of the joint in the child body specified in the child reference frame. For SIMM models, this vector is always the zero vector (i.e., the body reference frame coincides with the joint). -->
							<location>0 0 0</location>
							<!--Orientation of the joint in the owing body specified in the owning body reference frame.  Euler XYZ body-fixed rotation angles are used to express the orientation. -->
							<orientation>0 0 0</orientation>
							<!--Set holding the generalized coordinates (q's) that parmeterize this joint.-->
							<CoordinateSet>
								<objects>
									<Coordinate name="arm_flex_r">
										<!--Coordinate can describe rotational, translational, or coupled motion. Defaults to rotational.-->
										<motion_type>rotational</motion_type>
										<!--The value of this coordinate before any value has been set. Rotational coordinate value is in radians and Translational in meters.-->
										<default_value>0</default_value>
										<!--The speed value of this coordinate before any value has been set. Rotational coordinate value is in rad/s and Translational in m/s.-->
										<default_speed_value>0</default_speed_value>
										<!--The minimum and maximum values that the coordinate can range between. Rotational coordinate range in radians and Translational in meters.-->
										<range>-1.57079633 1.57079633</range>
										<!--Flag indicating whether or not the values of the coordinates should be limited to the range, above.-->
										<clamped>true</clamped>
										<!--Flag indicating whether or not the values of the coordinates should be constrained to the current (e.g. default) value, above.-->
										<locked>false</locked>
										<!--If specified, the coordinate can be prescribed by a function of time. It can be any OpenSim Function with valid second order derivatives.-->
										<prescribed_function />
										<!--Flag indicating whether or not the values of the coordinates should be prescribed according to the function above. It is ignored if the no prescribed function is specified.-->
										<prescribed>false</prescribed>
									</Coordinate>
									<Coordinate name="arm_add_r">
										<!--Coordinate can describe rotational, translational, or coupled motion. Defaults to rotational.-->
										<motion_type>rotational</motion_type>
										<!--The value of this coordinate before any value has been set. Rotational coordinate value is in radians and Translational in meters.-->
										<default_value>0</default_value>
										<!--The speed value of this coordinate before any value has been set. Rotational coordinate value is in rad/s and Translational in m/s.-->
										<default_speed_value>0</default_speed_value>
										<!--The minimum and maximum values that the coordinate can range between. Rotational coordinate range in radians and Translational in meters.-->
										<range>-2.0943951 1.57079633</range>
										<!--Flag indicating whether or not the values of the coordinates should be limited to the range, above.-->
										<clamped>true</clamped>
										<!--Flag indicating whether or not the values of the coordinates should be constrained to the current (e.g. default) value, above.-->
										<locked>false</locked>
										<!--If specified, the coordinate can be prescribed by a function of time. It can be any OpenSim Function with valid second order derivatives.-->
										<prescribed_function />
										<!--Flag indicating whether or not the values of the coordinates should be prescribed according to the function above. It is ignored if the no prescribed function is specified.-->
										<prescribed>false</prescribed>
									</Coordinate>
									<Coordinate name="arm_rot_r">
										<!--Coordinate can describe rotational, translational, or coupled motion. Defaults to rotational.-->
										<motion_type>rotational</motion_type>
										<!--The value of this coordinate before any value has been set. Rotational coordinate value is in radians and Translational in meters.-->
										<default_value>0</default_value>
										<!--The speed value of this coordinate before any value has been set. Rotational coordinate value is in rad/s and Translational in m/s.-->
										<default_speed_value>0</default_speed_value>
										<!--The minimum and maximum values that the coordinate can range between. Rotational coordinate range in radians and Translational in meters.-->
										<range>-1.57079633 1.57079633</range>
										<!--Flag indicating whether or not the values of the coordinates should be limited to the range, above.-->
										<clamped>true</clamped>
										<!--Flag indicating whether or not the values of the coordinates should be constrained to the current (e.g. default) value, above.-->
										<locked>false</locked>
										<!--If specified, the coordinate can be prescribed by a function of time. It can be any OpenSim Function with valid second order derivatives.-->
										<prescribed_function />
										<!--Flag indicating whether or not the values of the coordinates should be prescribed according to the function above. It is ignored if the no prescribed function is specified.-->
										<prescribed>false</prescribed>
									</Coordinate>
								</objects>
								<groups />
							</CoordinateSet>
							<!--Whether the joint transform defines parent->child or child->parent.-->
							<reverse>false</reverse>
							<!--Defines how the child body moves with respect to the parent as a function of the generalized coordinates.-->
							<SpatialTransform>
								<!--3 Axes for rotations are listed first.-->
								<TransformAxis name="rotation1">
									<!--Names of the coordinates that serve as the independent variables         of the transform function.-->
									<coordinates>arm_flex_r</coordinates>
									<!--Rotation or translation axis for the transform.-->
									<axis>0 0 1</axis>
									<!--Transform function of the generalized coordinates used to        represent the amount of transformation along a specified axis.-->
									<function>
										<LinearFunction>
											<coefficients> 1 0</coefficients>
										</LinearFunction>
									</function>
								</TransformAxis>
								<TransformAxis name="rotation2">
									<!--Names of the coordinates that serve as the independent variables         of the transform function.-->
									<coordinates>arm_add_r</coordinates>
									<!--Rotation or translation axis for the transform.-->
									<axis>1 0 0</axis>
									<!--Transform function of the generalized coordinates used to        represent the amount of transformation along a specified axis.-->
									<function>
										<LinearFunction>
											<coefficients> 1 0</coefficients>
										</LinearFunction>
									</function>
								</TransformAxis>
								<TransformAxis name="rotation3">
									<!--Names of the coordinates that serve as the independent variables         of the transform function.-->
									<coordinates>arm_rot_r</coordinates>
									<!--Rotation or translation axis for the transform.-->
									<axis>0 1 0</axis>
									<!--Transform function of the generalized coordinates used to        represent the amount of transformation along a specified axis.-->
									<function>
										<LinearFunction>
											<coefficients> 1 0</coefficients>
										</LinearFunction>
									</function>
								</TransformAxis>
								<!--3 Axes for translations are listed next.-->
								<TransformAxis name="translation1">
									<!--Names of the coordinates that serve as the independent variables         of the transform function.-->
									<coordinates></coordinates>
									<!--Rotation or translation axis for the transform.-->
									<axis>1 0 0</axis>
									<!--Transform function of the generalized coordinates used to        represent the amount of transformation along a specified axis.-->
									<function>
										<Constant>
											<value>0</value>
										</Constant>
									</function>
								</TransformAxis>
								<TransformAxis name="translation2">
									<!--Names of the coordinates that serve as the independent variables         of the transform function.-->
									<coordinates></coordinates>
									<!--Rotation or translation axis for the transform.-->
									<axis>0 1 0</axis>
									<!--Transform function of the generalized coordinates used to        represent the amount of transformation along a specified axis.-->
									<function>
										<Constant>
											<value>0</value>
										</Constant>
									</function>
								</TransformAxis>
								<TransformAxis name="translation3">
									<!--Names of the coordinates that serve as the independent variables         of the transform function.-->
									<coordinates></coordinates>
									<!--Rotation or translation axis for the transform.-->
									<axis>0 0 1</axis>
									<!--Transform function of the generalized coordinates used to        represent the amount of transformation along a specified axis.-->
									<function>
										<Constant>
											<value>0</value>
										</Constant>
									</function>
								</TransformAxis>
							</SpatialTransform>
						</CustomJoint>
					</Joint>
					<VisibleObject>
						<!--Set of geometry files and associated attributes, allow .vtp, .stl, .obj-->
						<GeometrySet>
							<objects>
								<DisplayGeometry>
									<!--Name of geometry file .vtp, .stl, .obj-->
									<geometry_file>humerus_rv.vtp</geometry_file>
									<!--Color used to display the geometry when visible-->
									<color> 1 1 1</color>
									<!--Name of texture file .jpg, .bmp-->
									<texture_file />
									<!--in body transform specified as 3 rotations (rad) followed by 3 translations rX rY rZ tx ty tz-->
									<transform> -0 0 -0 0 0 0</transform>
									<!--Three scale factors for display purposes: scaleX scaleY scaleZ-->
									<scale_factors> 1 1 1</scale_factors>
									<!--Display Pref. 0:Hide 1:Wire 3:Flat 4:Shaded-->
									<display_preference>4</display_preference>
									<!--Display opacity between 0.0 and 1.0-->
									<opacity>1</opacity>
								</DisplayGeometry>
							</objects>
							<groups />
						</GeometrySet>
						<!--Three scale factors for display purposes: scaleX scaleY scaleZ-->
						<scale_factors> 1 1 1</scale_factors>
						<!--Whether to show a coordinate frame-->
						<show_axes>false</show_axes>
						<!--Display Pref. 0:Hide 1:Wire 3:Flat 4:Shaded Can be overriden for individual geometries-->
						<display_preference>4</display_preference>
					</VisibleObject>
					<WrapObjectSet>
						<objects />
						<groups />
					</WrapObjectSet>
				</Body>
				<Body name="ulna_r">
					<mass>0.6075</mass>
					<mass_center> 0 -0.120525 0</mass_center>
					<inertia_xx>0.002962</inertia_xx>
					<inertia_yy>0.000618</inertia_yy>
					<inertia_zz>0.003213</inertia_zz>
					<inertia_xy>0</inertia_xy>
					<inertia_xz>0</inertia_xz>
					<inertia_yz>0</inertia_yz>
					<!--Joint that connects this body with the parent body.-->
					<Joint>
						<CustomJoint name="elbow_r">
							<!--Name of the parent body to which this joint connects its owner body.-->
							<parent_body>humerus_r</parent_body>
							<!--Location of the joint in the parent body specified in the parent reference frame. Default is (0,0,0).-->
							<location_in_parent>0.013144 -0.286273 -0.009595</location_in_parent>
							<!--Orientation of the joint in the parent body specified in the parent reference frame. Euler XYZ body-fixed rotation angles are used to express the orientation. Default is (0,0,0).-->
							<orientation_in_parent>0 0 0</orientation_in_parent>
							<!--Location of the joint in the child body specified in the child reference frame. For SIMM models, this vector is always the zero vector (i.e., the body reference frame coincides with the joint). -->
							<location>0 0 0</location>
							<!--Orientation of the joint in the owing body specified in the owning body reference frame.  Euler XYZ body-fixed rotation angles are used to express the orientation. -->
							<orientation>0 0 0</orientation>
							<!--Set holding the generalized coordinates (q's) that parmeterize this joint.-->
							<CoordinateSet>
								<objects>
									<Coordinate name="elbow_flex_r">
										<!--Coordinate can describe rotational, translational, or coupled motion. Defaults to rotational.-->
										<motion_type>rotational</motion_type>
										<!--The value of this coordinate before any value has been set. Rotational coordinate value is in radians and Translational in meters.-->
										<default_value>0.1</default_value>
										<!--The speed value of this coordinate before any value has been set. Rotational coordinate value is in rad/s and Translational in m/s.-->
										<default_speed_value>0</default_speed_value>
										<!--The minimum and maximum values that the coordinate can range between. Rotational coordinate range in radians and Translational in meters.-->
										<range>0 2.618</range>
										<!--Flag indicating whether or not the values of the coordinates should be limited to the range, above.-->
										<clamped>true</clamped>
										<!--Flag indicating whether or not the values of the coordinates should be constrained to the current (e.g. default) value, above.-->
										<locked>false</locked>
										<!--If specified, the coordinate can be prescribed by a function of time. It can be any OpenSim Function with valid second order derivatives.-->
										<prescribed_function />
										<!--Flag indicating whether or not the values of the coordinates should be prescribed according to the function above. It is ignored if the no prescribed function is specified.-->
										<prescribed>false</prescribed>
									</Coordinate>
								</objects>
								<groups />
							</CoordinateSet>
							<!--Whether the joint transform defines parent->child or child->parent.-->
							<reverse>false</reverse>
							<!--Defines how the child body moves with respect to the parent as a function of the generalized coordinates.-->
							<SpatialTransform>
								<!--3 Axes for rotations are listed first.-->
								<TransformAxis name="rotation1">
									<!--Names of the coordinates that serve as the independent variables         of the transform function.-->
									<coordinates>elbow_flex_r</coordinates>
									<!--Rotation or translation axis for the transform.-->
									<axis>0.22604696 0.022269 0.97386183</axis>
									<!--Transform function of the generalized coordinates used to        represent the amount of transformation along a specified axis.-->
									<function>
										<LinearFunction>
											<coefficients> 1 0</coefficients>
										</LinearFunction>
									</function>
								</TransformAxis>
								<TransformAxis name="rotation2">
									<!--Names of the coordinates that serve as the independent variables         of the transform function.-->
									<coordinates></coordinates>
									<!--Rotation or translation axis for the transform.-->
									<axis>0 1 0</axis>
									<!--Transform function of the generalized coordinates used to        represent the amount of transformation along a specified axis.-->
									<function>
										<Constant>
											<value>0</value>
										</Constant>
									</function>
								</TransformAxis>
								<TransformAxis name="rotation3">
									<!--Names of the coordinates that serve as the independent variables         of the transform function.-->
									<coordinates></coordinates>
									<!--Rotation or translation axis for the transform.-->
									<axis>0.97386183 0 -0.22604696</axis>
									<!--Transform function of the generalized coordinates used to        represent the amount of transformation along a specified axis.-->
									<function>
										<Constant>
											<value>0</value>
										</Constant>
									</function>
								</TransformAxis>
								<!--3 Axes for translations are listed next.-->
								<TransformAxis name="translation1">
									<!--Names of the coordinates that serve as the independent variables         of the transform function.-->
									<coordinates></coordinates>
									<!--Rotation or translation axis for the transform.-->
									<axis>1 0 0</axis>
									<!--Transform function of the generalized coordinates used to        represent the amount of transformation along a specified axis.-->
									<function>
										<Constant>
											<value>0</value>
										</Constant>
									</function>
								</TransformAxis>
								<TransformAxis name="translation2">
									<!--Names of the coordinates that serve as the independent variables         of the transform function.-->
									<coordinates></coordinates>
									<!--Rotation or translation axis for the transform.-->
									<axis>0 1 0</axis>
									<!--Transform function of the generalized coordinates used to        represent the amount of transformation along a specified axis.-->
									<function>
										<Constant>
											<value>0</value>
										</Constant>
									</function>
								</TransformAxis>
								<TransformAxis name="translation3">
									<!--Names of the coordinates that serve as the independent variables         of the transform function.-->
									<coordinates></coordinates>
									<!--Rotation or translation axis for the transform.-->
									<axis>0 0 1</axis>
									<!--Transform function of the generalized coordinates used to        represent the amount of transformation along a specified axis.-->
									<function>
										<Constant>
											<value>0</value>
										</Constant>
									</function>
								</TransformAxis>
							</SpatialTransform>
						</CustomJoint>
					</Joint>
					<VisibleObject>
						<!--Set of geometry files and associated attributes, allow .vtp, .stl, .obj-->
						<GeometrySet>
							<objects>
								<DisplayGeometry>
									<!--Name of geometry file .vtp, .stl, .obj-->
									<geometry_file>ulna_rv.vtp</geometry_file>
									<!--Color used to display the geometry when visible-->
									<color> 1 1 1</color>
									<!--Name of texture file .jpg, .bmp-->
									<texture_file />
									<!--in body transform specified as 3 rotations (rad) followed by 3 translations rX rY rZ tx ty tz-->
									<transform> -0 0 -0 0 0 0</transform>
									<!--Three scale factors for display purposes: scaleX scaleY scaleZ-->
									<scale_factors> 1 1 1</scale_factors>
									<!--Display Pref. 0:Hide 1:Wire 3:Flat 4:Shaded-->
									<display_preference>4</display_preference>
									<!--Display opacity between 0.0 and 1.0-->
									<opacity>1</opacity>
								</DisplayGeometry>
							</objects>
							<groups />
						</GeometrySet>
						<!--Three scale factors for display purposes: scaleX scaleY scaleZ-->
						<scale_factors> 1 1 1</scale_factors>
						<!--Whether to show a coordinate frame-->
						<show_axes>false</show_axes>
						<!--Display Pref. 0:Hide 1:Wire 3:Flat 4:Shaded Can be overriden for individual geometries-->
						<display_preference>4</display_preference>
					</VisibleObject>
					<WrapObjectSet>
						<objects />
						<groups />
					</WrapObjectSet>
				</Body>
				<Body name="radius_r">
					<mass>0.6075</mass>
					<mass_center> 0 -0.120525 0</mass_center>
					<inertia_xx>0.002962</inertia_xx>
					<inertia_yy>0.000618</inertia_yy>
					<inertia_zz>0.003213</inertia_zz>
					<inertia_xy>0</inertia_xy>
					<inertia_xz>0</inertia_xz>
					<inertia_yz>0</inertia_yz>
					<!--Joint that connects this body with the parent body.-->
					<Joint>
						<CustomJoint name="radioulnar_r">
							<!--Name of the parent body to which this joint connects its owner body.-->
							<parent_body>ulna_r</parent_body>
							<!--Location of the joint in the parent body specified in the parent reference frame. Default is (0,0,0).-->
							<location_in_parent>-0.006727 -0.013007 0.026083</location_in_parent>
							<!--Orientation of the joint in the parent body specified in the parent reference frame. Euler XYZ body-fixed rotation angles are used to express the orientation. Default is (0,0,0).-->
							<orientation_in_parent>0 0 0</orientation_in_parent>
							<!--Location of the joint in the child body specified in the child reference frame. For SIMM models, this vector is always the zero vector (i.e., the body reference frame coincides with the joint). -->
							<location>0 0 0</location>
							<!--Orientation of the joint in the owing body specified in the owning body reference frame.  Euler XYZ body-fixed rotation angles are used to express the orientation. -->
							<orientation>0 0 0</orientation>
							<!--Set holding the generalized coordinates (q's) that parmeterize this joint.-->
							<CoordinateSet>
								<objects>
									<Coordinate name="pro_sup_r">
										<!--Coordinate can describe rotational, translational, or coupled motion. Defaults to rotational.-->
										<motion_type>rotational</motion_type>
										<!--The value of this coordinate before any value has been set. Rotational coordinate value is in radians and Translational in meters.-->
										<default_value>1.5708</default_value>
										<!--The speed value of this coordinate before any value has been set. Rotational coordinate value is in rad/s and Translational in m/s.-->
										<default_speed_value>0</default_speed_value>
										<!--The minimum and maximum values that the coordinate can range between. Rotational coordinate range in radians and Translational in meters.-->
										<range>0 2.618</range>
										<!--Flag indicating whether or not the values of the coordinates should be limited to the range, above.-->
										<clamped>true</clamped>
										<!--Flag indicating whether or not the values of the coordinates should be constrained to the current (e.g. default) value, above.-->
										<locked>false</locked>
										<!--If specified, the coordinate can be prescribed by a function of time. It can be any OpenSim Function with valid second order derivatives.-->
										<prescribed_function />
										<!--Flag indicating whether or not the values of the coordinates should be prescribed according to the function above. It is ignored if the no prescribed function is specified.-->
										<prescribed>false</prescribed>
									</Coordinate>
								</objects>
								<groups />
							</CoordinateSet>
							<!--Whether the joint transform defines parent->child or child->parent.-->
							<reverse>false</reverse>
							<!--Defines how the child body moves with respect to the parent as a function of the generalized coordinates.-->
							<SpatialTransform>
								<!--3 Axes for rotations are listed first.-->
								<TransformAxis name="rotation1">
									<!--Names of the coordinates that serve as the independent variables         of the transform function.-->
									<coordinates>pro_sup_r</coordinates>
									<!--Rotation or translation axis for the transform.-->
									<axis>0.05639803 0.99840646 0.001952</axis>
									<!--Transform function of the generalized coordinates used to        represent the amount of transformation along a specified axis.-->
									<function>
										<LinearFunction>
											<coefficients> 1 0</coefficients>
										</LinearFunction>
									</function>
								</TransformAxis>
								<TransformAxis name="rotation2">
									<!--Names of the coordinates that serve as the independent variables         of the transform function.-->
									<coordinates></coordinates>
									<!--Rotation or translation axis for the transform.-->
									<axis>0 1 0</axis>
									<!--Transform function of the generalized coordinates used to        represent the amount of transformation along a specified axis.-->
									<function>
										<Constant>
											<value>0</value>
										</Constant>
									</function>
								</TransformAxis>
								<TransformAxis name="rotation3">
									<!--Names of the coordinates that serve as the independent variables         of the transform function.-->
									<coordinates></coordinates>
									<!--Rotation or translation axis for the transform.-->
									<axis>0.001952 0 -0.05639803</axis>
									<!--Transform function of the generalized coordinates used to        represent the amount of transformation along a specified axis.-->
									<function>
										<Constant>
											<value>0</value>
										</Constant>
									</function>
								</TransformAxis>
								<!--3 Axes for translations are listed next.-->
								<TransformAxis name="translation1">
									<!--Names of the coordinates that serve as the independent variables         of the transform function.-->
									<coordinates></coordinates>
									<!--Rotation or translation axis for the transform.-->
									<axis>1 0 0</axis>
									<!--Transform function of the generalized coordinates used to        represent the amount of transformation along a specified axis.-->
									<function>
										<Constant>
											<value>0</value>
										</Constant>
									</function>
								</TransformAxis>
								<TransformAxis name="translation2">
									<!--Names of the coordinates that serve as the independent variables         of the transform function.-->
									<coordinates></coordinates>
									<!--Rotation or translation axis for the transform.-->
									<axis>0 1 0</axis>
									<!--Transform function of the generalized coordinates used to        represent the amount of transformation along a specified axis.-->
									<function>
										<Constant>
											<value>0</value>
										</Constant>
									</function>
								</TransformAxis>
								<TransformAxis name="translation3">
									<!--Names of the coordinates that serve as the independent variables         of the transform function.-->
									<coordinates></coordinates>
									<!--Rotation or translation axis for the transform.-->
									<axis>0 0 1</axis>
									<!--Transform function of the generalized coordinates used to        represent the amount of transformation along a specified axis.-->
									<function>
										<Constant>
											<value>0</value>
										</Constant>
									</function>
								</TransformAxis>
							</SpatialTransform>
						</CustomJoint>
					</Joint>
					<VisibleObject>
						<!--Set of geometry files and associated attributes, allow .vtp, .stl, .obj-->
						<GeometrySet>
							<objects>
								<DisplayGeometry>
									<!--Name of geometry file .vtp, .stl, .obj-->
									<geometry_file>radius_rv.vtp</geometry_file>
									<!--Color used to display the geometry when visible-->
									<color> 1 1 1</color>
									<!--Name of texture file .jpg, .bmp-->
									<texture_file />
									<!--in body transform specified as 3 rotations (rad) followed by 3 translations rX rY rZ tx ty tz-->
									<transform> -0 0 -0 0 0 0</transform>
									<!--Three scale factors for display purposes: scaleX scaleY scaleZ-->
									<scale_factors> 1 1 1</scale_factors>
									<!--Display Pref. 0:Hide 1:Wire 3:Flat 4:Shaded-->
									<display_preference>4</display_preference>
									<!--Display opacity between 0.0 and 1.0-->
									<opacity>1</opacity>
								</DisplayGeometry>
							</objects>
							<groups />
						</GeometrySet>
						<!--Three scale factors for display purposes: scaleX scaleY scaleZ-->
						<scale_factors> 1 1 1</scale_factors>
						<!--Whether to show a coordinate frame-->
						<show_axes>false</show_axes>
						<!--Display Pref. 0:Hide 1:Wire 3:Flat 4:Shaded Can be overriden for individual geometries-->
						<display_preference>4</display_preference>
					</VisibleObject>
					<WrapObjectSet>
						<objects />
						<groups />
					</WrapObjectSet>
				</Body>
				<Body name="hand_r">
					<mass>0.4575</mass>
					<mass_center> 0 -0.068095 0</mass_center>
					<inertia_xx>0.000892</inertia_xx>
					<inertia_yy>0.000547</inertia_yy>
					<inertia_zz>0.00134</inertia_zz>
					<inertia_xy>0</inertia_xy>
					<inertia_xz>0</inertia_xz>
					<inertia_yz>0</inertia_yz>
					<!--Joint that connects this body with the parent body.-->
					<Joint>
						<CustomJoint name="radius_hand_r">
							<!--Name of the parent body to which this joint connects its owner body.-->
							<parent_body>radius_r</parent_body>
							<!--Location of the joint in the parent body specified in the parent reference frame. Default is (0,0,0).-->
							<location_in_parent>-0.008797 -0.235841 0.01361</location_in_parent>
							<!--Orientation of the joint in the parent body specified in the parent reference frame. Euler XYZ body-fixed rotation angles are used to express the orientation. Default is (0,0,0).-->
							<orientation_in_parent>0 0 0</orientation_in_parent>
							<!--Location of the joint in the child body specified in the child reference frame. For SIMM models, this vector is always the zero vector (i.e., the body reference frame coincides with the joint). -->
							<location>0 0 0</location>
							<!--Orientation of the joint in the owing body specified in the owning body reference frame.  Euler XYZ body-fixed rotation angles are used to express the orientation. -->
							<orientation>0 0 0</orientation>
							<!--Set holding the generalized coordinates (q's) that parmeterize this joint.-->
							<CoordinateSet>
								<objects>
									<Coordinate name="wrist_flex_r">
										<!--Coordinate can describe rotational, translational, or coupled motion. Defaults to rotational.-->
										<motion_type>rotational</motion_type>
										<!--The value of this coordinate before any value has been set. Rotational coordinate value is in radians and Translational in meters.-->
										<default_value>0</default_value>
										<!--The speed value of this coordinate before any value has been set. Rotational coordinate value is in rad/s and Translational in m/s.-->
										<default_speed_value>0</default_speed_value>
										<!--The minimum and maximum values that the coordinate can range between. Rotational coordinate range in radians and Translational in meters.-->
										<range>-1.22173048 1.22173048</range>
										<!--Flag indicating whether or not the values of the coordinates should be limited to the range, above.-->
										<clamped>true</clamped>
										<!--Flag indicating whether or not the values of the coordinates should be constrained to the current (e.g. default) value, above.-->
										<locked>true</locked>
										<!--If specified, the coordinate can be prescribed by a function of time. It can be any OpenSim Function with valid second order derivatives.-->
										<prescribed_function />
										<!--Flag indicating whether or not the values of the coordinates should be prescribed according to the function above. It is ignored if the no prescribed function is specified.-->
										<prescribed>false</prescribed>
									</Coordinate>
									<Coordinate name="wrist_dev_r">
										<!--Coordinate can describe rotational, translational, or coupled motion. Defaults to rotational.-->
										<motion_type>rotational</motion_type>
										<!--The value of this coordinate before any value has been set. Rotational coordinate value is in radians and Translational in meters.-->
										<default_value>0</default_value>
										<!--The speed value of this coordinate before any value has been set. Rotational coordinate value is in rad/s and Translational in m/s.-->
										<default_speed_value>0</default_speed_value>
										<!--The minimum and maximum values that the coordinate can range between. Rotational coordinate range in radians and Translational in meters.-->
										<range>-0.43633231 0.61086524</range>
										<!--Flag indicating whether or not the values of the coordinates should be limited to the range, above.-->
										<clamped>true</clamped>
										<!--Flag indicating whether or not the values of the coordinates should be constrained to the current (e.g. default) value, above.-->
										<locked>true</locked>
										<!--If specified, the coordinate can be prescribed by a function of time. It can be any OpenSim Function with valid second order derivatives.-->
										<prescribed_function />
										<!--Flag indicating whether or not the values of the coordinates should be prescribed according to the function above. It is ignored if the no prescribed function is specified.-->
										<prescribed>false</prescribed>
									</Coordinate>
								</objects>
								<groups />
							</CoordinateSet>
							<!--Whether the joint transform defines parent->child or child->parent.-->
							<reverse>false</reverse>
							<!--Defines how the child body moves with respect to the parent as a function of the generalized coordinates.-->
							<SpatialTransform>
								<!--3 Axes for rotations are listed first.-->
								<TransformAxis name="rotation1">
									<!--Names of the coordinates that serve as the independent variables         of the transform function.-->
									<coordinates>wrist_flex_r</coordinates>
									<!--Rotation or translation axis for the transform.-->
									<axis>0 0 1</axis>
									<!--Transform function of the generalized coordinates used to        represent the amount of transformation along a specified axis.-->
									<function>
										<LinearFunction>
											<coefficients> 1 0</coefficients>
										</LinearFunction>
									</function>
								</TransformAxis>
								<TransformAxis name="rotation2">
									<!--Names of the coordinates that serve as the independent variables         of the transform function.-->
									<coordinates>wrist_dev_r</coordinates>
									<!--Rotation or translation axis for the transform.-->
									<axis>1 0 0</axis>
									<!--Transform function of the generalized coordinates used to        represent the amount of transformation along a specified axis.-->
									<function>
										<LinearFunction>
											<coefficients> 1 0</coefficients>
										</LinearFunction>
									</function>
								</TransformAxis>
								<TransformAxis name="rotation3">
									<!--Names of the coordinates that serve as the independent variables         of the transform function.-->
									<coordinates></coordinates>
									<!--Rotation or translation axis for the transform.-->
									<axis>0 1 0</axis>
									<!--Transform function of the generalized coordinates used to        represent the amount of transformation along a specified axis.-->
									<function>
										<Constant>
											<value>0</value>
										</Constant>
									</function>
								</TransformAxis>
								<!--3 Axes for translations are listed next.-->
								<TransformAxis name="translation1">
									<!--Names of the coordinates that serve as the independent variables         of the transform function.-->
									<coordinates></coordinates>
									<!--Rotation or translation axis for the transform.-->
									<axis>1 0 0</axis>
									<!--Transform function of the generalized coordinates used to        represent the amount of transformation along a specified axis.-->
									<function>
										<Constant>
											<value>0</value>
										</Constant>
									</function>
								</TransformAxis>
								<TransformAxis name="translation2">
									<!--Names of the coordinates that serve as the independent variables         of the transform function.-->
									<coordinates></coordinates>
									<!--Rotation or translation axis for the transform.-->
									<axis>0 1 0</axis>
									<!--Transform function of the generalized coordinates used to        represent the amount of transformation along a specified axis.-->
									<function>
										<Constant>
											<value>0</value>
										</Constant>
									</function>
								</TransformAxis>
								<TransformAxis name="translation3">
									<!--Names of the coordinates that serve as the independent variables         of the transform function.-->
									<coordinates></coordinates>
									<!--Rotation or translation axis for the transform.-->
									<axis>0 0 1</axis>
									<!--Transform function of the generalized coordinates used to        represent the amount of transformation along a specified axis.-->
									<function>
										<Constant>
											<value>0</value>
										</Constant>
									</function>
								</TransformAxis>
							</SpatialTransform>
						</CustomJoint>
					</Joint>
					<VisibleObject>
						<!--Set of geometry files and associated attributes, allow .vtp, .stl, .obj-->
						<GeometrySet>
							<objects>
								<DisplayGeometry>
									<!--Name of geometry file .vtp, .stl, .obj-->
									<geometry_file>pisiform_rvs.vtp</geometry_file>
									<!--Color used to display the geometry when visible-->
									<color> 1 1 1</color>
									<!--Name of texture file .jpg, .bmp-->
									<texture_file />
									<!--in body transform specified as 3 rotations (rad) followed by 3 translations rX rY rZ tx ty tz-->
									<transform> -0 0 -0 0 0 0</transform>
									<!--Three scale factors for display purposes: scaleX scaleY scaleZ-->
									<scale_factors> 1 1 1</scale_factors>
									<!--Display Pref. 0:Hide 1:Wire 3:Flat 4:Shaded-->
									<display_preference>4</display_preference>
									<!--Display opacity between 0.0 and 1.0-->
									<opacity>1</opacity>
								</DisplayGeometry>
								<DisplayGeometry>
									<!--Name of geometry file .vtp, .stl, .obj-->
									<geometry_file>lunate_rvs.vtp</geometry_file>
									<!--Color used to display the geometry when visible-->
									<color> 1 1 1</color>
									<!--Name of texture file .jpg, .bmp-->
									<texture_file />
									<!--in body transform specified as 3 rotations (rad) followed by 3 translations rX rY rZ tx ty tz-->
									<transform> -0 0 -0 0 0 0</transform>
									<!--Three scale factors for display purposes: scaleX scaleY scaleZ-->
									<scale_factors> 1 1 1</scale_factors>
									<!--Display Pref. 0:Hide 1:Wire 3:Flat 4:Shaded-->
									<display_preference>4</display_preference>
									<!--Display opacity between 0.0 and 1.0-->
									<opacity>1</opacity>
								</DisplayGeometry>
								<DisplayGeometry>
									<!--Name of geometry file .vtp, .stl, .obj-->
									<geometry_file>scaphoid_rvs.vtp</geometry_file>
									<!--Color used to display the geometry when visible-->
									<color> 1 1 1</color>
									<!--Name of texture file .jpg, .bmp-->
									<texture_file />
									<!--in body transform specified as 3 rotations (rad) followed by 3 translations rX rY rZ tx ty tz-->
									<transform> -0 0 -0 0 0 0</transform>
									<!--Three scale factors for display purposes: scaleX scaleY scaleZ-->
									<scale_factors> 1 1 1</scale_factors>
									<!--Display Pref. 0:Hide 1:Wire 3:Flat 4:Shaded-->
									<display_preference>4</display_preference>
									<!--Display opacity between 0.0 and 1.0-->
									<opacity>1</opacity>
								</DisplayGeometry>
								<DisplayGeometry>
									<!--Name of geometry file .vtp, .stl, .obj-->
									<geometry_file>triquetrum_rvs.vtp</geometry_file>
									<!--Color used to display the geometry when visible-->
									<color> 1 1 1</color>
									<!--Name of texture file .jpg, .bmp-->
									<texture_file />
									<!--in body transform specified as 3 rotations (rad) followed by 3 translations rX rY rZ tx ty tz-->
									<transform> -0 0 -0 0 0 0</transform>
									<!--Three scale factors for display purposes: scaleX scaleY scaleZ-->
									<scale_factors> 1 1 1</scale_factors>
									<!--Display Pref. 0:Hide 1:Wire 3:Flat 4:Shaded-->
									<display_preference>4</display_preference>
									<!--Display opacity between 0.0 and 1.0-->
									<opacity>1</opacity>
								</DisplayGeometry>
								<DisplayGeometry>
									<!--Name of geometry file .vtp, .stl, .obj-->
									<geometry_file>hamate_rvs.vtp</geometry_file>
									<!--Color used to display the geometry when visible-->
									<color> 1 1 1</color>
									<!--Name of texture file .jpg, .bmp-->
									<texture_file />
									<!--in body transform specified as 3 rotations (rad) followed by 3 translations rX rY rZ tx ty tz-->
									<transform> -0 0 -0 0 0 0</transform>
									<!--Three scale factors for display purposes: scaleX scaleY scaleZ-->
									<scale_factors> 1 1 1</scale_factors>
									<!--Display Pref. 0:Hide 1:Wire 3:Flat 4:Shaded-->
									<display_preference>4</display_preference>
									<!--Display opacity between 0.0 and 1.0-->
									<opacity>1</opacity>
								</DisplayGeometry>
								<DisplayGeometry>
									<!--Name of geometry file .vtp, .stl, .obj-->
									<geometry_file>capitate_rvs.vtp</geometry_file>
									<!--Color used to display the geometry when visible-->
									<color> 1 1 1</color>
									<!--Name of texture file .jpg, .bmp-->
									<texture_file />
									<!--in body transform specified as 3 rotations (rad) followed by 3 translations rX rY rZ tx ty tz-->
									<transform> -0 0 -0 0 0 0</transform>
									<!--Three scale factors for display purposes: scaleX scaleY scaleZ-->
									<scale_factors> 1 1 1</scale_factors>
									<!--Display Pref. 0:Hide 1:Wire 3:Flat 4:Shaded-->
									<display_preference>4</display_preference>
									<!--Display opacity between 0.0 and 1.0-->
									<opacity>1</opacity>
								</DisplayGeometry>
								<DisplayGeometry>
									<!--Name of geometry file .vtp, .stl, .obj-->
									<geometry_file>trapezoid_rvs.vtp</geometry_file>
									<!--Color used to display the geometry when visible-->
									<color> 1 1 1</color>
									<!--Name of texture file .jpg, .bmp-->
									<texture_file />
									<!--in body transform specified as 3 rotations (rad) followed by 3 translations rX rY rZ tx ty tz-->
									<transform> -0 0 -0 0 0 0</transform>
									<!--Three scale factors for display purposes: scaleX scaleY scaleZ-->
									<scale_factors> 1 1 1</scale_factors>
									<!--Display Pref. 0:Hide 1:Wire 3:Flat 4:Shaded-->
									<display_preference>4</display_preference>
									<!--Display opacity between 0.0 and 1.0-->
									<opacity>1</opacity>
								</DisplayGeometry>
								<DisplayGeometry>
									<!--Name of geometry file .vtp, .stl, .obj-->
									<geometry_file>trapezium_rvs.vtp</geometry_file>
									<!--Color used to display the geometry when visible-->
									<color> 1 1 1</color>
									<!--Name of texture file .jpg, .bmp-->
									<texture_file />
									<!--in body transform specified as 3 rotations (rad) followed by 3 translations rX rY rZ tx ty tz-->
									<transform> -0 0 -0 0 0 0</transform>
									<!--Three scale factors for display purposes: scaleX scaleY scaleZ-->
									<scale_factors> 1 1 1</scale_factors>
									<!--Display Pref. 0:Hide 1:Wire 3:Flat 4:Shaded-->
									<display_preference>4</display_preference>
									<!--Display opacity between 0.0 and 1.0-->
									<opacity>1</opacity>
								</DisplayGeometry>
								<DisplayGeometry>
									<!--Name of geometry file .vtp, .stl, .obj-->
									<geometry_file>metacarpal2_rvs.vtp</geometry_file>
									<!--Color used to display the geometry when visible-->
									<color> 1 1 1</color>
									<!--Name of texture file .jpg, .bmp-->
									<texture_file />
									<!--in body transform specified as 3 rotations (rad) followed by 3 translations rX rY rZ tx ty tz-->
									<transform> -0 0 -0 0 0 0</transform>
									<!--Three scale factors for display purposes: scaleX scaleY scaleZ-->
									<scale_factors> 1 1 1</scale_factors>
									<!--Display Pref. 0:Hide 1:Wire 3:Flat 4:Shaded-->
									<display_preference>4</display_preference>
									<!--Display opacity between 0.0 and 1.0-->
									<opacity>1</opacity>
								</DisplayGeometry>
								<DisplayGeometry>
									<!--Name of geometry file .vtp, .stl, .obj-->
									<geometry_file>index_proximal_rvs.vtp</geometry_file>
									<!--Color used to display the geometry when visible-->
									<color> 1 1 1</color>
									<!--Name of texture file .jpg, .bmp-->
									<texture_file />
									<!--in body transform specified as 3 rotations (rad) followed by 3 translations rX rY rZ tx ty tz-->
									<transform> -0 0 -0 0 0 0</transform>
									<!--Three scale factors for display purposes: scaleX scaleY scaleZ-->
									<scale_factors> 1 1 1</scale_factors>
									<!--Display Pref. 0:Hide 1:Wire 3:Flat 4:Shaded-->
									<display_preference>4</display_preference>
									<!--Display opacity between 0.0 and 1.0-->
									<opacity>1</opacity>
								</DisplayGeometry>
								<DisplayGeometry>
									<!--Name of geometry file .vtp, .stl, .obj-->
									<geometry_file>index_medial_rvs.vtp</geometry_file>
									<!--Color used to display the geometry when visible-->
									<color> 1 1 1</color>
									<!--Name of texture file .jpg, .bmp-->
									<texture_file />
									<!--in body transform specified as 3 rotations (rad) followed by 3 translations rX rY rZ tx ty tz-->
									<transform> -0 0 -0 0 0 0</transform>
									<!--Three scale factors for display purposes: scaleX scaleY scaleZ-->
									<scale_factors> 1 1 1</scale_factors>
									<!--Display Pref. 0:Hide 1:Wire 3:Flat 4:Shaded-->
									<display_preference>4</display_preference>
									<!--Display opacity between 0.0 and 1.0-->
									<opacity>1</opacity>
								</DisplayGeometry>
								<DisplayGeometry>
									<!--Name of geometry file .vtp, .stl, .obj-->
									<geometry_file>index_distal_rvs.vtp</geometry_file>
									<!--Color used to display the geometry when visible-->
									<color> 1 1 1</color>
									<!--Name of texture file .jpg, .bmp-->
									<texture_file />
									<!--in body transform specified as 3 rotations (rad) followed by 3 translations rX rY rZ tx ty tz-->
									<transform> -0 0 -0 0 0 0</transform>
									<!--Three scale factors for display purposes: scaleX scaleY scaleZ-->
									<scale_factors> 1 1 1</scale_factors>
									<!--Display Pref. 0:Hide 1:Wire 3:Flat 4:Shaded-->
									<display_preference>4</display_preference>
									<!--Display opacity between 0.0 and 1.0-->
									<opacity>1</opacity>
								</DisplayGeometry>
								<DisplayGeometry>
									<!--Name of geometry file .vtp, .stl, .obj-->
									<geometry_file>metacarpal3_rvs.vtp</geometry_file>
									<!--Color used to display the geometry when visible-->
									<color> 1 1 1</color>
									<!--Name of texture file .jpg, .bmp-->
									<texture_file />
									<!--in body transform specified as 3 rotations (rad) followed by 3 translations rX rY rZ tx ty tz-->
									<transform> -0 0 -0 0 0 0</transform>
									<!--Three scale factors for display purposes: scaleX scaleY scaleZ-->
									<scale_factors> 1 1 1</scale_factors>
									<!--Display Pref. 0:Hide 1:Wire 3:Flat 4:Shaded-->
									<display_preference>4</display_preference>
									<!--Display opacity between 0.0 and 1.0-->
									<opacity>1</opacity>
								</DisplayGeometry>
								<DisplayGeometry>
									<!--Name of geometry file .vtp, .stl, .obj-->
									<geometry_file>middle_proximal_rvs.vtp</geometry_file>
									<!--Color used to display the geometry when visible-->
									<color> 1 1 1</color>
									<!--Name of texture file .jpg, .bmp-->
									<texture_file />
									<!--in body transform specified as 3 rotations (rad) followed by 3 translations rX rY rZ tx ty tz-->
									<transform> -0 0 -0 0 0 0</transform>
									<!--Three scale factors for display purposes: scaleX scaleY scaleZ-->
									<scale_factors> 1 1 1</scale_factors>
									<!--Display Pref. 0:Hide 1:Wire 3:Flat 4:Shaded-->
									<display_preference>4</display_preference>
									<!--Display opacity between 0.0 and 1.0-->
									<opacity>1</opacity>
								</DisplayGeometry>
								<DisplayGeometry>
									<!--Name of geometry file .vtp, .stl, .obj-->
									<geometry_file>middle_medial_rvs.vtp</geometry_file>
									<!--Color used to display the geometry when visible-->
									<color> 1 1 1</color>
									<!--Name of texture file .jpg, .bmp-->
									<texture_file />
									<!--in body transform specified as 3 rotations (rad) followed by 3 translations rX rY rZ tx ty tz-->
									<transform> -0 0 -0 0 0 0</transform>
									<!--Three scale factors for display purposes: scaleX scaleY scaleZ-->
									<scale_factors> 1 1 1</scale_factors>
									<!--Display Pref. 0:Hide 1:Wire 3:Flat 4:Shaded-->
									<display_preference>4</display_preference>
									<!--Display opacity between 0.0 and 1.0-->
									<opacity>1</opacity>
								</DisplayGeometry>
								<DisplayGeometry>
									<!--Name of geometry file .vtp, .stl, .obj-->
									<geometry_file>middle_distal_rvs.vtp</geometry_file>
									<!--Color used to display the geometry when visible-->
									<color> 1 1 1</color>
									<!--Name of texture file .jpg, .bmp-->
									<texture_file />
									<!--in body transform specified as 3 rotations (rad) followed by 3 translations rX rY rZ tx ty tz-->
									<transform> -0 0 -0 0 0 0</transform>
									<!--Three scale factors for display purposes: scaleX scaleY scaleZ-->
									<scale_factors> 1 1 1</scale_factors>
									<!--Display Pref. 0:Hide 1:Wire 3:Flat 4:Shaded-->
									<display_preference>4</display_preference>
									<!--Display opacity between 0.0 and 1.0-->
									<opacity>1</opacity>
								</DisplayGeometry>
								<DisplayGeometry>
									<!--Name of geometry file .vtp, .stl, .obj-->
									<geometry_file>metacarpal4_rvs.vtp</geometry_file>
									<!--Color used to display the geometry when visible-->
									<color> 1 1 1</color>
									<!--Name of texture file .jpg, .bmp-->
									<texture_file />
									<!--in body transform specified as 3 rotations (rad) followed by 3 translations rX rY rZ tx ty tz-->
									<transform> -0 0 -0 0 0 0</transform>
									<!--Three scale factors for display purposes: scaleX scaleY scaleZ-->
									<scale_factors> 1 1 1</scale_factors>
									<!--Display Pref. 0:Hide 1:Wire 3:Flat 4:Shaded-->
									<display_preference>4</display_preference>
									<!--Display opacity between 0.0 and 1.0-->
									<opacity>1</opacity>
								</DisplayGeometry>
								<DisplayGeometry>
									<!--Name of geometry file .vtp, .stl, .obj-->
									<geometry_file>ring_proximal_rvs.vtp</geometry_file>
									<!--Color used to display the geometry when visible-->
									<color> 1 1 1</color>
									<!--Name of texture file .jpg, .bmp-->
									<texture_file />
									<!--in body transform specified as 3 rotations (rad) followed by 3 translations rX rY rZ tx ty tz-->
									<transform> -0 0 -0 0 0 0</transform>
									<!--Three scale factors for display purposes: scaleX scaleY scaleZ-->
									<scale_factors> 1 1 1</scale_factors>
									<!--Display Pref. 0:Hide 1:Wire 3:Flat 4:Shaded-->
									<display_preference>4</display_preference>
									<!--Display opacity between 0.0 and 1.0-->
									<opacity>1</opacity>
								</DisplayGeometry>
								<DisplayGeometry>
									<!--Name of geometry file .vtp, .stl, .obj-->
									<geometry_file>ring_medial_rvs.vtp</geometry_file>
									<!--Color used to display the geometry when visible-->
									<color> 1 1 1</color>
									<!--Name of texture file .jpg, .bmp-->
									<texture_file />
									<!--in body transform specified as 3 rotations (rad) followed by 3 translations rX rY rZ tx ty tz-->
									<transform> -0 0 -0 0 0 0</transform>
									<!--Three scale factors for display purposes: scaleX scaleY scaleZ-->
									<scale_factors> 1 1 1</scale_factors>
									<!--Display Pref. 0:Hide 1:Wire 3:Flat 4:Shaded-->
									<display_preference>4</display_preference>
									<!--Display opacity between 0.0 and 1.0-->
									<opacity>1</opacity>
								</DisplayGeometry>
								<DisplayGeometry>
									<!--Name of geometry file .vtp, .stl, .obj-->
									<geometry_file>ring_distal_rvs.vtp</geometry_file>
									<!--Color used to display the geometry when visible-->
									<color> 1 1 1</color>
									<!--Name of texture file .jpg, .bmp-->
									<texture_file />
									<!--in body transform specified as 3 rotations (rad) followed by 3 translations rX rY rZ tx ty tz-->
									<transform> -0 0 -0 0 0 0</transform>
									<!--Three scale factors for display purposes: scaleX scaleY scaleZ-->
									<scale_factors> 1 1 1</scale_factors>
									<!--Display Pref. 0:Hide 1:Wire 3:Flat 4:Shaded-->
									<display_preference>4</display_preference>
									<!--Display opacity between 0.0 and 1.0-->
									<opacity>1</opacity>
								</DisplayGeometry>
								<DisplayGeometry>
									<!--Name of geometry file .vtp, .stl, .obj-->
									<geometry_file>metacarpal5_rvs.vtp</geometry_file>
									<!--Color used to display the geometry when visible-->
									<color> 1 1 1</color>
									<!--Name of texture file .jpg, .bmp-->
									<texture_file />
									<!--in body transform specified as 3 rotations (rad) followed by 3 translations rX rY rZ tx ty tz-->
									<transform> -0 0 -0 0 0 0</transform>
									<!--Three scale factors for display purposes: scaleX scaleY scaleZ-->
									<scale_factors> 1 1 1</scale_factors>
									<!--Display Pref. 0:Hide 1:Wire 3:Flat 4:Shaded-->
									<display_preference>4</display_preference>
									<!--Display opacity between 0.0 and 1.0-->
									<opacity>1</opacity>
								</DisplayGeometry>
								<DisplayGeometry>
									<!--Name of geometry file .vtp, .stl, .obj-->
									<geometry_file>little_proximal_rvs.vtp</geometry_file>
									<!--Color used to display the geometry when visible-->
									<color> 1 1 1</color>
									<!--Name of texture file .jpg, .bmp-->
									<texture_file />
									<!--in body transform specified as 3 rotations (rad) followed by 3 translations rX rY rZ tx ty tz-->
									<transform> -0 0 -0 0 0 0</transform>
									<!--Three scale factors for display purposes: scaleX scaleY scaleZ-->
									<scale_factors> 1 1 1</scale_factors>
									<!--Display Pref. 0:Hide 1:Wire 3:Flat 4:Shaded-->
									<display_preference>4</display_preference>
									<!--Display opacity between 0.0 and 1.0-->
									<opacity>1</opacity>
								</DisplayGeometry>
								<DisplayGeometry>
									<!--Name of geometry file .vtp, .stl, .obj-->
									<geometry_file>little_medial_rvs.vtp</geometry_file>
									<!--Color used to display the geometry when visible-->
									<color> 1 1 1</color>
									<!--Name of texture file .jpg, .bmp-->
									<texture_file />
									<!--in body transform specified as 3 rotations (rad) followed by 3 translations rX rY rZ tx ty tz-->
									<transform> -0 0 -0 0 0 0</transform>
									<!--Three scale factors for display purposes: scaleX scaleY scaleZ-->
									<scale_factors> 1 1 1</scale_factors>
									<!--Display Pref. 0:Hide 1:Wire 3:Flat 4:Shaded-->
									<display_preference>4</display_preference>
									<!--Display opacity between 0.0 and 1.0-->
									<opacity>1</opacity>
								</DisplayGeometry>
								<DisplayGeometry>
									<!--Name of geometry file .vtp, .stl, .obj-->
									<geometry_file>little_distal_rvs.vtp</geometry_file>
									<!--Color used to display the geometry when visible-->
									<color> 1 1 1</color>
									<!--Name of texture file .jpg, .bmp-->
									<texture_file />
									<!--in body transform specified as 3 rotations (rad) followed by 3 translations rX rY rZ tx ty tz-->
									<transform> -0 0 -0 0 0 0</transform>
									<!--Three scale factors for display purposes: scaleX scaleY scaleZ-->
									<scale_factors> 1 1 1</scale_factors>
									<!--Display Pref. 0:Hide 1:Wire 3:Flat 4:Shaded-->
									<display_preference>4</display_preference>
									<!--Display opacity between 0.0 and 1.0-->
									<opacity>1</opacity>
								</DisplayGeometry>
								<DisplayGeometry>
									<!--Name of geometry file .vtp, .stl, .obj-->
									<geometry_file>metacarpal1_rvs.vtp</geometry_file>
									<!--Color used to display the geometry when visible-->
									<color> 1 1 1</color>
									<!--Name of texture file .jpg, .bmp-->
									<texture_file />
									<!--in body transform specified as 3 rotations (rad) followed by 3 translations rX rY rZ tx ty tz-->
									<transform> -0 0 -0 0 0 0</transform>
									<!--Three scale factors for display purposes: scaleX scaleY scaleZ-->
									<scale_factors> 1 1 1</scale_factors>
									<!--Display Pref. 0:Hide 1:Wire 3:Flat 4:Shaded-->
									<display_preference>4</display_preference>
									<!--Display opacity between 0.0 and 1.0-->
									<opacity>1</opacity>
								</DisplayGeometry>
								<DisplayGeometry>
									<!--Name of geometry file .vtp, .stl, .obj-->
									<geometry_file>thumb_proximal_rvs.vtp</geometry_file>
									<!--Color used to display the geometry when visible-->
									<color> 1 1 1</color>
									<!--Name of texture file .jpg, .bmp-->
									<texture_file />
									<!--in body transform specified as 3 rotations (rad) followed by 3 translations rX rY rZ tx ty tz-->
									<transform> -0 0 -0 0 0 0</transform>
									<!--Three scale factors for display purposes: scaleX scaleY scaleZ-->
									<scale_factors> 1 1 1</scale_factors>
									<!--Display Pref. 0:Hide 1:Wire 3:Flat 4:Shaded-->
									<display_preference>4</display_preference>
									<!--Display opacity between 0.0 and 1.0-->
									<opacity>1</opacity>
								</DisplayGeometry>
								<DisplayGeometry>
									<!--Name of geometry file .vtp, .stl, .obj-->
									<geometry_file>thumb_distal_rvs.vtp</geometry_file>
									<!--Color used to display the geometry when visible-->
									<color> 1 1 1</color>
									<!--Name of texture file .jpg, .bmp-->
									<texture_file />
									<!--in body transform specified as 3 rotations (rad) followed by 3 translations rX rY rZ tx ty tz-->
									<transform> -0 0 -0 0 0 0</transform>
									<!--Three scale factors for display purposes: scaleX scaleY scaleZ-->
									<scale_factors> 1 1 1</scale_factors>
									<!--Display Pref. 0:Hide 1:Wire 3:Flat 4:Shaded-->
									<display_preference>4</display_preference>
									<!--Display opacity between 0.0 and 1.0-->
									<opacity>1</opacity>
								</DisplayGeometry>
							</objects>
							<groups />
						</GeometrySet>
						<!--Three scale factors for display purposes: scaleX scaleY scaleZ-->
						<scale_factors> 0.85 0.85 0.85</scale_factors>
						<!--Whether to show a coordinate frame-->
						<show_axes>false</show_axes>
						<!--Display Pref. 0:Hide 1:Wire 3:Flat 4:Shaded Can be overriden for individual geometries-->
						<display_preference>4</display_preference>
					</VisibleObject>
					<WrapObjectSet>
						<objects />
						<groups />
					</WrapObjectSet>
				</Body>
				<Body name="humerus_l">
					<mass>2.0325</mass>
					<mass_center> 0 -0.164502 0</mass_center>
					<inertia_xx>0.011946</inertia_xx>
					<inertia_yy>0.004121</inertia_yy>
					<inertia_zz>0.013409</inertia_zz>
					<inertia_xy>0</inertia_xy>
					<inertia_xz>0</inertia_xz>
					<inertia_yz>0</inertia_yz>
					<!--Joint that connects this body with the parent body.-->
					<Joint>
						<CustomJoint name="acromial_l">
							<!--Name of the parent body to which this joint connects its owner body.-->
							<parent_body>torso</parent_body>
							<!--Location of the joint in the parent body specified in the parent reference frame. Default is (0,0,0).-->
							<location_in_parent>0.003155 0.3715 -0.17</location_in_parent>
							<!--Orientation of the joint in the parent body specified in the parent reference frame. Euler XYZ body-fixed rotation angles are used to express the orientation. Default is (0,0,0).-->
							<orientation_in_parent>0 0 0</orientation_in_parent>
							<!--Location of the joint in the child body specified in the child reference frame. For SIMM models, this vector is always the zero vector (i.e., the body reference frame coincides with the joint). -->
							<location>0 0 0</location>
							<!--Orientation of the joint in the owing body specified in the owning body reference frame.  Euler XYZ body-fixed rotation angles are used to express the orientation. -->
							<orientation>0 0 0</orientation>
							<!--Set holding the generalized coordinates (q's) that parmeterize this joint.-->
							<CoordinateSet>
								<objects>
									<Coordinate name="arm_flex_l">
										<!--Coordinate can describe rotational, translational, or coupled motion. Defaults to rotational.-->
										<motion_type>rotational</motion_type>
										<!--The value of this coordinate before any value has been set. Rotational coordinate value is in radians and Translational in meters.-->
										<default_value>0</default_value>
										<!--The speed value of this coordinate before any value has been set. Rotational coordinate value is in rad/s and Translational in m/s.-->
										<default_speed_value>0</default_speed_value>
										<!--The minimum and maximum values that the coordinate can range between. Rotational coordinate range in radians and Translational in meters.-->
										<range>-1.57079633 1.57079633</range>
										<!--Flag indicating whether or not the values of the coordinates should be limited to the range, above.-->
										<clamped>true</clamped>
										<!--Flag indicating whether or not the values of the coordinates should be constrained to the current (e.g. default) value, above.-->
										<locked>false</locked>
										<!--If specified, the coordinate can be prescribed by a function of time. It can be any OpenSim Function with valid second order derivatives.-->
										<prescribed_function />
										<!--Flag indicating whether or not the values of the coordinates should be prescribed according to the function above. It is ignored if the no prescribed function is specified.-->
										<prescribed>false</prescribed>
									</Coordinate>
									<Coordinate name="arm_add_l">
										<!--Coordinate can describe rotational, translational, or coupled motion. Defaults to rotational.-->
										<motion_type>rotational</motion_type>
										<!--The value of this coordinate before any value has been set. Rotational coordinate value is in radians and Translational in meters.-->
										<default_value>0</default_value>
										<!--The speed value of this coordinate before any value has been set. Rotational coordinate value is in rad/s and Translational in m/s.-->
										<default_speed_value>0</default_speed_value>
										<!--The minimum and maximum values that the coordinate can range between. Rotational coordinate range in radians and Translational in meters.-->
										<range>-2.0943951 1.57079633</range>
										<!--Flag indicating whether or not the values of the coordinates should be limited to the range, above.-->
										<clamped>true</clamped>
										<!--Flag indicating whether or not the values of the coordinates should be constrained to the current (e.g. default) value, above.-->
										<locked>false</locked>
										<!--If specified, the coordinate can be prescribed by a function of time. It can be any OpenSim Function with valid second order derivatives.-->
										<prescribed_function />
										<!--Flag indicating whether or not the values of the coordinates should be prescribed according to the function above. It is ignored if the no prescribed function is specified.-->
										<prescribed>false</prescribed>
									</Coordinate>
									<Coordinate name="arm_rot_l">
										<!--Coordinate can describe rotational, translational, or coupled motion. Defaults to rotational.-->
										<motion_type>rotational</motion_type>
										<!--The value of this coordinate before any value has been set. Rotational coordinate value is in radians and Translational in meters.-->
										<default_value>0</default_value>
										<!--The speed value of this coordinate before any value has been set. Rotational coordinate value is in rad/s and Translational in m/s.-->
										<default_speed_value>0</default_speed_value>
										<!--The minimum and maximum values that the coordinate can range between. Rotational coordinate range in radians and Translational in meters.-->
										<range>-1.57079633 1.57079633</range>
										<!--Flag indicating whether or not the values of the coordinates should be limited to the range, above.-->
										<clamped>true</clamped>
										<!--Flag indicating whether or not the values of the coordinates should be constrained to the current (e.g. default) value, above.-->
										<locked>false</locked>
										<!--If specified, the coordinate can be prescribed by a function of time. It can be any OpenSim Function with valid second order derivatives.-->
										<prescribed_function />
										<!--Flag indicating whether or not the values of the coordinates should be prescribed according to the function above. It is ignored if the no prescribed function is specified.-->
										<prescribed>false</prescribed>
									</Coordinate>
								</objects>
								<groups />
							</CoordinateSet>
							<!--Whether the joint transform defines parent->child or child->parent.-->
							<reverse>false</reverse>
							<!--Defines how the child body moves with respect to the parent as a function of the generalized coordinates.-->
							<SpatialTransform>
								<!--3 Axes for rotations are listed first.-->
								<TransformAxis name="rotation1">
									<!--Names of the coordinates that serve as the independent variables         of the transform function.-->
									<coordinates>arm_flex_l</coordinates>
									<!--Rotation or translation axis for the transform.-->
									<axis>0 0 1</axis>
									<!--Transform function of the generalized coordinates used to        represent the amount of transformation along a specified axis.-->
									<function>
										<LinearFunction>
											<coefficients> 1 0</coefficients>
										</LinearFunction>
									</function>
								</TransformAxis>
								<TransformAxis name="rotation2">
									<!--Names of the coordinates that serve as the independent variables         of the transform function.-->
									<coordinates>arm_add_l</coordinates>
									<!--Rotation or translation axis for the transform.-->
									<axis>-1 0 0</axis>
									<!--Transform function of the generalized coordinates used to        represent the amount of transformation along a specified axis.-->
									<function>
										<LinearFunction>
											<coefficients> 1 0</coefficients>
										</LinearFunction>
									</function>
								</TransformAxis>
								<TransformAxis name="rotation3">
									<!--Names of the coordinates that serve as the independent variables         of the transform function.-->
									<coordinates>arm_rot_l</coordinates>
									<!--Rotation or translation axis for the transform.-->
									<axis>0 -1 0</axis>
									<!--Transform function of the generalized coordinates used to        represent the amount of transformation along a specified axis.-->
									<function>
										<LinearFunction>
											<coefficients> 1 0</coefficients>
										</LinearFunction>
									</function>
								</TransformAxis>
								<!--3 Axes for translations are listed next.-->
								<TransformAxis name="translation1">
									<!--Names of the coordinates that serve as the independent variables         of the transform function.-->
									<coordinates></coordinates>
									<!--Rotation or translation axis for the transform.-->
									<axis>1 0 0</axis>
									<!--Transform function of the generalized coordinates used to        represent the amount of transformation along a specified axis.-->
									<function>
										<Constant>
											<value>0</value>
										</Constant>
									</function>
								</TransformAxis>
								<TransformAxis name="translation2">
									<!--Names of the coordinates that serve as the independent variables         of the transform function.-->
									<coordinates></coordinates>
									<!--Rotation or translation axis for the transform.-->
									<axis>0 1 0</axis>
									<!--Transform function of the generalized coordinates used to        represent the amount of transformation along a specified axis.-->
									<function>
										<Constant>
											<value>0</value>
										</Constant>
									</function>
								</TransformAxis>
								<TransformAxis name="translation3">
									<!--Names of the coordinates that serve as the independent variables         of the transform function.-->
									<coordinates></coordinates>
									<!--Rotation or translation axis for the transform.-->
									<axis>0 0 1</axis>
									<!--Transform function of the generalized coordinates used to        represent the amount of transformation along a specified axis.-->
									<function>
										<Constant>
											<value>0</value>
										</Constant>
									</function>
								</TransformAxis>
							</SpatialTransform>
						</CustomJoint>
					</Joint>
					<VisibleObject>
						<!--Set of geometry files and associated attributes, allow .vtp, .stl, .obj-->
						<GeometrySet>
							<objects>
								<DisplayGeometry>
									<!--Name of geometry file .vtp, .stl, .obj-->
									<geometry_file>humerus_lv.vtp</geometry_file>
									<!--Color used to display the geometry when visible-->
									<color> 1 1 1</color>
									<!--Name of texture file .jpg, .bmp-->
									<texture_file />
									<!--in body transform specified as 3 rotations (rad) followed by 3 translations rX rY rZ tx ty tz-->
									<transform> -0 0 -0 0 0 0</transform>
									<!--Three scale factors for display purposes: scaleX scaleY scaleZ-->
									<scale_factors> 1 1 1</scale_factors>
									<!--Display Pref. 0:Hide 1:Wire 3:Flat 4:Shaded-->
									<display_preference>4</display_preference>
									<!--Display opacity between 0.0 and 1.0-->
									<opacity>1</opacity>
								</DisplayGeometry>
							</objects>
							<groups />
						</GeometrySet>
						<!--Three scale factors for display purposes: scaleX scaleY scaleZ-->
						<scale_factors> 1 1 1</scale_factors>
						<!--Whether to show a coordinate frame-->
						<show_axes>false</show_axes>
						<!--Display Pref. 0:Hide 1:Wire 3:Flat 4:Shaded Can be overriden for individual geometries-->
						<display_preference>4</display_preference>
					</VisibleObject>
					<WrapObjectSet>
						<objects />
						<groups />
					</WrapObjectSet>
				</Body>
				<Body name="ulna_l">
					<mass>0.6075</mass>
					<mass_center> 0 -0.120525 0</mass_center>
					<inertia_xx>0.002962</inertia_xx>
					<inertia_yy>0.000618</inertia_yy>
					<inertia_zz>0.003213</inertia_zz>
					<inertia_xy>0</inertia_xy>
					<inertia_xz>0</inertia_xz>
					<inertia_yz>0</inertia_yz>
					<!--Joint that connects this body with the parent body.-->
					<Joint>
						<CustomJoint name="elbow_l">
							<!--Name of the parent body to which this joint connects its owner body.-->
							<parent_body>humerus_l</parent_body>
							<!--Location of the joint in the parent body specified in the parent reference frame. Default is (0,0,0).-->
							<location_in_parent>0.013144 -0.286273 0.009595</location_in_parent>
							<!--Orientation of the joint in the parent body specified in the parent reference frame. Euler XYZ body-fixed rotation angles are used to express the orientation. Default is (0,0,0).-->
							<orientation_in_parent>0 0 0</orientation_in_parent>
							<!--Location of the joint in the child body specified in the child reference frame. For SIMM models, this vector is always the zero vector (i.e., the body reference frame coincides with the joint). -->
							<location>0 0 0</location>
							<!--Orientation of the joint in the owing body specified in the owning body reference frame.  Euler XYZ body-fixed rotation angles are used to express the orientation. -->
							<orientation>0 0 0</orientation>
							<!--Set holding the generalized coordinates (q's) that parmeterize this joint.-->
							<CoordinateSet>
								<objects>
									<Coordinate name="elbow_flex_l">
										<!--Coordinate can describe rotational, translational, or coupled motion. Defaults to rotational.-->
										<motion_type>rotational</motion_type>
										<!--The value of this coordinate before any value has been set. Rotational coordinate value is in radians and Translational in meters.-->
										<default_value>0.1</default_value>
										<!--The speed value of this coordinate before any value has been set. Rotational coordinate value is in rad/s and Translational in m/s.-->
										<default_speed_value>0</default_speed_value>
										<!--The minimum and maximum values that the coordinate can range between. Rotational coordinate range in radians and Translational in meters.-->
										<range>0 2.618</range>
										<!--Flag indicating whether or not the values of the coordinates should be limited to the range, above.-->
										<clamped>true</clamped>
										<!--Flag indicating whether or not the values of the coordinates should be constrained to the current (e.g. default) value, above.-->
										<locked>false</locked>
										<!--If specified, the coordinate can be prescribed by a function of time. It can be any OpenSim Function with valid second order derivatives.-->
										<prescribed_function />
										<!--Flag indicating whether or not the values of the coordinates should be prescribed according to the function above. It is ignored if the no prescribed function is specified.-->
										<prescribed>false</prescribed>
									</Coordinate>
								</objects>
								<groups />
							</CoordinateSet>
							<!--Whether the joint transform defines parent->child or child->parent.-->
							<reverse>false</reverse>
							<!--Defines how the child body moves with respect to the parent as a function of the generalized coordinates.-->
							<SpatialTransform>
								<!--3 Axes for rotations are listed first.-->
								<TransformAxis name="rotation1">
									<!--Names of the coordinates that serve as the independent variables         of the transform function.-->
									<coordinates>elbow_flex_l</coordinates>
									<!--Rotation or translation axis for the transform.-->
									<axis>-0.22604696 -0.022269 0.97386183</axis>
									<!--Transform function of the generalized coordinates used to        represent the amount of transformation along a specified axis.-->
									<function>
										<LinearFunction>
											<coefficients> 1 0</coefficients>
										</LinearFunction>
									</function>
								</TransformAxis>
								<TransformAxis name="rotation2">
									<!--Names of the coordinates that serve as the independent variables         of the transform function.-->
									<coordinates></coordinates>
									<!--Rotation or translation axis for the transform.-->
									<axis>0 1 0</axis>
									<!--Transform function of the generalized coordinates used to        represent the amount of transformation along a specified axis.-->
									<function>
										<Constant>
											<value>0</value>
										</Constant>
									</function>
								</TransformAxis>
								<TransformAxis name="rotation3">
									<!--Names of the coordinates that serve as the independent variables         of the transform function.-->
									<coordinates></coordinates>
									<!--Rotation or translation axis for the transform.-->
									<axis>0.97386183 -0 0.22604696</axis>
									<!--Transform function of the generalized coordinates used to        represent the amount of transformation along a specified axis.-->
									<function>
										<Constant>
											<value>0</value>
										</Constant>
									</function>
								</TransformAxis>
								<!--3 Axes for translations are listed next.-->
								<TransformAxis name="translation1">
									<!--Names of the coordinates that serve as the independent variables         of the transform function.-->
									<coordinates></coordinates>
									<!--Rotation or translation axis for the transform.-->
									<axis>1 0 0</axis>
									<!--Transform function of the generalized coordinates used to        represent the amount of transformation along a specified axis.-->
									<function>
										<Constant>
											<value>0</value>
										</Constant>
									</function>
								</TransformAxis>
								<TransformAxis name="translation2">
									<!--Names of the coordinates that serve as the independent variables         of the transform function.-->
									<coordinates></coordinates>
									<!--Rotation or translation axis for the transform.-->
									<axis>0 1 0</axis>
									<!--Transform function of the generalized coordinates used to        represent the amount of transformation along a specified axis.-->
									<function>
										<Constant>
											<value>0</value>
										</Constant>
									</function>
								</TransformAxis>
								<TransformAxis name="translation3">
									<!--Names of the coordinates that serve as the independent variables         of the transform function.-->
									<coordinates></coordinates>
									<!--Rotation or translation axis for the transform.-->
									<axis>0 0 1</axis>
									<!--Transform function of the generalized coordinates used to        represent the amount of transformation along a specified axis.-->
									<function>
										<Constant>
											<value>0</value>
										</Constant>
									</function>
								</TransformAxis>
							</SpatialTransform>
						</CustomJoint>
					</Joint>
					<VisibleObject>
						<!--Set of geometry files and associated attributes, allow .vtp, .stl, .obj-->
						<GeometrySet>
							<objects>
								<DisplayGeometry>
									<!--Name of geometry file .vtp, .stl, .obj-->
									<geometry_file>ulna_lv.vtp</geometry_file>
									<!--Color used to display the geometry when visible-->
									<color> 1 1 1</color>
									<!--Name of texture file .jpg, .bmp-->
									<texture_file />
									<!--in body transform specified as 3 rotations (rad) followed by 3 translations rX rY rZ tx ty tz-->
									<transform> -0 0 -0 0 0 0</transform>
									<!--Three scale factors for display purposes: scaleX scaleY scaleZ-->
									<scale_factors> 1 1 1</scale_factors>
									<!--Display Pref. 0:Hide 1:Wire 3:Flat 4:Shaded-->
									<display_preference>4</display_preference>
									<!--Display opacity between 0.0 and 1.0-->
									<opacity>1</opacity>
								</DisplayGeometry>
							</objects>
							<groups />
						</GeometrySet>
						<!--Three scale factors for display purposes: scaleX scaleY scaleZ-->
						<scale_factors> 1 1 1</scale_factors>
						<!--Whether to show a coordinate frame-->
						<show_axes>false</show_axes>
						<!--Display Pref. 0:Hide 1:Wire 3:Flat 4:Shaded Can be overriden for individual geometries-->
						<display_preference>4</display_preference>
					</VisibleObject>
					<WrapObjectSet>
						<objects />
						<groups />
					</WrapObjectSet>
				</Body>
				<Body name="radius_l">
					<mass>0.6075</mass>
					<mass_center> 0 -0.120525 0</mass_center>
					<inertia_xx>0.002962</inertia_xx>
					<inertia_yy>0.000618</inertia_yy>
					<inertia_zz>0.003213</inertia_zz>
					<inertia_xy>0</inertia_xy>
					<inertia_xz>0</inertia_xz>
					<inertia_yz>0</inertia_yz>
					<!--Joint that connects this body with the parent body.-->
					<Joint>
						<CustomJoint name="radioulnar_l">
							<!--Name of the parent body to which this joint connects its owner body.-->
							<parent_body>ulna_l</parent_body>
							<!--Location of the joint in the parent body specified in the parent reference frame. Default is (0,0,0).-->
							<location_in_parent>-0.006727 -0.013007 -0.026083</location_in_parent>
							<!--Orientation of the joint in the parent body specified in the parent reference frame. Euler XYZ body-fixed rotation angles are used to express the orientation. Default is (0,0,0).-->
							<orientation_in_parent>0 0 0</orientation_in_parent>
							<!--Location of the joint in the child body specified in the child reference frame. For SIMM models, this vector is always the zero vector (i.e., the body reference frame coincides with the joint). -->
							<location>0 0 0</location>
							<!--Orientation of the joint in the owing body specified in the owning body reference frame.  Euler XYZ body-fixed rotation angles are used to express the orientation. -->
							<orientation>0 0 0</orientation>
							<!--Set holding the generalized coordinates (q's) that parmeterize this joint.-->
							<CoordinateSet>
								<objects>
									<Coordinate name="pro_sup_l">
										<!--Coordinate can describe rotational, translational, or coupled motion. Defaults to rotational.-->
										<motion_type>rotational</motion_type>
										<!--The value of this coordinate before any value has been set. Rotational coordinate value is in radians and Translational in meters.-->
										<default_value>1.5708</default_value>
										<!--The speed value of this coordinate before any value has been set. Rotational coordinate value is in rad/s and Translational in m/s.-->
										<default_speed_value>0</default_speed_value>
										<!--The minimum and maximum values that the coordinate can range between. Rotational coordinate range in radians and Translational in meters.-->
										<range>0 2.618</range>
										<!--Flag indicating whether or not the values of the coordinates should be limited to the range, above.-->
										<clamped>true</clamped>
										<!--Flag indicating whether or not the values of the coordinates should be constrained to the current (e.g. default) value, above.-->
										<locked>false</locked>
										<!--If specified, the coordinate can be prescribed by a function of time. It can be any OpenSim Function with valid second order derivatives.-->
										<prescribed_function />
										<!--Flag indicating whether or not the values of the coordinates should be prescribed according to the function above. It is ignored if the no prescribed function is specified.-->
										<prescribed>false</prescribed>
									</Coordinate>
								</objects>
								<groups />
							</CoordinateSet>
							<!--Whether the joint transform defines parent->child or child->parent.-->
							<reverse>false</reverse>
							<!--Defines how the child body moves with respect to the parent as a function of the generalized coordinates.-->
							<SpatialTransform>
								<!--3 Axes for rotations are listed first.-->
								<TransformAxis name="rotation1">
									<!--Names of the coordinates that serve as the independent variables         of the transform function.-->
									<coordinates>pro_sup_l</coordinates>
									<!--Rotation or translation axis for the transform.-->
									<axis>-0.05639803 -0.99840646 0.001952</axis>
									<!--Transform function of the generalized coordinates used to        represent the amount of transformation along a specified axis.-->
									<function>
										<LinearFunction>
											<coefficients> 1 0</coefficients>
										</LinearFunction>
									</function>
								</TransformAxis>
								<TransformAxis name="rotation2">
									<!--Names of the coordinates that serve as the independent variables         of the transform function.-->
									<coordinates></coordinates>
									<!--Rotation or translation axis for the transform.-->
									<axis>0 1 0</axis>
									<!--Transform function of the generalized coordinates used to        represent the amount of transformation along a specified axis.-->
									<function>
										<Constant>
											<value>0</value>
										</Constant>
									</function>
								</TransformAxis>
								<TransformAxis name="rotation3">
									<!--Names of the coordinates that serve as the independent variables         of the transform function.-->
									<coordinates></coordinates>
									<!--Rotation or translation axis for the transform.-->
									<axis>0.001952 -0 0.05639803</axis>
									<!--Transform function of the generalized coordinates used to        represent the amount of transformation along a specified axis.-->
									<function>
										<Constant>
											<value>0</value>
										</Constant>
									</function>
								</TransformAxis>
								<!--3 Axes for translations are listed next.-->
								<TransformAxis name="translation1">
									<!--Names of the coordinates that serve as the independent variables         of the transform function.-->
									<coordinates></coordinates>
									<!--Rotation or translation axis for the transform.-->
									<axis>1 0 0</axis>
									<!--Transform function of the generalized coordinates used to        represent the amount of transformation along a specified axis.-->
									<function>
										<Constant>
											<value>0</value>
										</Constant>
									</function>
								</TransformAxis>
								<TransformAxis name="translation2">
									<!--Names of the coordinates that serve as the independent variables         of the transform function.-->
									<coordinates></coordinates>
									<!--Rotation or translation axis for the transform.-->
									<axis>0 1 0</axis>
									<!--Transform function of the generalized coordinates used to        represent the amount of transformation along a specified axis.-->
									<function>
										<Constant>
											<value>0</value>
										</Constant>
									</function>
								</TransformAxis>
								<TransformAxis name="translation3">
									<!--Names of the coordinates that serve as the independent variables         of the transform function.-->
									<coordinates></coordinates>
									<!--Rotation or translation axis for the transform.-->
									<axis>0 0 1</axis>
									<!--Transform function of the generalized coordinates used to        represent the amount of transformation along a specified axis.-->
									<function>
										<Constant>
											<value>0</value>
										</Constant>
									</function>
								</TransformAxis>
							</SpatialTransform>
						</CustomJoint>
					</Joint>
					<VisibleObject>
						<!--Set of geometry files and associated attributes, allow .vtp, .stl, .obj-->
						<GeometrySet>
							<objects>
								<DisplayGeometry>
									<!--Name of geometry file .vtp, .stl, .obj-->
									<geometry_file>radius_lv.vtp</geometry_file>
									<!--Color used to display the geometry when visible-->
									<color> 1 1 1</color>
									<!--Name of texture file .jpg, .bmp-->
									<texture_file />
									<!--in body transform specified as 3 rotations (rad) followed by 3 translations rX rY rZ tx ty tz-->
									<transform> -0 0 -0 0 0 0</transform>
									<!--Three scale factors for display purposes: scaleX scaleY scaleZ-->
									<scale_factors> 1 1 1</scale_factors>
									<!--Display Pref. 0:Hide 1:Wire 3:Flat 4:Shaded-->
									<display_preference>4</display_preference>
									<!--Display opacity between 0.0 and 1.0-->
									<opacity>1</opacity>
								</DisplayGeometry>
							</objects>
							<groups />
						</GeometrySet>
						<!--Three scale factors for display purposes: scaleX scaleY scaleZ-->
						<scale_factors> 1 1 1</scale_factors>
						<!--Whether to show a coordinate frame-->
						<show_axes>false</show_axes>
						<!--Display Pref. 0:Hide 1:Wire 3:Flat 4:Shaded Can be overriden for individual geometries-->
						<display_preference>4</display_preference>
					</VisibleObject>
					<WrapObjectSet>
						<objects />
						<groups />
					</WrapObjectSet>
				</Body>
				<Body name="hand_l">
					<mass>0.4575</mass>
					<mass_center> 0 -0.068095 0</mass_center>
					<inertia_xx>0.000892</inertia_xx>
					<inertia_yy>0.000547</inertia_yy>
					<inertia_zz>0.00134</inertia_zz>
					<inertia_xy>0</inertia_xy>
					<inertia_xz>0</inertia_xz>
					<inertia_yz>0</inertia_yz>
					<!--Joint that connects this body with the parent body.-->
					<Joint>
						<CustomJoint name="radius_hand_l">
							<!--Name of the parent body to which this joint connects its owner body.-->
							<parent_body>radius_l</parent_body>
							<!--Location of the joint in the parent body specified in the parent reference frame. Default is (0,0,0).-->
							<location_in_parent>-0.008797 -0.235841 -0.01361</location_in_parent>
							<!--Orientation of the joint in the parent body specified in the parent reference frame. Euler XYZ body-fixed rotation angles are used to express the orientation. Default is (0,0,0).-->
							<orientation_in_parent>0 0 0</orientation_in_parent>
							<!--Location of the joint in the child body specified in the child reference frame. For SIMM models, this vector is always the zero vector (i.e., the body reference frame coincides with the joint). -->
							<location>0 0 0</location>
							<!--Orientation of the joint in the owing body specified in the owning body reference frame.  Euler XYZ body-fixed rotation angles are used to express the orientation. -->
							<orientation>0 0 0</orientation>
							<!--Set holding the generalized coordinates (q's) that parmeterize this joint.-->
							<CoordinateSet>
								<objects>
									<Coordinate name="wrist_flex_l">
										<!--Coordinate can describe rotational, translational, or coupled motion. Defaults to rotational.-->
										<motion_type>rotational</motion_type>
										<!--The value of this coordinate before any value has been set. Rotational coordinate value is in radians and Translational in meters.-->
										<default_value>0</default_value>
										<!--The speed value of this coordinate before any value has been set. Rotational coordinate value is in rad/s and Translational in m/s.-->
										<default_speed_value>0</default_speed_value>
										<!--The minimum and maximum values that the coordinate can range between. Rotational coordinate range in radians and Translational in meters.-->
										<range>-1.22173048 1.22173048</range>
										<!--Flag indicating whether or not the values of the coordinates should be limited to the range, above.-->
										<clamped>true</clamped>
										<!--Flag indicating whether or not the values of the coordinates should be constrained to the current (e.g. default) value, above.-->
										<locked>true</locked>
										<!--If specified, the coordinate can be prescribed by a function of time. It can be any OpenSim Function with valid second order derivatives.-->
										<prescribed_function />
										<!--Flag indicating whether or not the values of the coordinates should be prescribed according to the function above. It is ignored if the no prescribed function is specified.-->
										<prescribed>false</prescribed>
									</Coordinate>
									<Coordinate name="wrist_dev_l">
										<!--Coordinate can describe rotational, translational, or coupled motion. Defaults to rotational.-->
										<motion_type>rotational</motion_type>
										<!--The value of this coordinate before any value has been set. Rotational coordinate value is in radians and Translational in meters.-->
										<default_value>0</default_value>
										<!--The speed value of this coordinate before any value has been set. Rotational coordinate value is in rad/s and Translational in m/s.-->
										<default_speed_value>0</default_speed_value>
										<!--The minimum and maximum values that the coordinate can range between. Rotational coordinate range in radians and Translational in meters.-->
										<range>-0.43633231 0.61086524</range>
										<!--Flag indicating whether or not the values of the coordinates should be limited to the range, above.-->
										<clamped>true</clamped>
										<!--Flag indicating whether or not the values of the coordinates should be constrained to the current (e.g. default) value, above.-->
										<locked>true</locked>
										<!--If specified, the coordinate can be prescribed by a function of time. It can be any OpenSim Function with valid second order derivatives.-->
										<prescribed_function />
										<!--Flag indicating whether or not the values of the coordinates should be prescribed according to the function above. It is ignored if the no prescribed function is specified.-->
										<prescribed>false</prescribed>
									</Coordinate>
								</objects>
								<groups />
							</CoordinateSet>
							<!--Whether the joint transform defines parent->child or child->parent.-->
							<reverse>false</reverse>
							<!--Defines how the child body moves with respect to the parent as a function of the generalized coordinates.-->
							<SpatialTransform>
								<!--3 Axes for rotations are listed first.-->
								<TransformAxis name="rotation1">
									<!--Names of the coordinates that serve as the independent variables         of the transform function.-->
									<coordinates>wrist_flex_l</coordinates>
									<!--Rotation or translation axis for the transform.-->
									<axis>0 0 1</axis>
									<!--Transform function of the generalized coordinates used to        represent the amount of transformation along a specified axis.-->
									<function>
										<LinearFunction>
											<coefficients> 1 0</coefficients>
										</LinearFunction>
									</function>
								</TransformAxis>
								<TransformAxis name="rotation2">
									<!--Names of the coordinates that serve as the independent variables         of the transform function.-->
									<coordinates>wrist_dev_l</coordinates>
									<!--Rotation or translation axis for the transform.-->
									<axis>-1 0 0</axis>
									<!--Transform function of the generalized coordinates used to        represent the amount of transformation along a specified axis.-->
									<function>
										<LinearFunction>
											<coefficients> 1 0</coefficients>
										</LinearFunction>
									</function>
								</TransformAxis>
								<TransformAxis name="rotation3">
									<!--Names of the coordinates that serve as the independent variables         of the transform function.-->
									<coordinates></coordinates>
									<!--Rotation or translation axis for the transform.-->
									<axis>0 -1 0</axis>
									<!--Transform function of the generalized coordinates used to        represent the amount of transformation along a specified axis.-->
									<function>
										<Constant>
											<value>0</value>
										</Constant>
									</function>
								</TransformAxis>
								<!--3 Axes for translations are listed next.-->
								<TransformAxis name="translation1">
									<!--Names of the coordinates that serve as the independent variables         of the transform function.-->
									<coordinates></coordinates>
									<!--Rotation or translation axis for the transform.-->
									<axis>1 0 0</axis>
									<!--Transform function of the generalized coordinates used to        represent the amount of transformation along a specified axis.-->
									<function>
										<Constant>
											<value>0</value>
										</Constant>
									</function>
								</TransformAxis>
								<TransformAxis name="translation2">
									<!--Names of the coordinates that serve as the independent variables         of the transform function.-->
									<coordinates></coordinates>
									<!--Rotation or translation axis for the transform.-->
									<axis>0 1 0</axis>
									<!--Transform function of the generalized coordinates used to        represent the amount of transformation along a specified axis.-->
									<function>
										<Constant>
											<value>0</value>
										</Constant>
									</function>
								</TransformAxis>
								<TransformAxis name="translation3">
									<!--Names of the coordinates that serve as the independent variables         of the transform function.-->
									<coordinates></coordinates>
									<!--Rotation or translation axis for the transform.-->
									<axis>0 0 1</axis>
									<!--Transform function of the generalized coordinates used to        represent the amount of transformation along a specified axis.-->
									<function>
										<Constant>
											<value>0</value>
										</Constant>
									</function>
								</TransformAxis>
							</SpatialTransform>
						</CustomJoint>
					</Joint>
					<VisibleObject>
						<!--Set of geometry files and associated attributes, allow .vtp, .stl, .obj-->
						<GeometrySet>
							<objects>
								<DisplayGeometry>
									<!--Name of geometry file .vtp, .stl, .obj-->
									<geometry_file>pisiform_lvs.vtp</geometry_file>
									<!--Color used to display the geometry when visible-->
									<color> 1 1 1</color>
									<!--Name of texture file .jpg, .bmp-->
									<texture_file />
									<!--in body transform specified as 3 rotations (rad) followed by 3 translations rX rY rZ tx ty tz-->
									<transform> -0 0 -0 0 0 0</transform>
									<!--Three scale factors for display purposes: scaleX scaleY scaleZ-->
									<scale_factors> 1 1 1</scale_factors>
									<!--Display Pref. 0:Hide 1:Wire 3:Flat 4:Shaded-->
									<display_preference>4</display_preference>
									<!--Display opacity between 0.0 and 1.0-->
									<opacity>1</opacity>
								</DisplayGeometry>
								<DisplayGeometry>
									<!--Name of geometry file .vtp, .stl, .obj-->
									<geometry_file>lunate_lvs.vtp</geometry_file>
									<!--Color used to display the geometry when visible-->
									<color> 1 1 1</color>
									<!--Name of texture file .jpg, .bmp-->
									<texture_file />
									<!--in body transform specified as 3 rotations (rad) followed by 3 translations rX rY rZ tx ty tz-->
									<transform> -0 0 -0 0 0 0</transform>
									<!--Three scale factors for display purposes: scaleX scaleY scaleZ-->
									<scale_factors> 1 1 1</scale_factors>
									<!--Display Pref. 0:Hide 1:Wire 3:Flat 4:Shaded-->
									<display_preference>4</display_preference>
									<!--Display opacity between 0.0 and 1.0-->
									<opacity>1</opacity>
								</DisplayGeometry>
								<DisplayGeometry>
									<!--Name of geometry file .vtp, .stl, .obj-->
									<geometry_file>scaphoid_lvs.vtp</geometry_file>
									<!--Color used to display the geometry when visible-->
									<color> 1 1 1</color>
									<!--Name of texture file .jpg, .bmp-->
									<texture_file />
									<!--in body transform specified as 3 rotations (rad) followed by 3 translations rX rY rZ tx ty tz-->
									<transform> -0 0 -0 0 0 0</transform>
									<!--Three scale factors for display purposes: scaleX scaleY scaleZ-->
									<scale_factors> 1 1 1</scale_factors>
									<!--Display Pref. 0:Hide 1:Wire 3:Flat 4:Shaded-->
									<display_preference>4</display_preference>
									<!--Display opacity between 0.0 and 1.0-->
									<opacity>1</opacity>
								</DisplayGeometry>
								<DisplayGeometry>
									<!--Name of geometry file .vtp, .stl, .obj-->
									<geometry_file>triquetrum_lvs.vtp</geometry_file>
									<!--Color used to display the geometry when visible-->
									<color> 1 1 1</color>
									<!--Name of texture file .jpg, .bmp-->
									<texture_file />
									<!--in body transform specified as 3 rotations (rad) followed by 3 translations rX rY rZ tx ty tz-->
									<transform> -0 0 -0 0 0 0</transform>
									<!--Three scale factors for display purposes: scaleX scaleY scaleZ-->
									<scale_factors> 1 1 1</scale_factors>
									<!--Display Pref. 0:Hide 1:Wire 3:Flat 4:Shaded-->
									<display_preference>4</display_preference>
									<!--Display opacity between 0.0 and 1.0-->
									<opacity>1</opacity>
								</DisplayGeometry>
								<DisplayGeometry>
									<!--Name of geometry file .vtp, .stl, .obj-->
									<geometry_file>hamate_lvs.vtp</geometry_file>
									<!--Color used to display the geometry when visible-->
									<color> 1 1 1</color>
									<!--Name of texture file .jpg, .bmp-->
									<texture_file />
									<!--in body transform specified as 3 rotations (rad) followed by 3 translations rX rY rZ tx ty tz-->
									<transform> -0 0 -0 0 0 0</transform>
									<!--Three scale factors for display purposes: scaleX scaleY scaleZ-->
									<scale_factors> 1 1 1</scale_factors>
									<!--Display Pref. 0:Hide 1:Wire 3:Flat 4:Shaded-->
									<display_preference>4</display_preference>
									<!--Display opacity between 0.0 and 1.0-->
									<opacity>1</opacity>
								</DisplayGeometry>
								<DisplayGeometry>
									<!--Name of geometry file .vtp, .stl, .obj-->
									<geometry_file>capitate_lvs.vtp</geometry_file>
									<!--Color used to display the geometry when visible-->
									<color> 1 1 1</color>
									<!--Name of texture file .jpg, .bmp-->
									<texture_file />
									<!--in body transform specified as 3 rotations (rad) followed by 3 translations rX rY rZ tx ty tz-->
									<transform> -0 0 -0 0 0 0</transform>
									<!--Three scale factors for display purposes: scaleX scaleY scaleZ-->
									<scale_factors> 1 1 1</scale_factors>
									<!--Display Pref. 0:Hide 1:Wire 3:Flat 4:Shaded-->
									<display_preference>4</display_preference>
									<!--Display opacity between 0.0 and 1.0-->
									<opacity>1</opacity>
								</DisplayGeometry>
								<DisplayGeometry>
									<!--Name of geometry file .vtp, .stl, .obj-->
									<geometry_file>trapezoid_lvs.vtp</geometry_file>
									<!--Color used to display the geometry when visible-->
									<color> 1 1 1</color>
									<!--Name of texture file .jpg, .bmp-->
									<texture_file />
									<!--in body transform specified as 3 rotations (rad) followed by 3 translations rX rY rZ tx ty tz-->
									<transform> -0 0 -0 0 0 0</transform>
									<!--Three scale factors for display purposes: scaleX scaleY scaleZ-->
									<scale_factors> 1 1 1</scale_factors>
									<!--Display Pref. 0:Hide 1:Wire 3:Flat 4:Shaded-->
									<display_preference>4</display_preference>
									<!--Display opacity between 0.0 and 1.0-->
									<opacity>1</opacity>
								</DisplayGeometry>
								<DisplayGeometry>
									<!--Name of geometry file .vtp, .stl, .obj-->
									<geometry_file>trapezium_lvs.vtp</geometry_file>
									<!--Color used to display the geometry when visible-->
									<color> 1 1 1</color>
									<!--Name of texture file .jpg, .bmp-->
									<texture_file />
									<!--in body transform specified as 3 rotations (rad) followed by 3 translations rX rY rZ tx ty tz-->
									<transform> -0 0 -0 0 0 0</transform>
									<!--Three scale factors for display purposes: scaleX scaleY scaleZ-->
									<scale_factors> 1 1 1</scale_factors>
									<!--Display Pref. 0:Hide 1:Wire 3:Flat 4:Shaded-->
									<display_preference>4</display_preference>
									<!--Display opacity between 0.0 and 1.0-->
									<opacity>1</opacity>
								</DisplayGeometry>
								<DisplayGeometry>
									<!--Name of geometry file .vtp, .stl, .obj-->
									<geometry_file>metacarpal2_lvs.vtp</geometry_file>
									<!--Color used to display the geometry when visible-->
									<color> 1 1 1</color>
									<!--Name of texture file .jpg, .bmp-->
									<texture_file />
									<!--in body transform specified as 3 rotations (rad) followed by 3 translations rX rY rZ tx ty tz-->
									<transform> -0 0 -0 0 0 0</transform>
									<!--Three scale factors for display purposes: scaleX scaleY scaleZ-->
									<scale_factors> 1 1 1</scale_factors>
									<!--Display Pref. 0:Hide 1:Wire 3:Flat 4:Shaded-->
									<display_preference>4</display_preference>
									<!--Display opacity between 0.0 and 1.0-->
									<opacity>1</opacity>
								</DisplayGeometry>
								<DisplayGeometry>
									<!--Name of geometry file .vtp, .stl, .obj-->
									<geometry_file>index_proximal_lvs.vtp</geometry_file>
									<!--Color used to display the geometry when visible-->
									<color> 1 1 1</color>
									<!--Name of texture file .jpg, .bmp-->
									<texture_file />
									<!--in body transform specified as 3 rotations (rad) followed by 3 translations rX rY rZ tx ty tz-->
									<transform> -0 0 -0 0 0 0</transform>
									<!--Three scale factors for display purposes: scaleX scaleY scaleZ-->
									<scale_factors> 1 1 1</scale_factors>
									<!--Display Pref. 0:Hide 1:Wire 3:Flat 4:Shaded-->
									<display_preference>4</display_preference>
									<!--Display opacity between 0.0 and 1.0-->
									<opacity>1</opacity>
								</DisplayGeometry>
								<DisplayGeometry>
									<!--Name of geometry file .vtp, .stl, .obj-->
									<geometry_file>index_medial_lvs.vtp</geometry_file>
									<!--Color used to display the geometry when visible-->
									<color> 1 1 1</color>
									<!--Name of texture file .jpg, .bmp-->
									<texture_file />
									<!--in body transform specified as 3 rotations (rad) followed by 3 translations rX rY rZ tx ty tz-->
									<transform> -0 0 -0 0 0 0</transform>
									<!--Three scale factors for display purposes: scaleX scaleY scaleZ-->
									<scale_factors> 1 1 1</scale_factors>
									<!--Display Pref. 0:Hide 1:Wire 3:Flat 4:Shaded-->
									<display_preference>4</display_preference>
									<!--Display opacity between 0.0 and 1.0-->
									<opacity>1</opacity>
								</DisplayGeometry>
								<DisplayGeometry>
									<!--Name of geometry file .vtp, .stl, .obj-->
									<geometry_file>index_distal_lvs.vtp</geometry_file>
									<!--Color used to display the geometry when visible-->
									<color> 1 1 1</color>
									<!--Name of texture file .jpg, .bmp-->
									<texture_file />
									<!--in body transform specified as 3 rotations (rad) followed by 3 translations rX rY rZ tx ty tz-->
									<transform> -0 0 -0 0 0 0</transform>
									<!--Three scale factors for display purposes: scaleX scaleY scaleZ-->
									<scale_factors> 1 1 1</scale_factors>
									<!--Display Pref. 0:Hide 1:Wire 3:Flat 4:Shaded-->
									<display_preference>4</display_preference>
									<!--Display opacity between 0.0 and 1.0-->
									<opacity>1</opacity>
								</DisplayGeometry>
								<DisplayGeometry>
									<!--Name of geometry file .vtp, .stl, .obj-->
									<geometry_file>metacarpal3_lvs.vtp</geometry_file>
									<!--Color used to display the geometry when visible-->
									<color> 1 1 1</color>
									<!--Name of texture file .jpg, .bmp-->
									<texture_file />
									<!--in body transform specified as 3 rotations (rad) followed by 3 translations rX rY rZ tx ty tz-->
									<transform> -0 0 -0 0 0 0</transform>
									<!--Three scale factors for display purposes: scaleX scaleY scaleZ-->
									<scale_factors> 1 1 1</scale_factors>
									<!--Display Pref. 0:Hide 1:Wire 3:Flat 4:Shaded-->
									<display_preference>4</display_preference>
									<!--Display opacity between 0.0 and 1.0-->
									<opacity>1</opacity>
								</DisplayGeometry>
								<DisplayGeometry>
									<!--Name of geometry file .vtp, .stl, .obj-->
									<geometry_file>middle_proximal_lvs.vtp</geometry_file>
									<!--Color used to display the geometry when visible-->
									<color> 1 1 1</color>
									<!--Name of texture file .jpg, .bmp-->
									<texture_file />
									<!--in body transform specified as 3 rotations (rad) followed by 3 translations rX rY rZ tx ty tz-->
									<transform> -0 0 -0 0 0 0</transform>
									<!--Three scale factors for display purposes: scaleX scaleY scaleZ-->
									<scale_factors> 1 1 1</scale_factors>
									<!--Display Pref. 0:Hide 1:Wire 3:Flat 4:Shaded-->
									<display_preference>4</display_preference>
									<!--Display opacity between 0.0 and 1.0-->
									<opacity>1</opacity>
								</DisplayGeometry>
								<DisplayGeometry>
									<!--Name of geometry file .vtp, .stl, .obj-->
									<geometry_file>middle_medial_lvs.vtp</geometry_file>
									<!--Color used to display the geometry when visible-->
									<color> 1 1 1</color>
									<!--Name of texture file .jpg, .bmp-->
									<texture_file />
									<!--in body transform specified as 3 rotations (rad) followed by 3 translations rX rY rZ tx ty tz-->
									<transform> -0 0 -0 0 0 0</transform>
									<!--Three scale factors for display purposes: scaleX scaleY scaleZ-->
									<scale_factors> 1 1 1</scale_factors>
									<!--Display Pref. 0:Hide 1:Wire 3:Flat 4:Shaded-->
									<display_preference>4</display_preference>
									<!--Display opacity between 0.0 and 1.0-->
									<opacity>1</opacity>
								</DisplayGeometry>
								<DisplayGeometry>
									<!--Name of geometry file .vtp, .stl, .obj-->
									<geometry_file>middle_distal_lvs.vtp</geometry_file>
									<!--Color used to display the geometry when visible-->
									<color> 1 1 1</color>
									<!--Name of texture file .jpg, .bmp-->
									<texture_file />
									<!--in body transform specified as 3 rotations (rad) followed by 3 translations rX rY rZ tx ty tz-->
									<transform> -0 0 -0 0 0 0</transform>
									<!--Three scale factors for display purposes: scaleX scaleY scaleZ-->
									<scale_factors> 1 1 1</scale_factors>
									<!--Display Pref. 0:Hide 1:Wire 3:Flat 4:Shaded-->
									<display_preference>4</display_preference>
									<!--Display opacity between 0.0 and 1.0-->
									<opacity>1</opacity>
								</DisplayGeometry>
								<DisplayGeometry>
									<!--Name of geometry file .vtp, .stl, .obj-->
									<geometry_file>metacarpal4_lvs.vtp</geometry_file>
									<!--Color used to display the geometry when visible-->
									<color> 1 1 1</color>
									<!--Name of texture file .jpg, .bmp-->
									<texture_file />
									<!--in body transform specified as 3 rotations (rad) followed by 3 translations rX rY rZ tx ty tz-->
									<transform> -0 0 -0 0 0 0</transform>
									<!--Three scale factors for display purposes: scaleX scaleY scaleZ-->
									<scale_factors> 1 1 1</scale_factors>
									<!--Display Pref. 0:Hide 1:Wire 3:Flat 4:Shaded-->
									<display_preference>4</display_preference>
									<!--Display opacity between 0.0 and 1.0-->
									<opacity>1</opacity>
								</DisplayGeometry>
								<DisplayGeometry>
									<!--Name of geometry file .vtp, .stl, .obj-->
									<geometry_file>ring_proximal_lvs.vtp</geometry_file>
									<!--Color used to display the geometry when visible-->
									<color> 1 1 1</color>
									<!--Name of texture file .jpg, .bmp-->
									<texture_file />
									<!--in body transform specified as 3 rotations (rad) followed by 3 translations rX rY rZ tx ty tz-->
									<transform> -0 0 -0 0 0 0</transform>
									<!--Three scale factors for display purposes: scaleX scaleY scaleZ-->
									<scale_factors> 1 1 1</scale_factors>
									<!--Display Pref. 0:Hide 1:Wire 3:Flat 4:Shaded-->
									<display_preference>4</display_preference>
									<!--Display opacity between 0.0 and 1.0-->
									<opacity>1</opacity>
								</DisplayGeometry>
								<DisplayGeometry>
									<!--Name of geometry file .vtp, .stl, .obj-->
									<geometry_file>ring_medial_lvs.vtp</geometry_file>
									<!--Color used to display the geometry when visible-->
									<color> 1 1 1</color>
									<!--Name of texture file .jpg, .bmp-->
									<texture_file />
									<!--in body transform specified as 3 rotations (rad) followed by 3 translations rX rY rZ tx ty tz-->
									<transform> -0 0 -0 0 0 0</transform>
									<!--Three scale factors for display purposes: scaleX scaleY scaleZ-->
									<scale_factors> 1 1 1</scale_factors>
									<!--Display Pref. 0:Hide 1:Wire 3:Flat 4:Shaded-->
									<display_preference>4</display_preference>
									<!--Display opacity between 0.0 and 1.0-->
									<opacity>1</opacity>
								</DisplayGeometry>
								<DisplayGeometry>
									<!--Name of geometry file .vtp, .stl, .obj-->
									<geometry_file>ring_distal_lvs.vtp</geometry_file>
									<!--Color used to display the geometry when visible-->
									<color> 1 1 1</color>
									<!--Name of texture file .jpg, .bmp-->
									<texture_file />
									<!--in body transform specified as 3 rotations (rad) followed by 3 translations rX rY rZ tx ty tz-->
									<transform> -0 0 -0 0 0 0</transform>
									<!--Three scale factors for display purposes: scaleX scaleY scaleZ-->
									<scale_factors> 1 1 1</scale_factors>
									<!--Display Pref. 0:Hide 1:Wire 3:Flat 4:Shaded-->
									<display_preference>4</display_preference>
									<!--Display opacity between 0.0 and 1.0-->
									<opacity>1</opacity>
								</DisplayGeometry>
								<DisplayGeometry>
									<!--Name of geometry file .vtp, .stl, .obj-->
									<geometry_file>metacarpal5_lvs.vtp</geometry_file>
									<!--Color used to display the geometry when visible-->
									<color> 1 1 1</color>
									<!--Name of texture file .jpg, .bmp-->
									<texture_file />
									<!--in body transform specified as 3 rotations (rad) followed by 3 translations rX rY rZ tx ty tz-->
									<transform> -0 0 -0 0 0 0</transform>
									<!--Three scale factors for display purposes: scaleX scaleY scaleZ-->
									<scale_factors> 1 1 1</scale_factors>
									<!--Display Pref. 0:Hide 1:Wire 3:Flat 4:Shaded-->
									<display_preference>4</display_preference>
									<!--Display opacity between 0.0 and 1.0-->
									<opacity>1</opacity>
								</DisplayGeometry>
								<DisplayGeometry>
									<!--Name of geometry file .vtp, .stl, .obj-->
									<geometry_file>little_proximal_lvs.vtp</geometry_file>
									<!--Color used to display the geometry when visible-->
									<color> 1 1 1</color>
									<!--Name of texture file .jpg, .bmp-->
									<texture_file />
									<!--in body transform specified as 3 rotations (rad) followed by 3 translations rX rY rZ tx ty tz-->
									<transform> -0 0 -0 0 0 0</transform>
									<!--Three scale factors for display purposes: scaleX scaleY scaleZ-->
									<scale_factors> 1 1 1</scale_factors>
									<!--Display Pref. 0:Hide 1:Wire 3:Flat 4:Shaded-->
									<display_preference>4</display_preference>
									<!--Display opacity between 0.0 and 1.0-->
									<opacity>1</opacity>
								</DisplayGeometry>
								<DisplayGeometry>
									<!--Name of geometry file .vtp, .stl, .obj-->
									<geometry_file>little_medial_lvs.vtp</geometry_file>
									<!--Color used to display the geometry when visible-->
									<color> 1 1 1</color>
									<!--Name of texture file .jpg, .bmp-->
									<texture_file />
									<!--in body transform specified as 3 rotations (rad) followed by 3 translations rX rY rZ tx ty tz-->
									<transform> -0 0 -0 0 0 0</transform>
									<!--Three scale factors for display purposes: scaleX scaleY scaleZ-->
									<scale_factors> 1 1 1</scale_factors>
									<!--Display Pref. 0:Hide 1:Wire 3:Flat 4:Shaded-->
									<display_preference>4</display_preference>
									<!--Display opacity between 0.0 and 1.0-->
									<opacity>1</opacity>
								</DisplayGeometry>
								<DisplayGeometry>
									<!--Name of geometry file .vtp, .stl, .obj-->
									<geometry_file>little_distal_lvs.vtp</geometry_file>
									<!--Color used to display the geometry when visible-->
									<color> 1 1 1</color>
									<!--Name of texture file .jpg, .bmp-->
									<texture_file />
									<!--in body transform specified as 3 rotations (rad) followed by 3 translations rX rY rZ tx ty tz-->
									<transform> -0 0 -0 0 0 0</transform>
									<!--Three scale factors for display purposes: scaleX scaleY scaleZ-->
									<scale_factors> 1 1 1</scale_factors>
									<!--Display Pref. 0:Hide 1:Wire 3:Flat 4:Shaded-->
									<display_preference>4</display_preference>
									<!--Display opacity between 0.0 and 1.0-->
									<opacity>1</opacity>
								</DisplayGeometry>
								<DisplayGeometry>
									<!--Name of geometry file .vtp, .stl, .obj-->
									<geometry_file>metacarpal1_lvs.vtp</geometry_file>
									<!--Color used to display the geometry when visible-->
									<color> 1 1 1</color>
									<!--Name of texture file .jpg, .bmp-->
									<texture_file />
									<!--in body transform specified as 3 rotations (rad) followed by 3 translations rX rY rZ tx ty tz-->
									<transform> -0 0 -0 0 0 0</transform>
									<!--Three scale factors for display purposes: scaleX scaleY scaleZ-->
									<scale_factors> 1 1 1</scale_factors>
									<!--Display Pref. 0:Hide 1:Wire 3:Flat 4:Shaded-->
									<display_preference>4</display_preference>
									<!--Display opacity between 0.0 and 1.0-->
									<opacity>1</opacity>
								</DisplayGeometry>
								<DisplayGeometry>
									<!--Name of geometry file .vtp, .stl, .obj-->
									<geometry_file>thumb_proximal_lvs.vtp</geometry_file>
									<!--Color used to display the geometry when visible-->
									<color> 1 1 1</color>
									<!--Name of texture file .jpg, .bmp-->
									<texture_file />
									<!--in body transform specified as 3 rotations (rad) followed by 3 translations rX rY rZ tx ty tz-->
									<transform> -0 0 -0 0 0 0</transform>
									<!--Three scale factors for display purposes: scaleX scaleY scaleZ-->
									<scale_factors> 1 1 1</scale_factors>
									<!--Display Pref. 0:Hide 1:Wire 3:Flat 4:Shaded-->
									<display_preference>4</display_preference>
									<!--Display opacity between 0.0 and 1.0-->
									<opacity>1</opacity>
								</DisplayGeometry>
								<DisplayGeometry>
									<!--Name of geometry file .vtp, .stl, .obj-->
									<geometry_file>thumb_distal_lvs.vtp</geometry_file>
									<!--Color used to display the geometry when visible-->
									<color> 1 1 1</color>
									<!--Name of texture file .jpg, .bmp-->
									<texture_file />
									<!--in body transform specified as 3 rotations (rad) followed by 3 translations rX rY rZ tx ty tz-->
									<transform> -0 0 -0 0 0 0</transform>
									<!--Three scale factors for display purposes: scaleX scaleY scaleZ-->
									<scale_factors> 1 1 1</scale_factors>
									<!--Display Pref. 0:Hide 1:Wire 3:Flat 4:Shaded-->
									<display_preference>4</display_preference>
									<!--Display opacity between 0.0 and 1.0-->
									<opacity>1</opacity>
								</DisplayGeometry>
							</objects>
							<groups />
						</GeometrySet>
						<!--Three scale factors for display purposes: scaleX scaleY scaleZ-->
						<scale_factors> 0.85 0.85 0.85</scale_factors>
						<!--Whether to show a coordinate frame-->
						<show_axes>false</show_axes>
						<!--Display Pref. 0:Hide 1:Wire 3:Flat 4:Shaded Can be overriden for individual geometries-->
						<display_preference>4</display_preference>
					</VisibleObject>
					<WrapObjectSet>
						<objects />
						<groups />
					</WrapObjectSet>
				</Body>
			</objects>
			<groups />
		</BodySet>
		<!--Constraints in the model.-->
		<ConstraintSet>
			<objects />
			<groups />
		</ConstraintSet>
		<!--Forces in the model.-->
		<ForceSet>
			<objects>
				<Thelen2003Muscle name="glut_med1_r">
					<!--The set of points defining the path of the muscle.-->
					<GeometryPath>
						<!--The set of points defining the path-->
						<PathPointSet>
							<objects>
								<PathPoint name="glut_med1_r-P1">
									<location> -0.0408 0.0304 0.1209</location>
									<body>pelvis</body>
								</PathPoint>
								<PathPoint name="glut_med1_r-P2">
									<location> -0.0218 -0.0117 0.0555</location>
									<body>femur_r</body>
								</PathPoint>
							</objects>
							<groups />
						</PathPointSet>
						<!--The wrap objecs that are associated with this path-->
						<PathWrapSet>
							<objects />
							<groups />
						</PathWrapSet>
						<!--Used to display the path in the 3D window-->
						<VisibleObject name="display">
							<!--Three scale factors for display purposes: scaleX scaleY scaleZ-->
							<scale_factors> 1 1 1</scale_factors>
							<!--Whether to show a coordinate frame-->
							<show_axes>false</show_axes>
							<!--Display Pref. 0:Hide 1:Wire 3:Flat 4:Shaded Can be overriden for individual geometries-->
							<display_preference>0</display_preference>
						</VisibleObject>
					</GeometryPath>
					<!--Maximum isometric force that the fibers can generate-->
					<max_isometric_force>819</max_isometric_force>
					<!--Optimal length of the muscle fibers-->
					<optimal_fiber_length>0.0535</optimal_fiber_length>
					<!--Resting length of the tendon-->
					<tendon_slack_length>0.078</tendon_slack_length>
					<!--Angle between tendon and fibers at optimal fiber length expressed in radians-->
					<pennation_angle_at_optimal>0.13962634</pennation_angle_at_optimal>
					<!--time constant for ramping up muscle activation-->
					<activation_time_constant>0.01</activation_time_constant>
					<!--time constant for ramping down of muscle activation-->
					<deactivation_time_constant>0.04</deactivation_time_constant>
					<!--tendon strain at maximum isometric muscle force-->
					<FmaxTendonStrain>0.033</FmaxTendonStrain>
					<!--passive muscle strain at maximum isometric muscle force-->
					<FmaxMuscleStrain>0.6</FmaxMuscleStrain>
					<!--shape factor for Gaussian active muscle force-length relationship-->
					<KshapeActive>0.5</KshapeActive>
					<!--exponential shape factor for passive force-length relationship-->
					<KshapePassive>4</KshapePassive>
					<!--force-velocity shape factor-->
					<Af>0.3</Af>
					<!--maximum normalized lengthening force-->
					<Flen>1.8</Flen>
				</Thelen2003Muscle>
				<Thelen2003Muscle name="glut_med2_r">
					<!--The set of points defining the path of the muscle.-->
					<GeometryPath>
						<!--The set of points defining the path-->
						<PathPointSet>
							<objects>
								<PathPoint name="glut_med2_r-P1">
									<location> -0.0855 0.0445 0.0766</location>
									<body>pelvis</body>
								</PathPoint>
								<PathPoint name="glut_med2_r-P2">
									<location> -0.0258 -0.0058 0.0527</location>
									<body>femur_r</body>
								</PathPoint>
							</objects>
							<groups />
						</PathPointSet>
						<!--The wrap objecs that are associated with this path-->
						<PathWrapSet>
							<objects />
							<groups />
						</PathWrapSet>
						<!--Used to display the path in the 3D window-->
						<VisibleObject name="display">
							<!--Three scale factors for display purposes: scaleX scaleY scaleZ-->
							<scale_factors> 1 1 1</scale_factors>
							<!--Whether to show a coordinate frame-->
							<show_axes>false</show_axes>
							<!--Display Pref. 0:Hide 1:Wire 3:Flat 4:Shaded Can be overriden for individual geometries-->
							<display_preference>0</display_preference>
						</VisibleObject>
					</GeometryPath>
					<!--Maximum isometric force that the fibers can generate-->
					<max_isometric_force>573</max_isometric_force>
					<!--Optimal length of the muscle fibers-->
					<optimal_fiber_length>0.0845</optimal_fiber_length>
					<!--Resting length of the tendon-->
					<tendon_slack_length>0.053</tendon_slack_length>
					<!--Angle between tendon and fibers at optimal fiber length expressed in radians-->
					<pennation_angle_at_optimal>0</pennation_angle_at_optimal>
					<!--time constant for ramping up muscle activation-->
					<activation_time_constant>0.01</activation_time_constant>
					<!--time constant for ramping down of muscle activation-->
					<deactivation_time_constant>0.04</deactivation_time_constant>
					<!--tendon strain at maximum isometric muscle force-->
					<FmaxTendonStrain>0.033</FmaxTendonStrain>
					<!--passive muscle strain at maximum isometric muscle force-->
					<FmaxMuscleStrain>0.6</FmaxMuscleStrain>
					<!--shape factor for Gaussian active muscle force-length relationship-->
					<KshapeActive>0.5</KshapeActive>
					<!--exponential shape factor for passive force-length relationship-->
					<KshapePassive>4</KshapePassive>
					<!--force-velocity shape factor-->
					<Af>0.3</Af>
					<!--maximum normalized lengthening force-->
					<Flen>1.8</Flen>
				</Thelen2003Muscle>
				<Thelen2003Muscle name="glut_med3_r">
					<!--The set of points defining the path of the muscle.-->
					<GeometryPath>
						<!--The set of points defining the path-->
						<PathPointSet>
							<objects>
								<PathPoint name="glut_med3_r-P1">
									<location> -0.1223 0.0105 0.0648</location>
									<body>pelvis</body>
								</PathPoint>
								<PathPoint name="glut_med3_r-P2">
									<location> -0.0309 -0.0047 0.0518</location>
									<body>femur_r</body>
								</PathPoint>
							</objects>
							<groups />
						</PathPointSet>
						<!--The wrap objecs that are associated with this path-->
						<PathWrapSet>
							<objects />
							<groups />
						</PathWrapSet>
						<!--Used to display the path in the 3D window-->
						<VisibleObject name="display">
							<!--Three scale factors for display purposes: scaleX scaleY scaleZ-->
							<scale_factors> 1 1 1</scale_factors>
							<!--Whether to show a coordinate frame-->
							<show_axes>false</show_axes>
							<!--Display Pref. 0:Hide 1:Wire 3:Flat 4:Shaded Can be overriden for individual geometries-->
							<display_preference>0</display_preference>
						</VisibleObject>
					</GeometryPath>
					<!--Maximum isometric force that the fibers can generate-->
					<max_isometric_force>653</max_isometric_force>
					<!--Optimal length of the muscle fibers-->
					<optimal_fiber_length>0.0646</optimal_fiber_length>
					<!--Resting length of the tendon-->
					<tendon_slack_length>0.053</tendon_slack_length>
					<!--Angle between tendon and fibers at optimal fiber length expressed in radians-->
					<pennation_angle_at_optimal>0.33161256</pennation_angle_at_optimal>
					<!--time constant for ramping up muscle activation-->
					<activation_time_constant>0.01</activation_time_constant>
					<!--time constant for ramping down of muscle activation-->
					<deactivation_time_constant>0.04</deactivation_time_constant>
					<!--tendon strain at maximum isometric muscle force-->
					<FmaxTendonStrain>0.033</FmaxTendonStrain>
					<!--passive muscle strain at maximum isometric muscle force-->
					<FmaxMuscleStrain>0.6</FmaxMuscleStrain>
					<!--shape factor for Gaussian active muscle force-length relationship-->
					<KshapeActive>0.5</KshapeActive>
					<!--exponential shape factor for passive force-length relationship-->
					<KshapePassive>4</KshapePassive>
					<!--force-velocity shape factor-->
					<Af>0.3</Af>
					<!--maximum normalized lengthening force-->
					<Flen>1.8</Flen>
				</Thelen2003Muscle>
				<Thelen2003Muscle name="glut_min1_r">
					<!--The set of points defining the path of the muscle.-->
					<GeometryPath>
						<!--The set of points defining the path-->
						<PathPointSet>
							<objects>
								<PathPoint name="glut_min1_r-P1">
									<location> -0.0467 -0.008 0.1056</location>
									<body>pelvis</body>
								</PathPoint>
								<PathPoint name="glut_min1_r-P2">
									<location> -0.0072 -0.0104 0.056</location>
									<body>femur_r</body>
								</PathPoint>
							</objects>
							<groups />
						</PathPointSet>
						<!--The wrap objecs that are associated with this path-->
						<PathWrapSet>
							<objects />
							<groups />
						</PathWrapSet>
						<!--Used to display the path in the 3D window-->
						<VisibleObject name="display">
							<!--Three scale factors for display purposes: scaleX scaleY scaleZ-->
							<scale_factors> 1 1 1</scale_factors>
							<!--Whether to show a coordinate frame-->
							<show_axes>false</show_axes>
							<!--Display Pref. 0:Hide 1:Wire 3:Flat 4:Shaded Can be overriden for individual geometries-->
							<display_preference>0</display_preference>
						</VisibleObject>
					</GeometryPath>
					<!--Maximum isometric force that the fibers can generate-->
					<max_isometric_force>270</max_isometric_force>
					<!--Optimal length of the muscle fibers-->
					<optimal_fiber_length>0.068</optimal_fiber_length>
					<!--Resting length of the tendon-->
					<tendon_slack_length>0.016</tendon_slack_length>
					<!--Angle between tendon and fibers at optimal fiber length expressed in radians-->
					<pennation_angle_at_optimal>0.17453293</pennation_angle_at_optimal>
					<!--time constant for ramping up muscle activation-->
					<activation_time_constant>0.01</activation_time_constant>
					<!--time constant for ramping down of muscle activation-->
					<deactivation_time_constant>0.04</deactivation_time_constant>
					<!--tendon strain at maximum isometric muscle force-->
					<FmaxTendonStrain>0.033</FmaxTendonStrain>
					<!--passive muscle strain at maximum isometric muscle force-->
					<FmaxMuscleStrain>0.6</FmaxMuscleStrain>
					<!--shape factor for Gaussian active muscle force-length relationship-->
					<KshapeActive>0.5</KshapeActive>
					<!--exponential shape factor for passive force-length relationship-->
					<KshapePassive>4</KshapePassive>
					<!--force-velocity shape factor-->
					<Af>0.3</Af>
					<!--maximum normalized lengthening force-->
					<Flen>1.8</Flen>
				</Thelen2003Muscle>
				<Thelen2003Muscle name="glut_min2_r">
					<!--The set of points defining the path of the muscle.-->
					<GeometryPath>
						<!--The set of points defining the path-->
						<PathPointSet>
							<objects>
								<PathPoint name="glut_min2_r-P1">
									<location> -0.0633 -0.0065 0.0991</location>
									<body>pelvis</body>
								</PathPoint>
								<PathPoint name="glut_min2_r-P2">
									<location> -0.0096 -0.0104 0.056</location>
									<body>femur_r</body>
								</PathPoint>
							</objects>
							<groups />
						</PathPointSet>
						<!--The wrap objecs that are associated with this path-->
						<PathWrapSet>
							<objects />
							<groups />
						</PathWrapSet>
						<!--Used to display the path in the 3D window-->
						<VisibleObject name="display">
							<!--Three scale factors for display purposes: scaleX scaleY scaleZ-->
							<scale_factors> 1 1 1</scale_factors>
							<!--Whether to show a coordinate frame-->
							<show_axes>false</show_axes>
							<!--Display Pref. 0:Hide 1:Wire 3:Flat 4:Shaded Can be overriden for individual geometries-->
							<display_preference>0</display_preference>
						</VisibleObject>
					</GeometryPath>
					<!--Maximum isometric force that the fibers can generate-->
					<max_isometric_force>285</max_isometric_force>
					<!--Optimal length of the muscle fibers-->
					<optimal_fiber_length>0.056</optimal_fiber_length>
					<!--Resting length of the tendon-->
					<tendon_slack_length>0.026</tendon_slack_length>
					<!--Angle between tendon and fibers at optimal fiber length expressed in radians-->
					<pennation_angle_at_optimal>0</pennation_angle_at_optimal>
					<!--time constant for ramping up muscle activation-->
					<activation_time_constant>0.01</activation_time_constant>
					<!--time constant for ramping down of muscle activation-->
					<deactivation_time_constant>0.04</deactivation_time_constant>
					<!--tendon strain at maximum isometric muscle force-->
					<FmaxTendonStrain>0.033</FmaxTendonStrain>
					<!--passive muscle strain at maximum isometric muscle force-->
					<FmaxMuscleStrain>0.6</FmaxMuscleStrain>
					<!--shape factor for Gaussian active muscle force-length relationship-->
					<KshapeActive>0.5</KshapeActive>
					<!--exponential shape factor for passive force-length relationship-->
					<KshapePassive>4</KshapePassive>
					<!--force-velocity shape factor-->
					<Af>0.3</Af>
					<!--maximum normalized lengthening force-->
					<Flen>1.8</Flen>
				</Thelen2003Muscle>
				<Thelen2003Muscle name="glut_min3_r">
					<!--The set of points defining the path of the muscle.-->
					<GeometryPath>
						<!--The set of points defining the path-->
						<PathPointSet>
							<objects>
								<PathPoint name="glut_min3_r-P1">
									<location> -0.0834 -0.0063 0.0856</location>
									<body>pelvis</body>
								</PathPoint>
								<PathPoint name="glut_min3_r-P2">
									<location> -0.0135 -0.0083 0.055</location>
									<body>femur_r</body>
								</PathPoint>
							</objects>
							<groups />
						</PathPointSet>
						<!--The wrap objecs that are associated with this path-->
						<PathWrapSet>
							<objects />
							<groups />
						</PathWrapSet>
						<!--Used to display the path in the 3D window-->
						<VisibleObject name="display">
							<!--Three scale factors for display purposes: scaleX scaleY scaleZ-->
							<scale_factors> 1 1 1</scale_factors>
							<!--Whether to show a coordinate frame-->
							<show_axes>false</show_axes>
							<!--Display Pref. 0:Hide 1:Wire 3:Flat 4:Shaded Can be overriden for individual geometries-->
							<display_preference>0</display_preference>
						</VisibleObject>
					</GeometryPath>
					<!--Maximum isometric force that the fibers can generate-->
					<max_isometric_force>323</max_isometric_force>
					<!--Optimal length of the muscle fibers-->
					<optimal_fiber_length>0.038</optimal_fiber_length>
					<!--Resting length of the tendon-->
					<tendon_slack_length>0.051</tendon_slack_length>
					<!--Angle between tendon and fibers at optimal fiber length expressed in radians-->
					<pennation_angle_at_optimal>0.01745329</pennation_angle_at_optimal>
					<!--time constant for ramping up muscle activation-->
					<activation_time_constant>0.01</activation_time_constant>
					<!--time constant for ramping down of muscle activation-->
					<deactivation_time_constant>0.04</deactivation_time_constant>
					<!--tendon strain at maximum isometric muscle force-->
					<FmaxTendonStrain>0.033</FmaxTendonStrain>
					<!--passive muscle strain at maximum isometric muscle force-->
					<FmaxMuscleStrain>0.6</FmaxMuscleStrain>
					<!--shape factor for Gaussian active muscle force-length relationship-->
					<KshapeActive>0.5</KshapeActive>
					<!--exponential shape factor for passive force-length relationship-->
					<KshapePassive>4</KshapePassive>
					<!--force-velocity shape factor-->
					<Af>0.3</Af>
					<!--maximum normalized lengthening force-->
					<Flen>1.8</Flen>
				</Thelen2003Muscle>
				<Thelen2003Muscle name="semimem_r">
					<!--The set of points defining the path of the muscle.-->
					<GeometryPath>
						<!--The set of points defining the path-->
						<PathPointSet>
							<objects>
								<PathPoint name="semimem_r-P1">
									<location> -0.1192 -0.09747 0.07151</location>
									<body>pelvis</body>
								</PathPoint>
								<ConditionalPathPoint name="semimem_r-P2">
									<location> -0.0348 -0.03519 -0.01891</location>
									<body>tibia_r</body>
									<range> -0.558505 0.174533</range>
									<coordinate>knee_angle_r</coordinate>
								</ConditionalPathPoint>
								<PathPoint name="semimem_r-P3">
									<location> -0.027 -0.04771 -0.01957</location>
									<body>tibia_r</body>
								</PathPoint>
							</objects>
							<groups />
						</PathPointSet>
						<!--The wrap objecs that are associated with this path-->
						<PathWrapSet>
							<objects />
							<groups />
						</PathWrapSet>
						<!--Used to display the path in the 3D window-->
						<VisibleObject name="display">
							<!--Three scale factors for display purposes: scaleX scaleY scaleZ-->
							<scale_factors> 1 1 1</scale_factors>
							<!--Whether to show a coordinate frame-->
							<show_axes>false</show_axes>
							<!--Display Pref. 0:Hide 1:Wire 3:Flat 4:Shaded Can be overriden for individual geometries-->
							<display_preference>0</display_preference>
						</VisibleObject>
					</GeometryPath>
					<!--Maximum isometric force that the fibers can generate-->
					<max_isometric_force>1288</max_isometric_force>
					<!--Optimal length of the muscle fibers-->
					<optimal_fiber_length>0.08</optimal_fiber_length>
					<!--Resting length of the tendon-->
					<tendon_slack_length>0.359</tendon_slack_length>
					<!--Angle between tendon and fibers at optimal fiber length expressed in radians-->
					<pennation_angle_at_optimal>0.26179939</pennation_angle_at_optimal>
					<!--time constant for ramping up muscle activation-->
					<activation_time_constant>0.01</activation_time_constant>
					<!--time constant for ramping down of muscle activation-->
					<deactivation_time_constant>0.04</deactivation_time_constant>
					<!--tendon strain at maximum isometric muscle force-->
					<FmaxTendonStrain>0.033</FmaxTendonStrain>
					<!--passive muscle strain at maximum isometric muscle force-->
					<FmaxMuscleStrain>0.6</FmaxMuscleStrain>
					<!--shape factor for Gaussian active muscle force-length relationship-->
					<KshapeActive>0.5</KshapeActive>
					<!--exponential shape factor for passive force-length relationship-->
					<KshapePassive>4</KshapePassive>
					<!--force-velocity shape factor-->
					<Af>0.3</Af>
					<!--maximum normalized lengthening force-->
					<Flen>1.8</Flen>
				</Thelen2003Muscle>
				<Thelen2003Muscle name="semiten_r">
					<!--The set of points defining the path of the muscle.-->
					<GeometryPath>
						<!--The set of points defining the path-->
						<PathPointSet>
							<objects>
								<PathPoint name="semiten_r-P1">
									<location> -0.12635 -0.10988 0.06039</location>
									<body>pelvis</body>
								</PathPoint>
								<ConditionalPathPoint name="semiten_r-P2">
									<location> -0.04203 -0.02859 -0.02277</location>
									<body>tibia_r</body>
									<range> -0.331613 0.174533</range>
									<coordinate>knee_angle_r</coordinate>
								</ConditionalPathPoint>
								<PathPoint name="semiten_r-P3">
									<location> -0.03322 -0.05282 -0.02288</location>
									<body>tibia_r</body>
								</PathPoint>
								<PathPoint name="semiten_r-P4">
									<location> -0.0113 -0.0746 -0.0245</location>
									<body>tibia_r</body>
								</PathPoint>
								<PathPoint name="semiten_r-P5">
									<location> 0.0027 -0.0956 -0.0193</location>
									<body>tibia_r</body>
								</PathPoint>
							</objects>
							<groups />
						</PathPointSet>
						<!--The wrap objecs that are associated with this path-->
						<PathWrapSet>
							<objects />
							<groups />
						</PathWrapSet>
						<!--Used to display the path in the 3D window-->
						<VisibleObject name="display">
							<!--Three scale factors for display purposes: scaleX scaleY scaleZ-->
							<scale_factors> 1 1 1</scale_factors>
							<!--Whether to show a coordinate frame-->
							<show_axes>false</show_axes>
							<!--Display Pref. 0:Hide 1:Wire 3:Flat 4:Shaded Can be overriden for individual geometries-->
							<display_preference>0</display_preference>
						</VisibleObject>
					</GeometryPath>
					<!--Maximum isometric force that the fibers can generate-->
					<max_isometric_force>410</max_isometric_force>
					<!--Optimal length of the muscle fibers-->
					<optimal_fiber_length>0.201</optimal_fiber_length>
					<!--Resting length of the tendon-->
					<tendon_slack_length>0.2555</tendon_slack_length>
					<!--Angle between tendon and fibers at optimal fiber length expressed in radians-->
					<pennation_angle_at_optimal>0.08726646</pennation_angle_at_optimal>
					<!--time constant for ramping up muscle activation-->
					<activation_time_constant>0.01</activation_time_constant>
					<!--time constant for ramping down of muscle activation-->
					<deactivation_time_constant>0.04</deactivation_time_constant>
					<!--tendon strain at maximum isometric muscle force-->
					<FmaxTendonStrain>0.033</FmaxTendonStrain>
					<!--passive muscle strain at maximum isometric muscle force-->
					<FmaxMuscleStrain>0.6</FmaxMuscleStrain>
					<!--shape factor for Gaussian active muscle force-length relationship-->
					<KshapeActive>0.5</KshapeActive>
					<!--exponential shape factor for passive force-length relationship-->
					<KshapePassive>4</KshapePassive>
					<!--force-velocity shape factor-->
					<Af>0.3</Af>
					<!--maximum normalized lengthening force-->
					<Flen>1.8</Flen>
				</Thelen2003Muscle>
				<Thelen2003Muscle name="bifemlh_r">
					<!--The set of points defining the path of the muscle.-->
					<GeometryPath>
						<!--The set of points defining the path-->
						<PathPointSet>
							<objects>
								<PathPoint name="bifemlh_r-P1">
									<location> -0.12596 -0.10257 0.06944</location>
									<body>pelvis</body>
								</PathPoint>
								<PathPoint name="bifemlh_r-P2">
									<location> -0.0301 -0.036 0.02943</location>
									<body>tibia_r</body>
								</PathPoint>
								<PathPoint name="bifemlh_r-P3">
									<location> -0.0234 -0.0563 0.0343</location>
									<body>tibia_r</body>
								</PathPoint>
							</objects>
							<groups />
						</PathPointSet>
						<!--The wrap objecs that are associated with this path-->
						<PathWrapSet>
							<objects />
							<groups />
						</PathWrapSet>
						<!--Used to display the path in the 3D window-->
						<VisibleObject name="display">
							<!--Three scale factors for display purposes: scaleX scaleY scaleZ-->
							<scale_factors> 1 1 1</scale_factors>
							<!--Whether to show a coordinate frame-->
							<show_axes>false</show_axes>
							<!--Display Pref. 0:Hide 1:Wire 3:Flat 4:Shaded Can be overriden for individual geometries-->
							<display_preference>0</display_preference>
						</VisibleObject>
					</GeometryPath>
					<!--Maximum isometric force that the fibers can generate-->
					<max_isometric_force>896</max_isometric_force>
					<!--Optimal length of the muscle fibers-->
					<optimal_fiber_length>0.109</optimal_fiber_length>
					<!--Resting length of the tendon-->
					<tendon_slack_length>0.326</tendon_slack_length>
					<!--Angle between tendon and fibers at optimal fiber length expressed in radians-->
					<pennation_angle_at_optimal>0</pennation_angle_at_optimal>
					<!--time constant for ramping up muscle activation-->
					<activation_time_constant>0.01</activation_time_constant>
					<!--time constant for ramping down of muscle activation-->
					<deactivation_time_constant>0.04</deactivation_time_constant>
					<!--tendon strain at maximum isometric muscle force-->
					<FmaxTendonStrain>0.033</FmaxTendonStrain>
					<!--passive muscle strain at maximum isometric muscle force-->
					<FmaxMuscleStrain>0.6</FmaxMuscleStrain>
					<!--shape factor for Gaussian active muscle force-length relationship-->
					<KshapeActive>0.5</KshapeActive>
					<!--exponential shape factor for passive force-length relationship-->
					<KshapePassive>4</KshapePassive>
					<!--force-velocity shape factor-->
					<Af>0.3</Af>
					<!--maximum normalized lengthening force-->
					<Flen>1.8</Flen>
				</Thelen2003Muscle>
				<Thelen2003Muscle name="bifemsh_r">
					<!--The set of points defining the path of the muscle.-->
					<GeometryPath>
						<!--The set of points defining the path-->
						<PathPointSet>
							<objects>
								<PathPoint name="bifemsh_r-P1">
									<location> 0.005 -0.2111 0.0234</location>
									<body>femur_r</body>
								</PathPoint>
								<PathPoint name="bifemsh_r-P2">
									<location> -0.0301 -0.036 0.02943</location>
									<body>tibia_r</body>
								</PathPoint>
								<PathPoint name="bifemsh_r-P3">
									<location> -0.0234 -0.0563 0.0343</location>
									<body>tibia_r</body>
								</PathPoint>
							</objects>
							<groups />
						</PathPointSet>
						<!--The wrap objecs that are associated with this path-->
						<PathWrapSet>
							<objects />
							<groups />
						</PathWrapSet>
						<!--Used to display the path in the 3D window-->
						<VisibleObject name="display">
							<!--Three scale factors for display purposes: scaleX scaleY scaleZ-->
							<scale_factors> 1 1 1</scale_factors>
							<!--Whether to show a coordinate frame-->
							<show_axes>false</show_axes>
							<!--Display Pref. 0:Hide 1:Wire 3:Flat 4:Shaded Can be overriden for individual geometries-->
							<display_preference>0</display_preference>
						</VisibleObject>
					</GeometryPath>
					<!--Maximum isometric force that the fibers can generate-->
					<max_isometric_force>804</max_isometric_force>
					<!--Optimal length of the muscle fibers-->
					<optimal_fiber_length>0.173</optimal_fiber_length>
					<!--Resting length of the tendon-->
					<tendon_slack_length>0.089</tendon_slack_length>
					<!--Angle between tendon and fibers at optimal fiber length expressed in radians-->
					<pennation_angle_at_optimal>0.40142573</pennation_angle_at_optimal>
					<!--time constant for ramping up muscle activation-->
					<activation_time_constant>0.01</activation_time_constant>
					<!--time constant for ramping down of muscle activation-->
					<deactivation_time_constant>0.04</deactivation_time_constant>
					<!--tendon strain at maximum isometric muscle force-->
					<FmaxTendonStrain>0.033</FmaxTendonStrain>
					<!--passive muscle strain at maximum isometric muscle force-->
					<FmaxMuscleStrain>0.6</FmaxMuscleStrain>
					<!--shape factor for Gaussian active muscle force-length relationship-->
					<KshapeActive>0.5</KshapeActive>
					<!--exponential shape factor for passive force-length relationship-->
					<KshapePassive>4</KshapePassive>
					<!--force-velocity shape factor-->
					<Af>0.3</Af>
					<!--maximum normalized lengthening force-->
					<Flen>1.8</Flen>
				</Thelen2003Muscle>
				<Thelen2003Muscle name="sar_r">
					<!--The set of points defining the path of the muscle.-->
					<GeometryPath>
						<!--The set of points defining the path-->
						<PathPointSet>
							<objects>
								<PathPoint name="sar_r-P1">
									<location> -0.0153 -0.0013 0.1242</location>
									<body>pelvis</body>
								</PathPoint>
								<PathPoint name="sar_r-P2">
									<location> -0.003 -0.3568 -0.0421</location>
									<body>femur_r</body>
								</PathPoint>
								<PathPoint name="sar_r-P3">
									<location> -0.0056 -0.0419 -0.0399</location>
									<body>tibia_r</body>
								</PathPoint>
								<PathPoint name="sar_r-P4">
									<location> 0.006 -0.0589 -0.0383</location>
									<body>tibia_r</body>
								</PathPoint>
								<PathPoint name="sar_r-P5">
									<location> 0.0243 -0.084 -0.0252</location>
									<body>tibia_r</body>
								</PathPoint>
							</objects>
							<groups />
						</PathPointSet>
						<!--The wrap objecs that are associated with this path-->
						<PathWrapSet>
							<objects />
							<groups />
						</PathWrapSet>
						<!--Used to display the path in the 3D window-->
						<VisibleObject name="display">
							<!--Three scale factors for display purposes: scaleX scaleY scaleZ-->
							<scale_factors> 1 1 1</scale_factors>
							<!--Whether to show a coordinate frame-->
							<show_axes>false</show_axes>
							<!--Display Pref. 0:Hide 1:Wire 3:Flat 4:Shaded Can be overriden for individual geometries-->
							<display_preference>0</display_preference>
						</VisibleObject>
					</GeometryPath>
					<!--Maximum isometric force that the fibers can generate-->
					<max_isometric_force>156</max_isometric_force>
					<!--Optimal length of the muscle fibers-->
					<optimal_fiber_length>0.52</optimal_fiber_length>
					<!--Resting length of the tendon-->
					<tendon_slack_length>0.1</tendon_slack_length>
					<!--Angle between tendon and fibers at optimal fiber length expressed in radians-->
					<pennation_angle_at_optimal>0</pennation_angle_at_optimal>
					<!--time constant for ramping up muscle activation-->
					<activation_time_constant>0.01</activation_time_constant>
					<!--time constant for ramping down of muscle activation-->
					<deactivation_time_constant>0.04</deactivation_time_constant>
					<!--tendon strain at maximum isometric muscle force-->
					<FmaxTendonStrain>0.033</FmaxTendonStrain>
					<!--passive muscle strain at maximum isometric muscle force-->
					<FmaxMuscleStrain>0.6</FmaxMuscleStrain>
					<!--shape factor for Gaussian active muscle force-length relationship-->
					<KshapeActive>0.5</KshapeActive>
					<!--exponential shape factor for passive force-length relationship-->
					<KshapePassive>4</KshapePassive>
					<!--force-velocity shape factor-->
					<Af>0.3</Af>
					<!--maximum normalized lengthening force-->
					<Flen>1.8</Flen>
				</Thelen2003Muscle>
				<Thelen2003Muscle name="add_long_r">
					<!--The set of points defining the path of the muscle.-->
					<GeometryPath>
						<!--The set of points defining the path-->
						<PathPointSet>
							<objects>
								<PathPoint name="add_long_r-P1">
									<location> -0.0316 -0.0836 0.0169</location>
									<body>pelvis</body>
								</PathPoint>
								<PathPoint name="add_long_r-P2">
									<location> 0.005 -0.2111 0.0234</location>
									<body>femur_r</body>
								</PathPoint>
							</objects>
							<groups />
						</PathPointSet>
						<!--The wrap objecs that are associated with this path-->
						<PathWrapSet>
							<objects />
							<groups />
						</PathWrapSet>
						<!--Used to display the path in the 3D window-->
						<VisibleObject name="display">
							<!--Three scale factors for display purposes: scaleX scaleY scaleZ-->
							<scale_factors> 1 1 1</scale_factors>
							<!--Whether to show a coordinate frame-->
							<show_axes>false</show_axes>
							<!--Display Pref. 0:Hide 1:Wire 3:Flat 4:Shaded Can be overriden for individual geometries-->
							<display_preference>0</display_preference>
						</VisibleObject>
					</GeometryPath>
					<!--Maximum isometric force that the fibers can generate-->
					<max_isometric_force>627</max_isometric_force>
					<!--Optimal length of the muscle fibers-->
					<optimal_fiber_length>0.138</optimal_fiber_length>
					<!--Resting length of the tendon-->
					<tendon_slack_length>0.11</tendon_slack_length>
					<!--Angle between tendon and fibers at optimal fiber length expressed in radians-->
					<pennation_angle_at_optimal>0.10471976</pennation_angle_at_optimal>
					<!--time constant for ramping up muscle activation-->
					<activation_time_constant>0.01</activation_time_constant>
					<!--time constant for ramping down of muscle activation-->
					<deactivation_time_constant>0.04</deactivation_time_constant>
					<!--tendon strain at maximum isometric muscle force-->
					<FmaxTendonStrain>0.033</FmaxTendonStrain>
					<!--passive muscle strain at maximum isometric muscle force-->
					<FmaxMuscleStrain>0.6</FmaxMuscleStrain>
					<!--shape factor for Gaussian active muscle force-length relationship-->
					<KshapeActive>0.5</KshapeActive>
					<!--exponential shape factor for passive force-length relationship-->
					<KshapePassive>4</KshapePassive>
					<!--force-velocity shape factor-->
					<Af>0.3</Af>
					<!--maximum normalized lengthening force-->
					<Flen>1.8</Flen>
				</Thelen2003Muscle>
				<Thelen2003Muscle name="add_brev_r">
					<!--The set of points defining the path of the muscle.-->
					<GeometryPath>
						<!--The set of points defining the path-->
						<PathPointSet>
							<objects>
								<PathPoint name="add_brev_r-P1">
									<location> -0.0587 -0.0915 0.0164</location>
									<body>pelvis</body>
								</PathPoint>
								<PathPoint name="add_brev_r-P2">
									<location> 0.0009 -0.1196 0.0294</location>
									<body>femur_r</body>
								</PathPoint>
							</objects>
							<groups />
						</PathPointSet>
						<!--The wrap objecs that are associated with this path-->
						<PathWrapSet>
							<objects />
							<groups />
						</PathWrapSet>
						<!--Used to display the path in the 3D window-->
						<VisibleObject name="display">
							<!--Three scale factors for display purposes: scaleX scaleY scaleZ-->
							<scale_factors> 1 1 1</scale_factors>
							<!--Whether to show a coordinate frame-->
							<show_axes>false</show_axes>
							<!--Display Pref. 0:Hide 1:Wire 3:Flat 4:Shaded Can be overriden for individual geometries-->
							<display_preference>0</display_preference>
						</VisibleObject>
					</GeometryPath>
					<!--Maximum isometric force that the fibers can generate-->
					<max_isometric_force>429</max_isometric_force>
					<!--Optimal length of the muscle fibers-->
					<optimal_fiber_length>0.133</optimal_fiber_length>
					<!--Resting length of the tendon-->
					<tendon_slack_length>0.02</tendon_slack_length>
					<!--Angle between tendon and fibers at optimal fiber length expressed in radians-->
					<pennation_angle_at_optimal>0</pennation_angle_at_optimal>
					<!--time constant for ramping up muscle activation-->
					<activation_time_constant>0.01</activation_time_constant>
					<!--time constant for ramping down of muscle activation-->
					<deactivation_time_constant>0.04</deactivation_time_constant>
					<!--tendon strain at maximum isometric muscle force-->
					<FmaxTendonStrain>0.033</FmaxTendonStrain>
					<!--passive muscle strain at maximum isometric muscle force-->
					<FmaxMuscleStrain>0.6</FmaxMuscleStrain>
					<!--shape factor for Gaussian active muscle force-length relationship-->
					<KshapeActive>0.5</KshapeActive>
					<!--exponential shape factor for passive force-length relationship-->
					<KshapePassive>4</KshapePassive>
					<!--force-velocity shape factor-->
					<Af>0.3</Af>
					<!--maximum normalized lengthening force-->
					<Flen>1.8</Flen>
				</Thelen2003Muscle>
				<Thelen2003Muscle name="add_mag1_r">
					<!--The set of points defining the path of the muscle.-->
					<GeometryPath>
						<!--The set of points defining the path-->
						<PathPointSet>
							<objects>
								<PathPoint name="add_mag1_r-P1">
									<location> -0.0732 -0.1174 0.0255</location>
									<body>pelvis</body>
								</PathPoint>
								<PathPoint name="add_mag1_r-P2">
									<location> -0.0045 -0.1211 0.0339</location>
									<body>femur_r</body>
								</PathPoint>
							</objects>
							<groups />
						</PathPointSet>
						<!--The wrap objecs that are associated with this path-->
						<PathWrapSet>
							<objects />
							<groups />
						</PathWrapSet>
						<!--Used to display the path in the 3D window-->
						<VisibleObject name="display">
							<!--Three scale factors for display purposes: scaleX scaleY scaleZ-->
							<scale_factors> 1 1 1</scale_factors>
							<!--Whether to show a coordinate frame-->
							<show_axes>false</show_axes>
							<!--Display Pref. 0:Hide 1:Wire 3:Flat 4:Shaded Can be overriden for individual geometries-->
							<display_preference>0</display_preference>
						</VisibleObject>
					</GeometryPath>
					<!--Maximum isometric force that the fibers can generate-->
					<max_isometric_force>381</max_isometric_force>
					<!--Optimal length of the muscle fibers-->
					<optimal_fiber_length>0.087</optimal_fiber_length>
					<!--Resting length of the tendon-->
					<tendon_slack_length>0.06</tendon_slack_length>
					<!--Angle between tendon and fibers at optimal fiber length expressed in radians-->
					<pennation_angle_at_optimal>0.08726646</pennation_angle_at_optimal>
					<!--time constant for ramping up muscle activation-->
					<activation_time_constant>0.01</activation_time_constant>
					<!--time constant for ramping down of muscle activation-->
					<deactivation_time_constant>0.04</deactivation_time_constant>
					<!--tendon strain at maximum isometric muscle force-->
					<FmaxTendonStrain>0.033</FmaxTendonStrain>
					<!--passive muscle strain at maximum isometric muscle force-->
					<FmaxMuscleStrain>0.6</FmaxMuscleStrain>
					<!--shape factor for Gaussian active muscle force-length relationship-->
					<KshapeActive>0.5</KshapeActive>
					<!--exponential shape factor for passive force-length relationship-->
					<KshapePassive>4</KshapePassive>
					<!--force-velocity shape factor-->
					<Af>0.3</Af>
					<!--maximum normalized lengthening force-->
					<Flen>1.8</Flen>
				</Thelen2003Muscle>
				<Thelen2003Muscle name="add_mag2_r">
					<!--The set of points defining the path of the muscle.-->
					<GeometryPath>
						<!--The set of points defining the path-->
						<PathPointSet>
							<objects>
								<PathPoint name="add_mag2_r-P1">
									<location> -0.0831 -0.1192 0.0308</location>
									<body>pelvis</body>
								</PathPoint>
								<PathPoint name="add_mag2_r-P2">
									<location> 0.0054 -0.2285 0.0227</location>
									<body>femur_r</body>
								</PathPoint>
							</objects>
							<groups />
						</PathPointSet>
						<!--The wrap objecs that are associated with this path-->
						<PathWrapSet>
							<objects />
							<groups />
						</PathWrapSet>
						<!--Used to display the path in the 3D window-->
						<VisibleObject name="display">
							<!--Three scale factors for display purposes: scaleX scaleY scaleZ-->
							<scale_factors> 1 1 1</scale_factors>
							<!--Whether to show a coordinate frame-->
							<show_axes>false</show_axes>
							<!--Display Pref. 0:Hide 1:Wire 3:Flat 4:Shaded Can be overriden for individual geometries-->
							<display_preference>0</display_preference>
						</VisibleObject>
					</GeometryPath>
					<!--Maximum isometric force that the fibers can generate-->
					<max_isometric_force>343</max_isometric_force>
					<!--Optimal length of the muscle fibers-->
					<optimal_fiber_length>0.121</optimal_fiber_length>
					<!--Resting length of the tendon-->
					<tendon_slack_length>0.12</tendon_slack_length>
					<!--Angle between tendon and fibers at optimal fiber length expressed in radians-->
					<pennation_angle_at_optimal>0.05235988</pennation_angle_at_optimal>
					<!--time constant for ramping up muscle activation-->
					<activation_time_constant>0.01</activation_time_constant>
					<!--time constant for ramping down of muscle activation-->
					<deactivation_time_constant>0.04</deactivation_time_constant>
					<!--tendon strain at maximum isometric muscle force-->
					<FmaxTendonStrain>0.033</FmaxTendonStrain>
					<!--passive muscle strain at maximum isometric muscle force-->
					<FmaxMuscleStrain>0.6</FmaxMuscleStrain>
					<!--shape factor for Gaussian active muscle force-length relationship-->
					<KshapeActive>0.5</KshapeActive>
					<!--exponential shape factor for passive force-length relationship-->
					<KshapePassive>4</KshapePassive>
					<!--force-velocity shape factor-->
					<Af>0.3</Af>
					<!--maximum normalized lengthening force-->
					<Flen>1.8</Flen>
				</Thelen2003Muscle>
				<Thelen2003Muscle name="add_mag3_r">
					<!--The set of points defining the path of the muscle.-->
					<GeometryPath>
						<!--The set of points defining the path-->
						<PathPointSet>
							<objects>
								<PathPoint name="add_mag3_r-P1">
									<location> -0.11108 -0.11413 0.04882</location>
									<body>pelvis</body>
								</PathPoint>
								<PathPoint name="add_mag3_r-P2">
									<location> 0.007 -0.3837 -0.0266</location>
									<body>femur_r</body>
								</PathPoint>
							</objects>
							<groups />
						</PathPointSet>
						<!--The wrap objecs that are associated with this path-->
						<PathWrapSet>
							<objects />
							<groups />
						</PathWrapSet>
						<!--Used to display the path in the 3D window-->
						<VisibleObject name="display">
							<!--Three scale factors for display purposes: scaleX scaleY scaleZ-->
							<scale_factors> 1 1 1</scale_factors>
							<!--Whether to show a coordinate frame-->
							<show_axes>false</show_axes>
							<!--Display Pref. 0:Hide 1:Wire 3:Flat 4:Shaded Can be overriden for individual geometries-->
							<display_preference>0</display_preference>
						</VisibleObject>
					</GeometryPath>
					<!--Maximum isometric force that the fibers can generate-->
					<max_isometric_force>488</max_isometric_force>
					<!--Optimal length of the muscle fibers-->
					<optimal_fiber_length>0.131</optimal_fiber_length>
					<!--Resting length of the tendon-->
					<tendon_slack_length>0.249</tendon_slack_length>
					<!--Angle between tendon and fibers at optimal fiber length expressed in radians-->
					<pennation_angle_at_optimal>0.08726646</pennation_angle_at_optimal>
					<!--time constant for ramping up muscle activation-->
					<activation_time_constant>0.01</activation_time_constant>
					<!--time constant for ramping down of muscle activation-->
					<deactivation_time_constant>0.04</deactivation_time_constant>
					<!--tendon strain at maximum isometric muscle force-->
					<FmaxTendonStrain>0.033</FmaxTendonStrain>
					<!--passive muscle strain at maximum isometric muscle force-->
					<FmaxMuscleStrain>0.6</FmaxMuscleStrain>
					<!--shape factor for Gaussian active muscle force-length relationship-->
					<KshapeActive>0.5</KshapeActive>
					<!--exponential shape factor for passive force-length relationship-->
					<KshapePassive>4</KshapePassive>
					<!--force-velocity shape factor-->
					<Af>0.3</Af>
					<!--maximum normalized lengthening force-->
					<Flen>1.8</Flen>
				</Thelen2003Muscle>
				<Thelen2003Muscle name="tfl_r">
					<!--The set of points defining the path of the muscle.-->
					<GeometryPath>
						<!--The set of points defining the path-->
						<PathPointSet>
							<objects>
								<PathPoint name="tfl_r-P1">
									<location> -0.0311 0.0214 0.1241</location>
									<body>pelvis</body>
								</PathPoint>
								<PathPoint name="tfl_r-P2">
									<location> 0.0294 -0.0995 0.0597</location>
									<body>femur_r</body>
								</PathPoint>
								<PathPoint name="tfl_r-P3">
									<location> 0.0054 -0.4049 0.0357</location>
									<body>femur_r</body>
								</PathPoint>
								<PathPoint name="tfl_r-P4">
									<location> 0.006 -0.0487 0.0297</location>
									<body>tibia_r</body>
								</PathPoint>
							</objects>
							<groups />
						</PathPointSet>
						<!--The wrap objecs that are associated with this path-->
						<PathWrapSet>
							<objects />
							<groups />
						</PathWrapSet>
						<!--Used to display the path in the 3D window-->
						<VisibleObject name="display">
							<!--Three scale factors for display purposes: scaleX scaleY scaleZ-->
							<scale_factors> 1 1 1</scale_factors>
							<!--Whether to show a coordinate frame-->
							<show_axes>false</show_axes>
							<!--Display Pref. 0:Hide 1:Wire 3:Flat 4:Shaded Can be overriden for individual geometries-->
							<display_preference>0</display_preference>
						</VisibleObject>
					</GeometryPath>
					<!--Maximum isometric force that the fibers can generate-->
					<max_isometric_force>233</max_isometric_force>
					<!--Optimal length of the muscle fibers-->
					<optimal_fiber_length>0.095</optimal_fiber_length>
					<!--Resting length of the tendon-->
					<tendon_slack_length>0.425</tendon_slack_length>
					<!--Angle between tendon and fibers at optimal fiber length expressed in radians-->
					<pennation_angle_at_optimal>0.05235988</pennation_angle_at_optimal>
					<!--time constant for ramping up muscle activation-->
					<activation_time_constant>0.01</activation_time_constant>
					<!--time constant for ramping down of muscle activation-->
					<deactivation_time_constant>0.04</deactivation_time_constant>
					<!--tendon strain at maximum isometric muscle force-->
					<FmaxTendonStrain>0.033</FmaxTendonStrain>
					<!--passive muscle strain at maximum isometric muscle force-->
					<FmaxMuscleStrain>0.6</FmaxMuscleStrain>
					<!--shape factor for Gaussian active muscle force-length relationship-->
					<KshapeActive>0.5</KshapeActive>
					<!--exponential shape factor for passive force-length relationship-->
					<KshapePassive>4</KshapePassive>
					<!--force-velocity shape factor-->
					<Af>0.3</Af>
					<!--maximum normalized lengthening force-->
					<Flen>1.8</Flen>
				</Thelen2003Muscle>
				<Thelen2003Muscle name="pect_r">
					<!--The set of points defining the path of the muscle.-->
					<GeometryPath>
						<!--The set of points defining the path-->
						<PathPointSet>
							<objects>
								<PathPoint name="pect_r-P1">
									<location> -0.0431 -0.0768 0.0451</location>
									<body>pelvis</body>
								</PathPoint>
								<PathPoint name="pect_r-P2">
									<location> -0.0122 -0.0822 0.0253</location>
									<body>femur_r</body>
								</PathPoint>
							</objects>
							<groups />
						</PathPointSet>
						<!--The wrap objecs that are associated with this path-->
						<PathWrapSet>
							<objects />
							<groups />
						</PathWrapSet>
						<!--Used to display the path in the 3D window-->
						<VisibleObject name="display">
							<!--Three scale factors for display purposes: scaleX scaleY scaleZ-->
							<scale_factors> 1 1 1</scale_factors>
							<!--Whether to show a coordinate frame-->
							<show_axes>false</show_axes>
							<!--Display Pref. 0:Hide 1:Wire 3:Flat 4:Shaded Can be overriden for individual geometries-->
							<display_preference>0</display_preference>
						</VisibleObject>
					</GeometryPath>
					<!--Maximum isometric force that the fibers can generate-->
					<max_isometric_force>266</max_isometric_force>
					<!--Optimal length of the muscle fibers-->
					<optimal_fiber_length>0.1</optimal_fiber_length>
					<!--Resting length of the tendon-->
					<tendon_slack_length>0.033</tendon_slack_length>
					<!--Angle between tendon and fibers at optimal fiber length expressed in radians-->
					<pennation_angle_at_optimal>0</pennation_angle_at_optimal>
					<!--time constant for ramping up muscle activation-->
					<activation_time_constant>0.01</activation_time_constant>
					<!--time constant for ramping down of muscle activation-->
					<deactivation_time_constant>0.04</deactivation_time_constant>
					<!--tendon strain at maximum isometric muscle force-->
					<FmaxTendonStrain>0.033</FmaxTendonStrain>
					<!--passive muscle strain at maximum isometric muscle force-->
					<FmaxMuscleStrain>0.6</FmaxMuscleStrain>
					<!--shape factor for Gaussian active muscle force-length relationship-->
					<KshapeActive>0.5</KshapeActive>
					<!--exponential shape factor for passive force-length relationship-->
					<KshapePassive>4</KshapePassive>
					<!--force-velocity shape factor-->
					<Af>0.3</Af>
					<!--maximum normalized lengthening force-->
					<Flen>1.8</Flen>
				</Thelen2003Muscle>
				<Thelen2003Muscle name="grac_r">
					<!--The set of points defining the path of the muscle.-->
					<GeometryPath>
						<!--The set of points defining the path-->
						<PathPointSet>
							<objects>
								<PathPoint name="grac_r-P1">
									<location> -0.07401 -0.1187 0.02794</location>
									<body>pelvis</body>
								</PathPoint>
								<ConditionalPathPoint name="grac_r-P2">
									<location> -0.02657 -0.0319 -0.03774</location>
									<body>tibia_r</body>
									<range> -0.436332 0.174533</range>
									<coordinate>knee_angle_r</coordinate>
								</ConditionalPathPoint>
								<PathPoint name="grac_r-P3">
									<location> -0.01943 -0.05153 -0.0358</location>
									<body>tibia_r</body>
								</PathPoint>
								<PathPoint name="grac_r-P4">
									<location> 0.006 -0.0836 -0.0228</location>
									<body>tibia_r</body>
								</PathPoint>
							</objects>
							<groups />
						</PathPointSet>
						<!--The wrap objecs that are associated with this path-->
						<PathWrapSet>
							<objects />
							<groups />
						</PathWrapSet>
						<!--Used to display the path in the 3D window-->
						<VisibleObject name="display">
							<!--Three scale factors for display purposes: scaleX scaleY scaleZ-->
							<scale_factors> 1 1 1</scale_factors>
							<!--Whether to show a coordinate frame-->
							<show_axes>false</show_axes>
							<!--Display Pref. 0:Hide 1:Wire 3:Flat 4:Shaded Can be overriden for individual geometries-->
							<display_preference>0</display_preference>
						</VisibleObject>
					</GeometryPath>
					<!--Maximum isometric force that the fibers can generate-->
					<max_isometric_force>162</max_isometric_force>
					<!--Optimal length of the muscle fibers-->
					<optimal_fiber_length>0.352</optimal_fiber_length>
					<!--Resting length of the tendon-->
					<tendon_slack_length>0.126</tendon_slack_length>
					<!--Angle between tendon and fibers at optimal fiber length expressed in radians-->
					<pennation_angle_at_optimal>0.05235988</pennation_angle_at_optimal>
					<!--time constant for ramping up muscle activation-->
					<activation_time_constant>0.01</activation_time_constant>
					<!--time constant for ramping down of muscle activation-->
					<deactivation_time_constant>0.04</deactivation_time_constant>
					<!--tendon strain at maximum isometric muscle force-->
					<FmaxTendonStrain>0.033</FmaxTendonStrain>
					<!--passive muscle strain at maximum isometric muscle force-->
					<FmaxMuscleStrain>0.6</FmaxMuscleStrain>
					<!--shape factor for Gaussian active muscle force-length relationship-->
					<KshapeActive>0.5</KshapeActive>
					<!--exponential shape factor for passive force-length relationship-->
					<KshapePassive>4</KshapePassive>
					<!--force-velocity shape factor-->
					<Af>0.3</Af>
					<!--maximum normalized lengthening force-->
					<Flen>1.8</Flen>
				</Thelen2003Muscle>
				<Thelen2003Muscle name="glut_max1_r">
					<!--The set of points defining the path of the muscle.-->
					<GeometryPath>
						<!--The set of points defining the path-->
						<PathPointSet>
							<objects>
								<PathPoint name="glut_max1_r-P1">
									<location> -0.1195 0.0612 0.07</location>
									<body>pelvis</body>
								</PathPoint>
								<PathPoint name="glut_max1_r-P2">
									<location> -0.1291 0.0012 0.0886</location>
									<body>pelvis</body>
								</PathPoint>
								<PathPoint name="glut_max1_r-P3">
									<location> -0.0457 -0.0248 0.0392</location>
									<body>femur_r</body>
								</PathPoint>
								<PathPoint name="glut_max1_r-P4">
									<location> -0.0277 -0.0566 0.047</location>
									<body>femur_r</body>
								</PathPoint>
							</objects>
							<groups />
						</PathPointSet>
						<!--The wrap objecs that are associated with this path-->
						<PathWrapSet>
							<objects />
							<groups />
						</PathWrapSet>
						<!--Used to display the path in the 3D window-->
						<VisibleObject name="display">
							<!--Three scale factors for display purposes: scaleX scaleY scaleZ-->
							<scale_factors> 1 1 1</scale_factors>
							<!--Whether to show a coordinate frame-->
							<show_axes>false</show_axes>
							<!--Display Pref. 0:Hide 1:Wire 3:Flat 4:Shaded Can be overriden for individual geometries-->
							<display_preference>0</display_preference>
						</VisibleObject>
					</GeometryPath>
					<!--Maximum isometric force that the fibers can generate-->
					<max_isometric_force>573</max_isometric_force>
					<!--Optimal length of the muscle fibers-->
					<optimal_fiber_length>0.142</optimal_fiber_length>
					<!--Resting length of the tendon-->
					<tendon_slack_length>0.125</tendon_slack_length>
					<!--Angle between tendon and fibers at optimal fiber length expressed in radians-->
					<pennation_angle_at_optimal>0.08726646</pennation_angle_at_optimal>
					<!--time constant for ramping up muscle activation-->
					<activation_time_constant>0.01</activation_time_constant>
					<!--time constant for ramping down of muscle activation-->
					<deactivation_time_constant>0.04</deactivation_time_constant>
					<!--tendon strain at maximum isometric muscle force-->
					<FmaxTendonStrain>0.033</FmaxTendonStrain>
					<!--passive muscle strain at maximum isometric muscle force-->
					<FmaxMuscleStrain>0.6</FmaxMuscleStrain>
					<!--shape factor for Gaussian active muscle force-length relationship-->
					<KshapeActive>0.5</KshapeActive>
					<!--exponential shape factor for passive force-length relationship-->
					<KshapePassive>4</KshapePassive>
					<!--force-velocity shape factor-->
					<Af>0.3</Af>
					<!--maximum normalized lengthening force-->
					<Flen>1.8</Flen>
				</Thelen2003Muscle>
				<Thelen2003Muscle name="glut_max2_r">
					<!--The set of points defining the path of the muscle.-->
					<GeometryPath>
						<!--The set of points defining the path-->
						<PathPointSet>
							<objects>
								<PathPoint name="glut_max2_r-P1">
									<location> -0.1349 0.0176 0.0563</location>
									<body>pelvis</body>
								</PathPoint>
								<PathPoint name="glut_max2_r-P2">
									<location> -0.1376 -0.052 0.0914</location>
									<body>pelvis</body>
								</PathPoint>
								<PathPoint name="glut_max2_r-P3">
									<location> -0.0426 -0.053 0.0293</location>
									<body>femur_r</body>
								</PathPoint>
								<PathPoint name="glut_max2_r-P4">
									<location> -0.0156 -0.1016 0.0419</location>
									<body>femur_r</body>
								</PathPoint>
							</objects>
							<groups />
						</PathPointSet>
						<!--The wrap objecs that are associated with this path-->
						<PathWrapSet>
							<objects />
							<groups />
						</PathWrapSet>
						<!--Used to display the path in the 3D window-->
						<VisibleObject name="display">
							<!--Three scale factors for display purposes: scaleX scaleY scaleZ-->
							<scale_factors> 1 1 1</scale_factors>
							<!--Whether to show a coordinate frame-->
							<show_axes>false</show_axes>
							<!--Display Pref. 0:Hide 1:Wire 3:Flat 4:Shaded Can be overriden for individual geometries-->
							<display_preference>0</display_preference>
						</VisibleObject>
					</GeometryPath>
					<!--Maximum isometric force that the fibers can generate-->
					<max_isometric_force>819</max_isometric_force>
					<!--Optimal length of the muscle fibers-->
					<optimal_fiber_length>0.147</optimal_fiber_length>
					<!--Resting length of the tendon-->
					<tendon_slack_length>0.127</tendon_slack_length>
					<!--Angle between tendon and fibers at optimal fiber length expressed in radians-->
					<pennation_angle_at_optimal>0</pennation_angle_at_optimal>
					<!--time constant for ramping up muscle activation-->
					<activation_time_constant>0.01</activation_time_constant>
					<!--time constant for ramping down of muscle activation-->
					<deactivation_time_constant>0.04</deactivation_time_constant>
					<!--tendon strain at maximum isometric muscle force-->
					<FmaxTendonStrain>0.033</FmaxTendonStrain>
					<!--passive muscle strain at maximum isometric muscle force-->
					<FmaxMuscleStrain>0.6</FmaxMuscleStrain>
					<!--shape factor for Gaussian active muscle force-length relationship-->
					<KshapeActive>0.5</KshapeActive>
					<!--exponential shape factor for passive force-length relationship-->
					<KshapePassive>4</KshapePassive>
					<!--force-velocity shape factor-->
					<Af>0.3</Af>
					<!--maximum normalized lengthening force-->
					<Flen>1.8</Flen>
				</Thelen2003Muscle>
				<Thelen2003Muscle name="glut_max3_r">
					<!--The set of points defining the path of the muscle.-->
					<GeometryPath>
						<!--The set of points defining the path-->
						<PathPointSet>
							<objects>
								<PathPoint name="glut_max3_r-P1">
									<location> -0.1556 -0.0314 0.0058</location>
									<body>pelvis</body>
								</PathPoint>
								<PathPoint name="glut_max3_r-P2">
									<location> -0.1529 -0.1052 0.0403</location>
									<body>pelvis</body>
								</PathPoint>
								<PathPoint name="glut_max3_r-P3">
									<location> -0.0299 -0.1041 0.0135</location>
									<body>femur_r</body>
								</PathPoint>
								<PathPoint name="glut_max3_r-P4">
									<location> -0.006 -0.1419 0.0411</location>
									<body>femur_r</body>
								</PathPoint>
							</objects>
							<groups />
						</PathPointSet>
						<!--The wrap objecs that are associated with this path-->
						<PathWrapSet>
							<objects />
							<groups />
						</PathWrapSet>
						<!--Used to display the path in the 3D window-->
						<VisibleObject name="display">
							<!--Three scale factors for display purposes: scaleX scaleY scaleZ-->
							<scale_factors> 1 1 1</scale_factors>
							<!--Whether to show a coordinate frame-->
							<show_axes>false</show_axes>
							<!--Display Pref. 0:Hide 1:Wire 3:Flat 4:Shaded Can be overriden for individual geometries-->
							<display_preference>0</display_preference>
						</VisibleObject>
					</GeometryPath>
					<!--Maximum isometric force that the fibers can generate-->
					<max_isometric_force>552</max_isometric_force>
					<!--Optimal length of the muscle fibers-->
					<optimal_fiber_length>0.144</optimal_fiber_length>
					<!--Resting length of the tendon-->
					<tendon_slack_length>0.145</tendon_slack_length>
					<!--Angle between tendon and fibers at optimal fiber length expressed in radians-->
					<pennation_angle_at_optimal>0.08726646</pennation_angle_at_optimal>
					<!--time constant for ramping up muscle activation-->
					<activation_time_constant>0.01</activation_time_constant>
					<!--time constant for ramping down of muscle activation-->
					<deactivation_time_constant>0.04</deactivation_time_constant>
					<!--tendon strain at maximum isometric muscle force-->
					<FmaxTendonStrain>0.033</FmaxTendonStrain>
					<!--passive muscle strain at maximum isometric muscle force-->
					<FmaxMuscleStrain>0.6</FmaxMuscleStrain>
					<!--shape factor for Gaussian active muscle force-length relationship-->
					<KshapeActive>0.5</KshapeActive>
					<!--exponential shape factor for passive force-length relationship-->
					<KshapePassive>4</KshapePassive>
					<!--force-velocity shape factor-->
					<Af>0.3</Af>
					<!--maximum normalized lengthening force-->
					<Flen>1.8</Flen>
				</Thelen2003Muscle>
				<Thelen2003Muscle name="iliacus_r">
					<!--The set of points defining the path of the muscle.-->
					<GeometryPath>
						<!--The set of points defining the path-->
						<PathPointSet>
							<objects>
								<PathPoint name="iliacus_r-P1">
									<location> -0.0674 0.0365 0.0854</location>
									<body>pelvis</body>
								</PathPoint>
								<PathPoint name="iliacus_r-P2">
									<location> -0.0258 -0.055 0.0811</location>
									<body>pelvis</body>
								</PathPoint>
								<ConditionalPathPoint name="iliacus_r-P3">
									<location> -0.0288 -0.0805 0.0816</location>
									<body>pelvis</body>
									<range> -1.5708 0.785398</range>
									<coordinate>hip_flexion_r</coordinate>
								</ConditionalPathPoint>
								<PathPoint name="iliacus_r-P4">
									<location> 0.0017 -0.0543 0.0057</location>
									<body>femur_r</body>
								</PathPoint>
								<PathPoint name="iliacus_r-P5">
									<location> -0.0193 -0.0621 0.0129</location>
									<body>femur_r</body>
								</PathPoint>
							</objects>
							<groups />
						</PathPointSet>
						<!--The wrap objecs that are associated with this path-->
						<PathWrapSet>
							<objects />
							<groups />
						</PathWrapSet>
						<!--Used to display the path in the 3D window-->
						<VisibleObject name="display">
							<!--Three scale factors for display purposes: scaleX scaleY scaleZ-->
							<scale_factors> 1 1 1</scale_factors>
							<!--Whether to show a coordinate frame-->
							<show_axes>false</show_axes>
							<!--Display Pref. 0:Hide 1:Wire 3:Flat 4:Shaded Can be overriden for individual geometries-->
							<display_preference>0</display_preference>
						</VisibleObject>
					</GeometryPath>
					<!--Maximum isometric force that the fibers can generate-->
					<max_isometric_force>1073</max_isometric_force>
					<!--Optimal length of the muscle fibers-->
					<optimal_fiber_length>0.1</optimal_fiber_length>
					<!--Resting length of the tendon-->
					<tendon_slack_length>0.1</tendon_slack_length>
					<!--Angle between tendon and fibers at optimal fiber length expressed in radians-->
					<pennation_angle_at_optimal>0.12217305</pennation_angle_at_optimal>
					<!--time constant for ramping up muscle activation-->
					<activation_time_constant>0.01</activation_time_constant>
					<!--time constant for ramping down of muscle activation-->
					<deactivation_time_constant>0.04</deactivation_time_constant>
					<!--tendon strain at maximum isometric muscle force-->
					<FmaxTendonStrain>0.033</FmaxTendonStrain>
					<!--passive muscle strain at maximum isometric muscle force-->
					<FmaxMuscleStrain>0.6</FmaxMuscleStrain>
					<!--shape factor for Gaussian active muscle force-length relationship-->
					<KshapeActive>0.5</KshapeActive>
					<!--exponential shape factor for passive force-length relationship-->
					<KshapePassive>4</KshapePassive>
					<!--force-velocity shape factor-->
					<Af>0.3</Af>
					<!--maximum normalized lengthening force-->
					<Flen>1.8</Flen>
				</Thelen2003Muscle>
				<Thelen2003Muscle name="psoas_r">
					<!--The set of points defining the path of the muscle.-->
					<GeometryPath>
						<!--The set of points defining the path-->
						<PathPointSet>
							<objects>
								<PathPoint name="psoas_r-P1">
									<location> -0.0647 0.0887 0.0289</location>
									<body>pelvis</body>
								</PathPoint>
								<PathPoint name="psoas_r-P2">
									<location> -0.0238 -0.057 0.0759</location>
									<body>pelvis</body>
								</PathPoint>
								<ConditionalPathPoint name="psoas_r-P3">
									<location> -0.0288 -0.0805 0.0816</location>
									<body>pelvis</body>
									<range> -1.5708 0.785398</range>
									<coordinate>hip_flexion_r</coordinate>
								</ConditionalPathPoint>
								<PathPoint name="psoas_r-P4">
									<location> 0.0016 -0.0507 0.0038</location>
									<body>femur_r</body>
								</PathPoint>
								<PathPoint name="psoas_r-P5">
									<location> -0.0188 -0.0597 0.0104</location>
									<body>femur_r</body>
								</PathPoint>
							</objects>
							<groups />
						</PathPointSet>
						<!--The wrap objecs that are associated with this path-->
						<PathWrapSet>
							<objects />
							<groups />
						</PathWrapSet>
						<!--Used to display the path in the 3D window-->
						<VisibleObject name="display">
							<!--Three scale factors for display purposes: scaleX scaleY scaleZ-->
							<scale_factors> 1 1 1</scale_factors>
							<!--Whether to show a coordinate frame-->
							<show_axes>false</show_axes>
							<!--Display Pref. 0:Hide 1:Wire 3:Flat 4:Shaded Can be overriden for individual geometries-->
							<display_preference>0</display_preference>
						</VisibleObject>
					</GeometryPath>
					<!--Maximum isometric force that the fibers can generate-->
					<max_isometric_force>1113</max_isometric_force>
					<!--Optimal length of the muscle fibers-->
					<optimal_fiber_length>0.1</optimal_fiber_length>
					<!--Resting length of the tendon-->
					<tendon_slack_length>0.16</tendon_slack_length>
					<!--Angle between tendon and fibers at optimal fiber length expressed in radians-->
					<pennation_angle_at_optimal>0.13962634</pennation_angle_at_optimal>
					<!--time constant for ramping up muscle activation-->
					<activation_time_constant>0.01</activation_time_constant>
					<!--time constant for ramping down of muscle activation-->
					<deactivation_time_constant>0.04</deactivation_time_constant>
					<!--tendon strain at maximum isometric muscle force-->
					<FmaxTendonStrain>0.033</FmaxTendonStrain>
					<!--passive muscle strain at maximum isometric muscle force-->
					<FmaxMuscleStrain>0.6</FmaxMuscleStrain>
					<!--shape factor for Gaussian active muscle force-length relationship-->
					<KshapeActive>0.5</KshapeActive>
					<!--exponential shape factor for passive force-length relationship-->
					<KshapePassive>4</KshapePassive>
					<!--force-velocity shape factor-->
					<Af>0.3</Af>
					<!--maximum normalized lengthening force-->
					<Flen>1.8</Flen>
				</Thelen2003Muscle>
				<Thelen2003Muscle name="quad_fem_r">
					<!--The set of points defining the path of the muscle.-->
					<GeometryPath>
						<!--The set of points defining the path-->
						<PathPointSet>
							<objects>
								<PathPoint name="quad_fem_r-P1">
									<location> -0.1143 -0.1151 0.052</location>
									<body>pelvis</body>
								</PathPoint>
								<PathPoint name="quad_fem_r-P2">
									<location> -0.0381 -0.0359 0.0366</location>
									<body>femur_r</body>
								</PathPoint>
							</objects>
							<groups />
						</PathPointSet>
						<!--The wrap objecs that are associated with this path-->
						<PathWrapSet>
							<objects />
							<groups />
						</PathWrapSet>
						<!--Used to display the path in the 3D window-->
						<VisibleObject name="display">
							<!--Three scale factors for display purposes: scaleX scaleY scaleZ-->
							<scale_factors> 1 1 1</scale_factors>
							<!--Whether to show a coordinate frame-->
							<show_axes>false</show_axes>
							<!--Display Pref. 0:Hide 1:Wire 3:Flat 4:Shaded Can be overriden for individual geometries-->
							<display_preference>0</display_preference>
						</VisibleObject>
					</GeometryPath>
					<!--Maximum isometric force that the fibers can generate-->
					<max_isometric_force>381</max_isometric_force>
					<!--Optimal length of the muscle fibers-->
					<optimal_fiber_length>0.054</optimal_fiber_length>
					<!--Resting length of the tendon-->
					<tendon_slack_length>0.024</tendon_slack_length>
					<!--Angle between tendon and fibers at optimal fiber length expressed in radians-->
					<pennation_angle_at_optimal>0</pennation_angle_at_optimal>
					<!--time constant for ramping up muscle activation-->
					<activation_time_constant>0.01</activation_time_constant>
					<!--time constant for ramping down of muscle activation-->
					<deactivation_time_constant>0.04</deactivation_time_constant>
					<!--tendon strain at maximum isometric muscle force-->
					<FmaxTendonStrain>0.033</FmaxTendonStrain>
					<!--passive muscle strain at maximum isometric muscle force-->
					<FmaxMuscleStrain>0.6</FmaxMuscleStrain>
					<!--shape factor for Gaussian active muscle force-length relationship-->
					<KshapeActive>0.5</KshapeActive>
					<!--exponential shape factor for passive force-length relationship-->
					<KshapePassive>4</KshapePassive>
					<!--force-velocity shape factor-->
					<Af>0.3</Af>
					<!--maximum normalized lengthening force-->
					<Flen>1.8</Flen>
				</Thelen2003Muscle>
				<Thelen2003Muscle name="gem_r">
					<!--The set of points defining the path of the muscle.-->
					<GeometryPath>
						<!--The set of points defining the path-->
						<PathPointSet>
							<objects>
								<PathPoint name="gem_r-P1">
									<location> -0.1133 -0.082 0.0714</location>
									<body>pelvis</body>
								</PathPoint>
								<PathPoint name="gem_r-P2">
									<location> -0.0142 -0.0033 0.0443</location>
									<body>femur_r</body>
								</PathPoint>
							</objects>
							<groups />
						</PathPointSet>
						<!--The wrap objecs that are associated with this path-->
						<PathWrapSet>
							<objects />
							<groups />
						</PathWrapSet>
						<!--Used to display the path in the 3D window-->
						<VisibleObject name="display">
							<!--Three scale factors for display purposes: scaleX scaleY scaleZ-->
							<scale_factors> 1 1 1</scale_factors>
							<!--Whether to show a coordinate frame-->
							<show_axes>false</show_axes>
							<!--Display Pref. 0:Hide 1:Wire 3:Flat 4:Shaded Can be overriden for individual geometries-->
							<display_preference>0</display_preference>
						</VisibleObject>
					</GeometryPath>
					<!--Maximum isometric force that the fibers can generate-->
					<max_isometric_force>164</max_isometric_force>
					<!--Optimal length of the muscle fibers-->
					<optimal_fiber_length>0.024</optimal_fiber_length>
					<!--Resting length of the tendon-->
					<tendon_slack_length>0.039</tendon_slack_length>
					<!--Angle between tendon and fibers at optimal fiber length expressed in radians-->
					<pennation_angle_at_optimal>0</pennation_angle_at_optimal>
					<!--time constant for ramping up muscle activation-->
					<activation_time_constant>0.01</activation_time_constant>
					<!--time constant for ramping down of muscle activation-->
					<deactivation_time_constant>0.04</deactivation_time_constant>
					<!--tendon strain at maximum isometric muscle force-->
					<FmaxTendonStrain>0.033</FmaxTendonStrain>
					<!--passive muscle strain at maximum isometric muscle force-->
					<FmaxMuscleStrain>0.6</FmaxMuscleStrain>
					<!--shape factor for Gaussian active muscle force-length relationship-->
					<KshapeActive>0.5</KshapeActive>
					<!--exponential shape factor for passive force-length relationship-->
					<KshapePassive>4</KshapePassive>
					<!--force-velocity shape factor-->
					<Af>0.3</Af>
					<!--maximum normalized lengthening force-->
					<Flen>1.8</Flen>
				</Thelen2003Muscle>
				<Thelen2003Muscle name="peri_r">
					<!--The set of points defining the path of the muscle.-->
					<GeometryPath>
						<!--The set of points defining the path-->
						<PathPointSet>
							<objects>
								<PathPoint name="peri_r-P1">
									<location> -0.1396 0.0003 0.0235</location>
									<body>pelvis</body>
								</PathPoint>
								<PathPoint name="peri_r-P2">
									<location> -0.1193 -0.0276 0.0657</location>
									<body>pelvis</body>
								</PathPoint>
								<PathPoint name="peri_r-P3">
									<location> -0.0148 -0.0036 0.0437</location>
									<body>femur_r</body>
								</PathPoint>
							</objects>
							<groups />
						</PathPointSet>
						<!--The wrap objecs that are associated with this path-->
						<PathWrapSet>
							<objects />
							<groups />
						</PathWrapSet>
						<!--Used to display the path in the 3D window-->
						<VisibleObject name="display">
							<!--Three scale factors for display purposes: scaleX scaleY scaleZ-->
							<scale_factors> 1 1 1</scale_factors>
							<!--Whether to show a coordinate frame-->
							<show_axes>false</show_axes>
							<!--Display Pref. 0:Hide 1:Wire 3:Flat 4:Shaded Can be overriden for individual geometries-->
							<display_preference>0</display_preference>
						</VisibleObject>
					</GeometryPath>
					<!--Maximum isometric force that the fibers can generate-->
					<max_isometric_force>444</max_isometric_force>
					<!--Optimal length of the muscle fibers-->
					<optimal_fiber_length>0.026</optimal_fiber_length>
					<!--Resting length of the tendon-->
					<tendon_slack_length>0.115</tendon_slack_length>
					<!--Angle between tendon and fibers at optimal fiber length expressed in radians-->
					<pennation_angle_at_optimal>0.17453293</pennation_angle_at_optimal>
					<!--time constant for ramping up muscle activation-->
					<activation_time_constant>0.01</activation_time_constant>
					<!--time constant for ramping down of muscle activation-->
					<deactivation_time_constant>0.04</deactivation_time_constant>
					<!--tendon strain at maximum isometric muscle force-->
					<FmaxTendonStrain>0.033</FmaxTendonStrain>
					<!--passive muscle strain at maximum isometric muscle force-->
					<FmaxMuscleStrain>0.6</FmaxMuscleStrain>
					<!--shape factor for Gaussian active muscle force-length relationship-->
					<KshapeActive>0.5</KshapeActive>
					<!--exponential shape factor for passive force-length relationship-->
					<KshapePassive>4</KshapePassive>
					<!--force-velocity shape factor-->
					<Af>0.3</Af>
					<!--maximum normalized lengthening force-->
					<Flen>1.8</Flen>
				</Thelen2003Muscle>
				<Thelen2003Muscle name="rect_fem_r">
					<!--The set of points defining the path of the muscle.-->
					<GeometryPath>
						<!--The set of points defining the path-->
						<PathPointSet>
							<objects>
								<PathPoint name="rect_fem_r-P1">
									<location> -0.0295 -0.0311 0.0968</location>
									<body>pelvis</body>
								</PathPoint>
								<ConditionalPathPoint name="rect_fem_r-P2">
									<location> 0.0334 -0.403 0.0019</location>
									<body>femur_r</body>
									<range> -2.61799 -1.45997</range>
									<coordinate>knee_angle_r</coordinate>
								</ConditionalPathPoint>
								<MovingPathPoint name="rect_fem_r-P3">
									<location> 0.0617576 0.020984 0.0014</location>
									<body>tibia_r</body>
									<x_location>
										<SimmSpline>
											<x> -2.0944 -1.99997 -1.5708 -1.45752 -1.39626 -1.0472 -0.698132 -0.526391 -0.349066 -0.174533 0 0.00017453 0.00034907 0.0279253 0.0872665 0.174533 2.0944</x>
											<y> 0.0155805 0.0179938 0.0275081 0.0296564 0.0307615 0.0365695 0.0422074 0.0450902 0.048391 0.0534299 0.0617576 0.0617669 0.0617762 0.0633083 0.066994 0.0733035 0.0573481</y>
										</SimmSpline>
									</x_location>
									<x_coordinate>knee_angle_r</x_coordinate>
									<y_location>
										<SimmSpline>
											<x> -2.0944 -1.99997 -1.5708 -1.45752 -1.39626 -1.0472 -0.698132 -0.526391 -0.349066 -0.174533 0 0.00017453 0.00034907 0.0279253 0.0872665 0.174533 2.0944</x>
											<y> 0.0234116 0.0237613 0.0251141 0.0252795 0.0253146 0.0249184 0.0242373 0.0238447 0.0234197 0.0227644 0.020984 0.0209814 0.0209788 0.0205225 0.0191754 0.0159554 -0.0673774</y>
										</SimmSpline>
									</y_location>
									<y_coordinate>knee_angle_r</y_coordinate>
									<z_location>
										<SimmSpline>
											<x> -2.0944 0.1745</x>
											<y> 0.0014 0.0014</y>
										</SimmSpline>
									</z_location>
									<z_coordinate>knee_angle_r</z_coordinate>
								</MovingPathPoint>
							</objects>
							<groups />
						</PathPointSet>
						<!--The wrap objecs that are associated with this path-->
						<PathWrapSet>
							<objects />
							<groups />
						</PathWrapSet>
						<!--Used to display the path in the 3D window-->
						<VisibleObject name="display">
							<!--Three scale factors for display purposes: scaleX scaleY scaleZ-->
							<scale_factors> 1 1 1</scale_factors>
							<!--Whether to show a coordinate frame-->
							<show_axes>false</show_axes>
							<!--Display Pref. 0:Hide 1:Wire 3:Flat 4:Shaded Can be overriden for individual geometries-->
							<display_preference>0</display_preference>
						</VisibleObject>
					</GeometryPath>
					<!--Maximum isometric force that the fibers can generate-->
					<max_isometric_force>1169</max_isometric_force>
					<!--Optimal length of the muscle fibers-->
					<optimal_fiber_length>0.114</optimal_fiber_length>
					<!--Resting length of the tendon-->
					<tendon_slack_length>0.31</tendon_slack_length>
					<!--Angle between tendon and fibers at optimal fiber length expressed in radians-->
					<pennation_angle_at_optimal>0.08726646</pennation_angle_at_optimal>
					<!--time constant for ramping up muscle activation-->
					<activation_time_constant>0.01</activation_time_constant>
					<!--time constant for ramping down of muscle activation-->
					<deactivation_time_constant>0.04</deactivation_time_constant>
					<!--tendon strain at maximum isometric muscle force-->
					<FmaxTendonStrain>0.033</FmaxTendonStrain>
					<!--passive muscle strain at maximum isometric muscle force-->
					<FmaxMuscleStrain>0.6</FmaxMuscleStrain>
					<!--shape factor for Gaussian active muscle force-length relationship-->
					<KshapeActive>0.5</KshapeActive>
					<!--exponential shape factor for passive force-length relationship-->
					<KshapePassive>4</KshapePassive>
					<!--force-velocity shape factor-->
					<Af>0.3</Af>
					<!--maximum normalized lengthening force-->
					<Flen>1.8</Flen>
				</Thelen2003Muscle>
				<Thelen2003Muscle name="vas_med_r">
					<!--The set of points defining the path of the muscle.-->
					<GeometryPath>
						<!--The set of points defining the path-->
						<PathPointSet>
							<objects>
								<PathPoint name="vas_med_r-P1">
									<location> 0.014 -0.2099 0.0188</location>
									<body>femur_r</body>
								</PathPoint>
								<PathPoint name="vas_med_r-P2">
									<location> 0.0356 -0.2769 0.0009</location>
									<body>femur_r</body>
								</PathPoint>
								<ConditionalPathPoint name="vas_med_r-P3">
									<location> 0.037 -0.4048 -0.0125</location>
									<body>femur_r</body>
									<range> -2.61799 -1.21004</range>
									<coordinate>knee_angle_r</coordinate>
								</ConditionalPathPoint>
								<ConditionalPathPoint name="vas_med_r-P4">
									<location> 0.0274 -0.4255 -0.0131</location>
									<body>femur_r</body>
									<range> -2.61799 -1.78006</range>
									<coordinate>knee_angle_r</coordinate>
								</ConditionalPathPoint>
								<MovingPathPoint name="vas_med_r-P5">
									<location> 0.0559586 0.0217917 -0.0146</location>
									<body>tibia_r</body>
									<x_location>
										<SimmSpline>
											<x> -2.0944 -1.99997 -1.5708 -1.45752 -1.39626 -1.0472 -0.698132 -0.526391 -0.349066 -0.174533 0 0.00017453 0.00034907 0.0279253 0.0872665 0.174533 2.0944</x>
											<y> 0.00981097 0.0122243 0.0217371 0.0238851 0.0249902 0.0307959 0.0364187 0.0392871 0.0425654 0.0475764 0.0559586 0.0559681 0.0559776 0.0575419 0.0613368 0.0679503 0.0629332</y>
										</SimmSpline>
									</x_location>
									<x_coordinate>knee_angle_r</x_coordinate>
									<y_location>
										<SimmSpline>
											<x> -2.0944 -1.99997 -1.5708 -1.45752 -1.39626 -1.0472 -0.698132 -0.526391 -0.349066 -0.174533 0 0.00017453 0.00034907 0.0279253 0.0872665 0.174533 2.0944</x>
											<y> 0.0224154 0.0227651 0.0241265 0.0242933 0.0243287 0.0239462 0.0233593 0.0230677 0.0228342 0.0226362 0.0217917 0.0217903 0.0217889 0.0215365 0.0206842 0.0183269 -0.0656205</y>
										</SimmSpline>
									</y_location>
									<y_coordinate>knee_angle_r</y_coordinate>
									<z_location>
										<SimmSpline>
											<x> -2.0944 2.0944</x>
											<y> -0.0146 -0.0146</y>
										</SimmSpline>
									</z_location>
									<z_coordinate>knee_angle_r</z_coordinate>
								</MovingPathPoint>
							</objects>
							<groups />
						</PathPointSet>
						<!--The wrap objecs that are associated with this path-->
						<PathWrapSet>
							<objects />
							<groups />
						</PathWrapSet>
						<!--Used to display the path in the 3D window-->
						<VisibleObject name="display">
							<!--Three scale factors for display purposes: scaleX scaleY scaleZ-->
							<scale_factors> 1 1 1</scale_factors>
							<!--Whether to show a coordinate frame-->
							<show_axes>false</show_axes>
							<!--Display Pref. 0:Hide 1:Wire 3:Flat 4:Shaded Can be overriden for individual geometries-->
							<display_preference>0</display_preference>
						</VisibleObject>
					</GeometryPath>
					<!--Maximum isometric force that the fibers can generate-->
					<max_isometric_force>1294</max_isometric_force>
					<!--Optimal length of the muscle fibers-->
					<optimal_fiber_length>0.089</optimal_fiber_length>
					<!--Resting length of the tendon-->
					<tendon_slack_length>0.126</tendon_slack_length>
					<!--Angle between tendon and fibers at optimal fiber length expressed in radians-->
					<pennation_angle_at_optimal>0.08726646</pennation_angle_at_optimal>
					<!--time constant for ramping up muscle activation-->
					<activation_time_constant>0.01</activation_time_constant>
					<!--time constant for ramping down of muscle activation-->
					<deactivation_time_constant>0.04</deactivation_time_constant>
					<!--tendon strain at maximum isometric muscle force-->
					<FmaxTendonStrain>0.033</FmaxTendonStrain>
					<!--passive muscle strain at maximum isometric muscle force-->
					<FmaxMuscleStrain>0.6</FmaxMuscleStrain>
					<!--shape factor for Gaussian active muscle force-length relationship-->
					<KshapeActive>0.5</KshapeActive>
					<!--exponential shape factor for passive force-length relationship-->
					<KshapePassive>4</KshapePassive>
					<!--force-velocity shape factor-->
					<Af>0.3</Af>
					<!--maximum normalized lengthening force-->
					<Flen>1.8</Flen>
				</Thelen2003Muscle>
				<Thelen2003Muscle name="vas_int_r">
					<!--The set of points defining the path of the muscle.-->
					<GeometryPath>
						<!--The set of points defining the path-->
						<PathPointSet>
							<objects>
								<PathPoint name="vas_int_r-P1">
									<location> 0.029 -0.1924 0.031</location>
									<body>femur_r</body>
								</PathPoint>
								<PathPoint name="vas_int_r-P2">
									<location> 0.0335 -0.2084 0.0285</location>
									<body>femur_r</body>
								</PathPoint>
								<ConditionalPathPoint name="vas_int_r-P3">
									<location> 0.0343 -0.403 0.0055</location>
									<body>femur_r</body>
									<range> -2.61799 -1.42</range>
									<coordinate>knee_angle_r</coordinate>
								</ConditionalPathPoint>
								<MovingPathPoint name="vas_int_r-P4">
									<location> 0.0554632 0.0252923 0.0018</location>
									<body>tibia_r</body>
									<x_location>
										<SimmSpline>
											<x> -2.0944 -1.99997 -1.5708 -1.45752 -1.39626 -1.0472 -0.698132 -0.526391 -0.349066 -0.174533 0 0.00017453 0.00034907 0.0279253 0.0872665 0.174533 2.0944</x>
											<y> 0.0082733 0.0106866 0.0202042 0.022353 0.0234583 0.0292715 0.0349465 0.037871 0.0412569 0.0465287 0.0554632 0.0554735 0.0554837 0.0571717 0.061272 0.0684368 0.0648818</y>
										</SimmSpline>
									</x_location>
									<x_coordinate>knee_angle_r</x_coordinate>
									<y_location>
										<SimmSpline>
											<x> -2.0944 -1.99997 -1.5708 -1.45752 -1.39626 -1.0472 -0.698132 -0.526391 -0.349066 -0.174533 0 0.00017453 0.00034907 0.0279253 0.0872665 0.174533 2.0944</x>
											<y> 0.025599 0.0259487 0.0273124 0.0274796 0.0275151 0.0271363 0.0265737 0.0263073 0.0261187 0.0260129 0.0252923 0.0252911 0.0252898 0.0250526 0.0242191 0.0218288 -0.0685706</y>
										</SimmSpline>
									</y_location>
									<y_coordinate>knee_angle_r</y_coordinate>
									<z_location>
										<SimmSpline>
											<x> -2.0944 2.0944</x>
											<y> 0.0018 0.0018</y>
										</SimmSpline>
									</z_location>
									<z_coordinate>knee_angle_r</z_coordinate>
								</MovingPathPoint>
							</objects>
							<groups />
						</PathPointSet>
						<!--The wrap objecs that are associated with this path-->
						<PathWrapSet>
							<objects />
							<groups />
						</PathWrapSet>
						<!--Used to display the path in the 3D window-->
						<VisibleObject name="display">
							<!--Three scale factors for display purposes: scaleX scaleY scaleZ-->
							<scale_factors> 1 1 1</scale_factors>
							<!--Whether to show a coordinate frame-->
							<show_axes>false</show_axes>
							<!--Display Pref. 0:Hide 1:Wire 3:Flat 4:Shaded Can be overriden for individual geometries-->
							<display_preference>0</display_preference>
						</VisibleObject>
					</GeometryPath>
					<!--Maximum isometric force that the fibers can generate-->
					<max_isometric_force>1365</max_isometric_force>
					<!--Optimal length of the muscle fibers-->
					<optimal_fiber_length>0.087</optimal_fiber_length>
					<!--Resting length of the tendon-->
					<tendon_slack_length>0.136</tendon_slack_length>
					<!--Angle between tendon and fibers at optimal fiber length expressed in radians-->
					<pennation_angle_at_optimal>0.05235988</pennation_angle_at_optimal>
					<!--time constant for ramping up muscle activation-->
					<activation_time_constant>0.01</activation_time_constant>
					<!--time constant for ramping down of muscle activation-->
					<deactivation_time_constant>0.04</deactivation_time_constant>
					<!--tendon strain at maximum isometric muscle force-->
					<FmaxTendonStrain>0.033</FmaxTendonStrain>
					<!--passive muscle strain at maximum isometric muscle force-->
					<FmaxMuscleStrain>0.6</FmaxMuscleStrain>
					<!--shape factor for Gaussian active muscle force-length relationship-->
					<KshapeActive>0.5</KshapeActive>
					<!--exponential shape factor for passive force-length relationship-->
					<KshapePassive>4</KshapePassive>
					<!--force-velocity shape factor-->
					<Af>0.3</Af>
					<!--maximum normalized lengthening force-->
					<Flen>1.8</Flen>
				</Thelen2003Muscle>
				<Thelen2003Muscle name="vas_lat_r">
					<!--The set of points defining the path of the muscle.-->
					<GeometryPath>
						<!--The set of points defining the path-->
						<PathPointSet>
							<objects>
								<PathPoint name="vas_lat_r-P1">
									<location> 0.0048 -0.1854 0.0349</location>
									<body>femur_r</body>
								</PathPoint>
								<PathPoint name="vas_lat_r-P2">
									<location> 0.0269 -0.2591 0.0409</location>
									<body>femur_r</body>
								</PathPoint>
								<ConditionalPathPoint name="vas_lat_r-P3">
									<location> 0.0361 -0.403 0.0205</location>
									<body>femur_r</body>
									<range> -2.61799 -1.21004</range>
									<coordinate>knee_angle_r</coordinate>
								</ConditionalPathPoint>
								<ConditionalPathPoint name="vas_lat_r-P4">
									<location> 0.0253 -0.4243 0.0184</location>
									<body>femur_r</body>
									<range> -2.61799 -1.92004</range>
									<coordinate>knee_angle_r</coordinate>
								</ConditionalPathPoint>
								<MovingPathPoint name="vas_lat_r-P5">
									<location> 0.0599557 0.0195864 0.0165</location>
									<body>tibia_r</body>
									<x_location>
										<SimmSpline>
											<x> -2.0944 -1.99997 -1.5708 -1.45752 -1.39626 -1.0472 -0.698132 -0.526391 -0.349066 -0.174533 0 0.00017453 0.00034907 0.0279253 0.0872665 0.174533 2.0944</x>
											<y> 0.0142897 0.016703 0.0262145 0.0283623 0.0294674 0.0352709 0.0408785 0.0437291 0.0469704 0.0518742 0.0599557 0.0599647 0.0599738 0.0614577 0.0650351 0.0711867 0.0583766</y>
										</SimmSpline>
									</x_location>
									<x_coordinate>knee_angle_r</x_coordinate>
									<y_location>
										<SimmSpline>
											<x> -2.0944 -1.99997 -1.5708 -1.45752 -1.39626 -1.0472 -0.698132 -0.526391 -0.349066 -0.174533 0 0.00017453 0.00034907 0.0279253 0.0872665 0.174533 2.0944</x>
											<y> 0.0215318 0.0218815 0.0232362 0.0234019 0.0234371 0.0230439 0.0223842 0.0220151 0.0216359 0.0210971 0.0195864 0.0195842 0.019582 0.01919 0.018008 0.0151073 -0.0653421</y>
										</SimmSpline>
									</y_location>
									<y_coordinate>knee_angle_r</y_coordinate>
									<z_location>
										<SimmSpline>
											<x> -2.0944 2.0944</x>
											<y> 0.0165 0.0165</y>
										</SimmSpline>
									</z_location>
									<z_coordinate>knee_angle_r</z_coordinate>
								</MovingPathPoint>
							</objects>
							<groups />
						</PathPointSet>
						<!--The wrap objecs that are associated with this path-->
						<PathWrapSet>
							<objects />
							<groups />
						</PathWrapSet>
						<!--Used to display the path in the 3D window-->
						<VisibleObject name="display">
							<!--Three scale factors for display purposes: scaleX scaleY scaleZ-->
							<scale_factors> 1 1 1</scale_factors>
							<!--Whether to show a coordinate frame-->
							<show_axes>false</show_axes>
							<!--Display Pref. 0:Hide 1:Wire 3:Flat 4:Shaded Can be overriden for individual geometries-->
							<display_preference>0</display_preference>
						</VisibleObject>
					</GeometryPath>
					<!--Maximum isometric force that the fibers can generate-->
					<max_isometric_force>1871</max_isometric_force>
					<!--Optimal length of the muscle fibers-->
					<optimal_fiber_length>0.084</optimal_fiber_length>
					<!--Resting length of the tendon-->
					<tendon_slack_length>0.157</tendon_slack_length>
					<!--Angle between tendon and fibers at optimal fiber length expressed in radians-->
					<pennation_angle_at_optimal>0.08726646</pennation_angle_at_optimal>
					<!--time constant for ramping up muscle activation-->
					<activation_time_constant>0.01</activation_time_constant>
					<!--time constant for ramping down of muscle activation-->
					<deactivation_time_constant>0.04</deactivation_time_constant>
					<!--tendon strain at maximum isometric muscle force-->
					<FmaxTendonStrain>0.033</FmaxTendonStrain>
					<!--passive muscle strain at maximum isometric muscle force-->
					<FmaxMuscleStrain>0.6</FmaxMuscleStrain>
					<!--shape factor for Gaussian active muscle force-length relationship-->
					<KshapeActive>0.5</KshapeActive>
					<!--exponential shape factor for passive force-length relationship-->
					<KshapePassive>4</KshapePassive>
					<!--force-velocity shape factor-->
					<Af>0.3</Af>
					<!--maximum normalized lengthening force-->
					<Flen>1.8</Flen>
				</Thelen2003Muscle>
				<Thelen2003Muscle name="med_gas_r">
					<!--The set of points defining the path of the muscle.-->
					<GeometryPath>
						<!--The set of points defining the path-->
						<PathPointSet>
							<objects>
								<PathPoint name="med_gas_r-P1">
									<location> -0.019 -0.3929 -0.0235</location>
									<body>femur_r</body>
								</PathPoint>
								<ConditionalPathPoint name="med_gas_r-P2">
									<location> -0.03 -0.4022 -0.0258</location>
									<body>femur_r</body>
									<range> -0.785398 0.174533</range>
									<coordinate>knee_angle_r</coordinate>
								</ConditionalPathPoint>
								<PathPoint name="med_gas_r-P3">
									<location> 0 0.031 -0.0053</location>
									<body>calcn_r</body>
								</PathPoint>
							</objects>
							<groups />
						</PathPointSet>
						<!--The wrap objecs that are associated with this path-->
						<PathWrapSet>
							<objects />
							<groups />
						</PathWrapSet>
						<!--Used to display the path in the 3D window-->
						<VisibleObject name="display">
							<!--Three scale factors for display purposes: scaleX scaleY scaleZ-->
							<scale_factors> 1 1 1</scale_factors>
							<!--Whether to show a coordinate frame-->
							<show_axes>false</show_axes>
							<!--Display Pref. 0:Hide 1:Wire 3:Flat 4:Shaded Can be overriden for individual geometries-->
							<display_preference>0</display_preference>
						</VisibleObject>
					</GeometryPath>
					<!--Maximum isometric force that the fibers can generate-->
					<max_isometric_force>1558</max_isometric_force>
					<!--Optimal length of the muscle fibers-->
					<optimal_fiber_length>0.06</optimal_fiber_length>
					<!--Resting length of the tendon-->
					<tendon_slack_length>0.39</tendon_slack_length>
					<!--Angle between tendon and fibers at optimal fiber length expressed in radians-->
					<pennation_angle_at_optimal>0.29670597</pennation_angle_at_optimal>
					<!--time constant for ramping up muscle activation-->
					<activation_time_constant>0.01</activation_time_constant>
					<!--time constant for ramping down of muscle activation-->
					<deactivation_time_constant>0.04</deactivation_time_constant>
					<!--tendon strain at maximum isometric muscle force-->
					<FmaxTendonStrain>0.033</FmaxTendonStrain>
					<!--passive muscle strain at maximum isometric muscle force-->
					<FmaxMuscleStrain>0.6</FmaxMuscleStrain>
					<!--shape factor for Gaussian active muscle force-length relationship-->
					<KshapeActive>0.5</KshapeActive>
					<!--exponential shape factor for passive force-length relationship-->
					<KshapePassive>4</KshapePassive>
					<!--force-velocity shape factor-->
					<Af>0.3</Af>
					<!--maximum normalized lengthening force-->
					<Flen>1.8</Flen>
				</Thelen2003Muscle>
				<Thelen2003Muscle name="lat_gas_r">
					<!--The set of points defining the path of the muscle.-->
					<GeometryPath>
						<!--The set of points defining the path-->
						<PathPointSet>
							<objects>
								<PathPoint name="lat_gas_r-P1">
									<location> -0.022 -0.3946 0.0272</location>
									<body>femur_r</body>
								</PathPoint>
								<ConditionalPathPoint name="lat_gas_r-P2">
									<location> -0.03 -0.4018 0.0274</location>
									<body>femur_r</body>
									<range> -0.785398 0.174533</range>
									<coordinate>knee_angle_r</coordinate>
								</ConditionalPathPoint>
								<PathPoint name="lat_gas_r-P3">
									<location> 0 0.031 -0.0053</location>
									<body>calcn_r</body>
								</PathPoint>
							</objects>
							<groups />
						</PathPointSet>
						<!--The wrap objecs that are associated with this path-->
						<PathWrapSet>
							<objects />
							<groups />
						</PathWrapSet>
						<!--Used to display the path in the 3D window-->
						<VisibleObject name="display">
							<!--Three scale factors for display purposes: scaleX scaleY scaleZ-->
							<scale_factors> 1 1 1</scale_factors>
							<!--Whether to show a coordinate frame-->
							<show_axes>false</show_axes>
							<!--Display Pref. 0:Hide 1:Wire 3:Flat 4:Shaded Can be overriden for individual geometries-->
							<display_preference>0</display_preference>
						</VisibleObject>
					</GeometryPath>
					<!--Maximum isometric force that the fibers can generate-->
					<max_isometric_force>683</max_isometric_force>
					<!--Optimal length of the muscle fibers-->
					<optimal_fiber_length>0.064</optimal_fiber_length>
					<!--Resting length of the tendon-->
					<tendon_slack_length>0.38</tendon_slack_length>
					<!--Angle between tendon and fibers at optimal fiber length expressed in radians-->
					<pennation_angle_at_optimal>0.13962634</pennation_angle_at_optimal>
					<!--time constant for ramping up muscle activation-->
					<activation_time_constant>0.01</activation_time_constant>
					<!--time constant for ramping down of muscle activation-->
					<deactivation_time_constant>0.04</deactivation_time_constant>
					<!--tendon strain at maximum isometric muscle force-->
					<FmaxTendonStrain>0.033</FmaxTendonStrain>
					<!--passive muscle strain at maximum isometric muscle force-->
					<FmaxMuscleStrain>0.6</FmaxMuscleStrain>
					<!--shape factor for Gaussian active muscle force-length relationship-->
					<KshapeActive>0.5</KshapeActive>
					<!--exponential shape factor for passive force-length relationship-->
					<KshapePassive>4</KshapePassive>
					<!--force-velocity shape factor-->
					<Af>0.3</Af>
					<!--maximum normalized lengthening force-->
					<Flen>1.8</Flen>
				</Thelen2003Muscle>
				<Thelen2003Muscle name="soleus_r">
					<!--The set of points defining the path of the muscle.-->
					<GeometryPath>
						<!--The set of points defining the path-->
						<PathPointSet>
							<objects>
								<PathPoint name="soleus_r-P1">
									<location> -0.0024 -0.1533 0.0071</location>
									<body>tibia_r</body>
								</PathPoint>
								<PathPoint name="soleus_r-P2">
									<location> 0 0.031 -0.0053</location>
									<body>calcn_r</body>
								</PathPoint>
							</objects>
							<groups />
						</PathPointSet>
						<!--The wrap objecs that are associated with this path-->
						<PathWrapSet>
							<objects />
							<groups />
						</PathWrapSet>
						<!--Used to display the path in the 3D window-->
						<VisibleObject name="display">
							<!--Three scale factors for display purposes: scaleX scaleY scaleZ-->
							<scale_factors> 1 1 1</scale_factors>
							<!--Whether to show a coordinate frame-->
							<show_axes>false</show_axes>
							<!--Display Pref. 0:Hide 1:Wire 3:Flat 4:Shaded Can be overriden for individual geometries-->
							<display_preference>0</display_preference>
						</VisibleObject>
					</GeometryPath>
					<!--Maximum isometric force that the fibers can generate-->
					<max_isometric_force>3549</max_isometric_force>
					<!--Optimal length of the muscle fibers-->
					<optimal_fiber_length>0.05</optimal_fiber_length>
					<!--Resting length of the tendon-->
					<tendon_slack_length>0.25</tendon_slack_length>
					<!--Angle between tendon and fibers at optimal fiber length expressed in radians-->
					<pennation_angle_at_optimal>0.43633231</pennation_angle_at_optimal>
					<!--time constant for ramping up muscle activation-->
					<activation_time_constant>0.01</activation_time_constant>
					<!--time constant for ramping down of muscle activation-->
					<deactivation_time_constant>0.04</deactivation_time_constant>
					<!--tendon strain at maximum isometric muscle force-->
					<FmaxTendonStrain>0.033</FmaxTendonStrain>
					<!--passive muscle strain at maximum isometric muscle force-->
					<FmaxMuscleStrain>0.6</FmaxMuscleStrain>
					<!--shape factor for Gaussian active muscle force-length relationship-->
					<KshapeActive>0.5</KshapeActive>
					<!--exponential shape factor for passive force-length relationship-->
					<KshapePassive>4</KshapePassive>
					<!--force-velocity shape factor-->
					<Af>0.3</Af>
					<!--maximum normalized lengthening force-->
					<Flen>1.8</Flen>
				</Thelen2003Muscle>
				<Thelen2003Muscle name="tib_post_r">
					<!--The set of points defining the path of the muscle.-->
					<GeometryPath>
						<!--The set of points defining the path-->
						<PathPointSet>
							<objects>
								<PathPoint name="tib_post_r-P1">
									<location> -0.0094 -0.1348 0.0019</location>
									<body>tibia_r</body>
								</PathPoint>
								<PathPoint name="tib_post_r-P2">
									<location> -0.0144 -0.4051 -0.0229</location>
									<body>tibia_r</body>
								</PathPoint>
								<PathPoint name="tib_post_r-P3">
									<location> 0.0417 0.0334 -0.0286</location>
									<body>calcn_r</body>
								</PathPoint>
								<PathPoint name="tib_post_r-P4">
									<location> 0.0772 0.0159 -0.0281</location>
									<body>calcn_r</body>
								</PathPoint>
							</objects>
							<groups />
						</PathPointSet>
						<!--The wrap objecs that are associated with this path-->
						<PathWrapSet>
							<objects />
							<groups />
						</PathWrapSet>
						<!--Used to display the path in the 3D window-->
						<VisibleObject name="display">
							<!--Three scale factors for display purposes: scaleX scaleY scaleZ-->
							<scale_factors> 1 1 1</scale_factors>
							<!--Whether to show a coordinate frame-->
							<show_axes>false</show_axes>
							<!--Display Pref. 0:Hide 1:Wire 3:Flat 4:Shaded Can be overriden for individual geometries-->
							<display_preference>0</display_preference>
						</VisibleObject>
					</GeometryPath>
					<!--Maximum isometric force that the fibers can generate-->
					<max_isometric_force>1588</max_isometric_force>
					<!--Optimal length of the muscle fibers-->
					<optimal_fiber_length>0.031</optimal_fiber_length>
					<!--Resting length of the tendon-->
					<tendon_slack_length>0.31</tendon_slack_length>
					<!--Angle between tendon and fibers at optimal fiber length expressed in radians-->
					<pennation_angle_at_optimal>0.20943951</pennation_angle_at_optimal>
					<!--time constant for ramping up muscle activation-->
					<activation_time_constant>0.01</activation_time_constant>
					<!--time constant for ramping down of muscle activation-->
					<deactivation_time_constant>0.04</deactivation_time_constant>
					<!--tendon strain at maximum isometric muscle force-->
					<FmaxTendonStrain>0.033</FmaxTendonStrain>
					<!--passive muscle strain at maximum isometric muscle force-->
					<FmaxMuscleStrain>0.6</FmaxMuscleStrain>
					<!--shape factor for Gaussian active muscle force-length relationship-->
					<KshapeActive>0.5</KshapeActive>
					<!--exponential shape factor for passive force-length relationship-->
					<KshapePassive>4</KshapePassive>
					<!--force-velocity shape factor-->
					<Af>0.3</Af>
					<!--maximum normalized lengthening force-->
					<Flen>1.8</Flen>
				</Thelen2003Muscle>
				<Thelen2003Muscle name="flex_dig_r">
					<!--The set of points defining the path of the muscle.-->
					<GeometryPath>
						<!--The set of points defining the path-->
						<PathPointSet>
							<objects>
								<PathPoint name="flex_dig_r-P1">
									<location> -0.0083 -0.2046 -0.0018</location>
									<body>tibia_r</body>
								</PathPoint>
								<PathPoint name="flex_dig_r-P2">
									<location> -0.0154 -0.4051 -0.0196</location>
									<body>tibia_r</body>
								</PathPoint>
								<PathPoint name="flex_dig_r-P3">
									<location> 0.0436 0.0315 -0.028</location>
									<body>calcn_r</body>
								</PathPoint>
								<PathPoint name="flex_dig_r-P4">
									<location> 0.0708 0.0176 -0.0263</location>
									<body>calcn_r</body>
								</PathPoint>
								<PathPoint name="flex_dig_r-P5">
									<location> 0.1658 -0.0081 0.0116</location>
									<body>calcn_r</body>
								</PathPoint>
								<PathPoint name="flex_dig_r-P6">
									<location> -0.0019 -0.0078 0.0147</location>
									<body>toes_r</body>
								</PathPoint>
								<PathPoint name="flex_dig_r-P7">
									<location> 0.0285 -0.0071 0.0215</location>
									<body>toes_r</body>
								</PathPoint>
								<PathPoint name="flex_dig_r-P8">
									<location> 0.0441 -0.006 0.0242</location>
									<body>toes_r</body>
								</PathPoint>
							</objects>
							<groups />
						</PathPointSet>
						<!--The wrap objecs that are associated with this path-->
						<PathWrapSet>
							<objects />
							<groups />
						</PathWrapSet>
						<!--Used to display the path in the 3D window-->
						<VisibleObject name="display">
							<!--Three scale factors for display purposes: scaleX scaleY scaleZ-->
							<scale_factors> 1 1 1</scale_factors>
							<!--Whether to show a coordinate frame-->
							<show_axes>false</show_axes>
							<!--Display Pref. 0:Hide 1:Wire 3:Flat 4:Shaded Can be overriden for individual geometries-->
							<display_preference>0</display_preference>
						</VisibleObject>
					</GeometryPath>
					<!--Maximum isometric force that the fibers can generate-->
					<max_isometric_force>310</max_isometric_force>
					<!--Optimal length of the muscle fibers-->
					<optimal_fiber_length>0.034</optimal_fiber_length>
					<!--Resting length of the tendon-->
					<tendon_slack_length>0.4</tendon_slack_length>
					<!--Angle between tendon and fibers at optimal fiber length expressed in radians-->
					<pennation_angle_at_optimal>0.12217305</pennation_angle_at_optimal>
					<!--time constant for ramping up muscle activation-->
					<activation_time_constant>0.01</activation_time_constant>
					<!--time constant for ramping down of muscle activation-->
					<deactivation_time_constant>0.04</deactivation_time_constant>
					<!--tendon strain at maximum isometric muscle force-->
					<FmaxTendonStrain>0.033</FmaxTendonStrain>
					<!--passive muscle strain at maximum isometric muscle force-->
					<FmaxMuscleStrain>0.6</FmaxMuscleStrain>
					<!--shape factor for Gaussian active muscle force-length relationship-->
					<KshapeActive>0.5</KshapeActive>
					<!--exponential shape factor for passive force-length relationship-->
					<KshapePassive>4</KshapePassive>
					<!--force-velocity shape factor-->
					<Af>0.3</Af>
					<!--maximum normalized lengthening force-->
					<Flen>1.8</Flen>
				</Thelen2003Muscle>
				<Thelen2003Muscle name="flex_hal_r">
					<!--The set of points defining the path of the muscle.-->
					<GeometryPath>
						<!--The set of points defining the path-->
						<PathPointSet>
							<objects>
								<PathPoint name="flex_hal_r-P1">
									<location> -0.0079 -0.2334 0.0244</location>
									<body>tibia_r</body>
								</PathPoint>
								<PathPoint name="flex_hal_r-P2">
									<location> -0.0186 -0.4079 -0.0174</location>
									<body>tibia_r</body>
								</PathPoint>
								<PathPoint name="flex_hal_r-P3">
									<location> 0.0374 0.0276 -0.0241</location>
									<body>calcn_r</body>
								</PathPoint>
								<PathPoint name="flex_hal_r-P4">
									<location> 0.1038 0.0068 -0.0256</location>
									<body>calcn_r</body>
								</PathPoint>
								<PathPoint name="flex_hal_r-P5">
									<location> 0.1726 -0.0053 -0.0269</location>
									<body>calcn_r</body>
								</PathPoint>
								<PathPoint name="flex_hal_r-P6">
									<location> 0.0155 -0.0064 -0.0265</location>
									<body>toes_r</body>
								</PathPoint>
								<PathPoint name="flex_hal_r-P7">
									<location> 0.0562 -0.0102 -0.0181</location>
									<body>toes_r</body>
								</PathPoint>
							</objects>
							<groups />
						</PathPointSet>
						<!--The wrap objecs that are associated with this path-->
						<PathWrapSet>
							<objects />
							<groups />
						</PathWrapSet>
						<!--Used to display the path in the 3D window-->
						<VisibleObject name="display">
							<!--Three scale factors for display purposes: scaleX scaleY scaleZ-->
							<scale_factors> 1 1 1</scale_factors>
							<!--Whether to show a coordinate frame-->
							<show_axes>false</show_axes>
							<!--Display Pref. 0:Hide 1:Wire 3:Flat 4:Shaded Can be overriden for individual geometries-->
							<display_preference>0</display_preference>
						</VisibleObject>
					</GeometryPath>
					<!--Maximum isometric force that the fibers can generate-->
					<max_isometric_force>322</max_isometric_force>
					<!--Optimal length of the muscle fibers-->
					<optimal_fiber_length>0.043</optimal_fiber_length>
					<!--Resting length of the tendon-->
					<tendon_slack_length>0.38</tendon_slack_length>
					<!--Angle between tendon and fibers at optimal fiber length expressed in radians-->
					<pennation_angle_at_optimal>0.17453293</pennation_angle_at_optimal>
					<!--time constant for ramping up muscle activation-->
					<activation_time_constant>0.01</activation_time_constant>
					<!--time constant for ramping down of muscle activation-->
					<deactivation_time_constant>0.04</deactivation_time_constant>
					<!--tendon strain at maximum isometric muscle force-->
					<FmaxTendonStrain>0.033</FmaxTendonStrain>
					<!--passive muscle strain at maximum isometric muscle force-->
					<FmaxMuscleStrain>0.6</FmaxMuscleStrain>
					<!--shape factor for Gaussian active muscle force-length relationship-->
					<KshapeActive>0.5</KshapeActive>
					<!--exponential shape factor for passive force-length relationship-->
					<KshapePassive>4</KshapePassive>
					<!--force-velocity shape factor-->
					<Af>0.3</Af>
					<!--maximum normalized lengthening force-->
					<Flen>1.8</Flen>
				</Thelen2003Muscle>
				<Thelen2003Muscle name="tib_ant_r">
					<!--The set of points defining the path of the muscle.-->
					<GeometryPath>
						<!--The set of points defining the path-->
						<PathPointSet>
							<objects>
								<PathPoint name="tib_ant_r-P1">
									<location> 0.0179 -0.1624 0.0115</location>
									<body>tibia_r</body>
								</PathPoint>
								<PathPoint name="tib_ant_r-P2">
									<location> 0.0329 -0.3951 -0.0177</location>
									<body>tibia_r</body>
								</PathPoint>
								<PathPoint name="tib_ant_r-P3">
									<location> 0.1166 0.0178 -0.0305</location>
									<body>calcn_r</body>
								</PathPoint>
							</objects>
							<groups />
						</PathPointSet>
						<!--The wrap objecs that are associated with this path-->
						<PathWrapSet>
							<objects />
							<groups />
						</PathWrapSet>
						<!--Used to display the path in the 3D window-->
						<VisibleObject name="display">
							<!--Three scale factors for display purposes: scaleX scaleY scaleZ-->
							<scale_factors> 1 1 1</scale_factors>
							<!--Whether to show a coordinate frame-->
							<show_axes>false</show_axes>
							<!--Display Pref. 0:Hide 1:Wire 3:Flat 4:Shaded Can be overriden for individual geometries-->
							<display_preference>0</display_preference>
						</VisibleObject>
					</GeometryPath>
					<!--Maximum isometric force that the fibers can generate-->
					<max_isometric_force>905</max_isometric_force>
					<!--Optimal length of the muscle fibers-->
					<optimal_fiber_length>0.098</optimal_fiber_length>
					<!--Resting length of the tendon-->
					<tendon_slack_length>0.223</tendon_slack_length>
					<!--Angle between tendon and fibers at optimal fiber length expressed in radians-->
					<pennation_angle_at_optimal>0.08726646</pennation_angle_at_optimal>
					<!--time constant for ramping up muscle activation-->
					<activation_time_constant>0.01</activation_time_constant>
					<!--time constant for ramping down of muscle activation-->
					<deactivation_time_constant>0.04</deactivation_time_constant>
					<!--tendon strain at maximum isometric muscle force-->
					<FmaxTendonStrain>0.033</FmaxTendonStrain>
					<!--passive muscle strain at maximum isometric muscle force-->
					<FmaxMuscleStrain>0.6</FmaxMuscleStrain>
					<!--shape factor for Gaussian active muscle force-length relationship-->
					<KshapeActive>0.5</KshapeActive>
					<!--exponential shape factor for passive force-length relationship-->
					<KshapePassive>4</KshapePassive>
					<!--force-velocity shape factor-->
					<Af>0.3</Af>
					<!--maximum normalized lengthening force-->
					<Flen>1.8</Flen>
				</Thelen2003Muscle>
				<Thelen2003Muscle name="per_brev_r">
					<!--The set of points defining the path of the muscle.-->
					<GeometryPath>
						<!--The set of points defining the path-->
						<PathPointSet>
							<objects>
								<PathPoint name="per_brev_r-P1">
									<location> -0.007 -0.2646 0.0325</location>
									<body>tibia_r</body>
								</PathPoint>
								<PathPoint name="per_brev_r-P2">
									<location> -0.0198 -0.4184 0.0283</location>
									<body>tibia_r</body>
								</PathPoint>
								<PathPoint name="per_brev_r-P3">
									<location> -0.0144 -0.4295 0.0289</location>
									<body>tibia_r</body>
								</PathPoint>
								<PathPoint name="per_brev_r-P4">
									<location> 0.0471 0.027 0.0233</location>
									<body>calcn_r</body>
								</PathPoint>
								<PathPoint name="per_brev_r-P5">
									<location> 0.0677 0.0219 0.0343</location>
									<body>calcn_r</body>
								</PathPoint>
							</objects>
							<groups />
						</PathPointSet>
						<!--The wrap objecs that are associated with this path-->
						<PathWrapSet>
							<objects />
							<groups />
						</PathWrapSet>
						<!--Used to display the path in the 3D window-->
						<VisibleObject name="display">
							<!--Three scale factors for display purposes: scaleX scaleY scaleZ-->
							<scale_factors> 1 1 1</scale_factors>
							<!--Whether to show a coordinate frame-->
							<show_axes>false</show_axes>
							<!--Display Pref. 0:Hide 1:Wire 3:Flat 4:Shaded Can be overriden for individual geometries-->
							<display_preference>0</display_preference>
						</VisibleObject>
					</GeometryPath>
					<!--Maximum isometric force that the fibers can generate-->
					<max_isometric_force>435</max_isometric_force>
					<!--Optimal length of the muscle fibers-->
					<optimal_fiber_length>0.05</optimal_fiber_length>
					<!--Resting length of the tendon-->
					<tendon_slack_length>0.161</tendon_slack_length>
					<!--Angle between tendon and fibers at optimal fiber length expressed in radians-->
					<pennation_angle_at_optimal>0.08726646</pennation_angle_at_optimal>
					<!--time constant for ramping up muscle activation-->
					<activation_time_constant>0.01</activation_time_constant>
					<!--time constant for ramping down of muscle activation-->
					<deactivation_time_constant>0.04</deactivation_time_constant>
					<!--tendon strain at maximum isometric muscle force-->
					<FmaxTendonStrain>0.033</FmaxTendonStrain>
					<!--passive muscle strain at maximum isometric muscle force-->
					<FmaxMuscleStrain>0.6</FmaxMuscleStrain>
					<!--shape factor for Gaussian active muscle force-length relationship-->
					<KshapeActive>0.5</KshapeActive>
					<!--exponential shape factor for passive force-length relationship-->
					<KshapePassive>4</KshapePassive>
					<!--force-velocity shape factor-->
					<Af>0.3</Af>
					<!--maximum normalized lengthening force-->
					<Flen>1.8</Flen>
				</Thelen2003Muscle>
				<Thelen2003Muscle name="per_long_r">
					<!--The set of points defining the path of the muscle.-->
					<GeometryPath>
						<!--The set of points defining the path-->
						<PathPointSet>
							<objects>
								<PathPoint name="per_long_r-P1">
									<location> 0.0005 -0.1568 0.0362</location>
									<body>tibia_r</body>
								</PathPoint>
								<PathPoint name="per_long_r-P2">
									<location> -0.0207 -0.4205 0.0286</location>
									<body>tibia_r</body>
								</PathPoint>
								<PathPoint name="per_long_r-P3">
									<location> -0.0162 -0.4319 0.0289</location>
									<body>tibia_r</body>
								</PathPoint>
								<PathPoint name="per_long_r-P4">
									<location> 0.0438 0.023 0.0221</location>
									<body>calcn_r</body>
								</PathPoint>
								<PathPoint name="per_long_r-P5">
									<location> 0.0681 0.0106 0.0284</location>
									<body>calcn_r</body>
								</PathPoint>
								<PathPoint name="per_long_r-P6">
									<location> 0.0852 0.0069 0.0118</location>
									<body>calcn_r</body>
								</PathPoint>
								<PathPoint name="per_long_r-P7">
									<location> 0.1203 0.0085 -0.0184</location>
									<body>calcn_r</body>
								</PathPoint>
							</objects>
							<groups />
						</PathPointSet>
						<!--The wrap objecs that are associated with this path-->
						<PathWrapSet>
							<objects />
							<groups />
						</PathWrapSet>
						<!--Used to display the path in the 3D window-->
						<VisibleObject name="display">
							<!--Three scale factors for display purposes: scaleX scaleY scaleZ-->
							<scale_factors> 1 1 1</scale_factors>
							<!--Whether to show a coordinate frame-->
							<show_axes>false</show_axes>
							<!--Display Pref. 0:Hide 1:Wire 3:Flat 4:Shaded Can be overriden for individual geometries-->
							<display_preference>0</display_preference>
						</VisibleObject>
					</GeometryPath>
					<!--Maximum isometric force that the fibers can generate-->
					<max_isometric_force>943</max_isometric_force>
					<!--Optimal length of the muscle fibers-->
					<optimal_fiber_length>0.049</optimal_fiber_length>
					<!--Resting length of the tendon-->
					<tendon_slack_length>0.345</tendon_slack_length>
					<!--Angle between tendon and fibers at optimal fiber length expressed in radians-->
					<pennation_angle_at_optimal>0.17453293</pennation_angle_at_optimal>
					<!--time constant for ramping up muscle activation-->
					<activation_time_constant>0.01</activation_time_constant>
					<!--time constant for ramping down of muscle activation-->
					<deactivation_time_constant>0.04</deactivation_time_constant>
					<!--tendon strain at maximum isometric muscle force-->
					<FmaxTendonStrain>0.033</FmaxTendonStrain>
					<!--passive muscle strain at maximum isometric muscle force-->
					<FmaxMuscleStrain>0.6</FmaxMuscleStrain>
					<!--shape factor for Gaussian active muscle force-length relationship-->
					<KshapeActive>0.5</KshapeActive>
					<!--exponential shape factor for passive force-length relationship-->
					<KshapePassive>4</KshapePassive>
					<!--force-velocity shape factor-->
					<Af>0.3</Af>
					<!--maximum normalized lengthening force-->
					<Flen>1.8</Flen>
				</Thelen2003Muscle>
				<Thelen2003Muscle name="per_tert_r">
					<!--The set of points defining the path of the muscle.-->
					<GeometryPath>
						<!--The set of points defining the path-->
						<PathPointSet>
							<objects>
								<PathPoint name="per_tert_r-P1">
									<location> 0.001 -0.2804 0.0231</location>
									<body>tibia_r</body>
								</PathPoint>
								<PathPoint name="per_tert_r-P2">
									<location> 0.0229 -0.4069 0.0159</location>
									<body>tibia_r</body>
								</PathPoint>
								<PathPoint name="per_tert_r-P3">
									<location> 0.0857 0.0228 0.0299</location>
									<body>calcn_r</body>
								</PathPoint>
							</objects>
							<groups />
						</PathPointSet>
						<!--The wrap objecs that are associated with this path-->
						<PathWrapSet>
							<objects />
							<groups />
						</PathWrapSet>
						<!--Used to display the path in the 3D window-->
						<VisibleObject name="display">
							<!--Three scale factors for display purposes: scaleX scaleY scaleZ-->
							<scale_factors> 1 1 1</scale_factors>
							<!--Whether to show a coordinate frame-->
							<show_axes>false</show_axes>
							<!--Display Pref. 0:Hide 1:Wire 3:Flat 4:Shaded Can be overriden for individual geometries-->
							<display_preference>0</display_preference>
						</VisibleObject>
					</GeometryPath>
					<!--Maximum isometric force that the fibers can generate-->
					<max_isometric_force>180</max_isometric_force>
					<!--Optimal length of the muscle fibers-->
					<optimal_fiber_length>0.079</optimal_fiber_length>
					<!--Resting length of the tendon-->
					<tendon_slack_length>0.1</tendon_slack_length>
					<!--Angle between tendon and fibers at optimal fiber length expressed in radians-->
					<pennation_angle_at_optimal>0.2268928</pennation_angle_at_optimal>
					<!--time constant for ramping up muscle activation-->
					<activation_time_constant>0.01</activation_time_constant>
					<!--time constant for ramping down of muscle activation-->
					<deactivation_time_constant>0.04</deactivation_time_constant>
					<!--tendon strain at maximum isometric muscle force-->
					<FmaxTendonStrain>0.033</FmaxTendonStrain>
					<!--passive muscle strain at maximum isometric muscle force-->
					<FmaxMuscleStrain>0.6</FmaxMuscleStrain>
					<!--shape factor for Gaussian active muscle force-length relationship-->
					<KshapeActive>0.5</KshapeActive>
					<!--exponential shape factor for passive force-length relationship-->
					<KshapePassive>4</KshapePassive>
					<!--force-velocity shape factor-->
					<Af>0.3</Af>
					<!--maximum normalized lengthening force-->
					<Flen>1.8</Flen>
				</Thelen2003Muscle>
				<Thelen2003Muscle name="ext_dig_r">
					<!--The set of points defining the path of the muscle.-->
					<GeometryPath>
						<!--The set of points defining the path-->
						<PathPointSet>
							<objects>
								<PathPoint name="ext_dig_r-P1">
									<location> 0.0032 -0.1381 0.0276</location>
									<body>tibia_r</body>
								</PathPoint>
								<PathPoint name="ext_dig_r-P2">
									<location> 0.0289 -0.4007 0.0072</location>
									<body>tibia_r</body>
								</PathPoint>
								<PathPoint name="ext_dig_r-P3">
									<location> 0.0922 0.0388 -0.0001</location>
									<body>calcn_r</body>
								</PathPoint>
								<PathPoint name="ext_dig_r-P4">
									<location> 0.1616 0.0055 0.013</location>
									<body>calcn_r</body>
								</PathPoint>
								<PathPoint name="ext_dig_r-P5">
									<location> 0.0003 0.0047 0.0153</location>
									<body>toes_r</body>
								</PathPoint>
								<PathPoint name="ext_dig_r-P6">
									<location> 0.0443 -0.0004 0.025</location>
									<body>toes_r</body>
								</PathPoint>
							</objects>
							<groups />
						</PathPointSet>
						<!--The wrap objecs that are associated with this path-->
						<PathWrapSet>
							<objects />
							<groups />
						</PathWrapSet>
						<!--Used to display the path in the 3D window-->
						<VisibleObject name="display">
							<!--Three scale factors for display purposes: scaleX scaleY scaleZ-->
							<scale_factors> 1 1 1</scale_factors>
							<!--Whether to show a coordinate frame-->
							<show_axes>false</show_axes>
							<!--Display Pref. 0:Hide 1:Wire 3:Flat 4:Shaded Can be overriden for individual geometries-->
							<display_preference>0</display_preference>
						</VisibleObject>
					</GeometryPath>
					<!--Maximum isometric force that the fibers can generate-->
					<max_isometric_force>512</max_isometric_force>
					<!--Optimal length of the muscle fibers-->
					<optimal_fiber_length>0.102</optimal_fiber_length>
					<!--Resting length of the tendon-->
					<tendon_slack_length>0.345</tendon_slack_length>
					<!--Angle between tendon and fibers at optimal fiber length expressed in radians-->
					<pennation_angle_at_optimal>0.13962634</pennation_angle_at_optimal>
					<!--time constant for ramping up muscle activation-->
					<activation_time_constant>0.01</activation_time_constant>
					<!--time constant for ramping down of muscle activation-->
					<deactivation_time_constant>0.04</deactivation_time_constant>
					<!--tendon strain at maximum isometric muscle force-->
					<FmaxTendonStrain>0.033</FmaxTendonStrain>
					<!--passive muscle strain at maximum isometric muscle force-->
					<FmaxMuscleStrain>0.6</FmaxMuscleStrain>
					<!--shape factor for Gaussian active muscle force-length relationship-->
					<KshapeActive>0.5</KshapeActive>
					<!--exponential shape factor for passive force-length relationship-->
					<KshapePassive>4</KshapePassive>
					<!--force-velocity shape factor-->
					<Af>0.3</Af>
					<!--maximum normalized lengthening force-->
					<Flen>1.8</Flen>
				</Thelen2003Muscle>
				<Thelen2003Muscle name="ext_hal_r">
					<!--The set of points defining the path of the muscle.-->
					<GeometryPath>
						<!--The set of points defining the path-->
						<PathPointSet>
							<objects>
								<PathPoint name="ext_hal_r-P1">
									<location> 0.0012 -0.1767 0.0228</location>
									<body>tibia_r</body>
								</PathPoint>
								<PathPoint name="ext_hal_r-P2">
									<location> 0.0326 -0.3985 -0.0085</location>
									<body>tibia_r</body>
								</PathPoint>
								<PathPoint name="ext_hal_r-P3">
									<location> 0.097 0.0389 -0.0211</location>
									<body>calcn_r</body>
								</PathPoint>
								<PathPoint name="ext_hal_r-P4">
									<location> 0.1293 0.0309 -0.0257</location>
									<body>calcn_r</body>
								</PathPoint>
								<PathPoint name="ext_hal_r-P5">
									<location> 0.1734 0.0139 -0.028</location>
									<body>calcn_r</body>
								</PathPoint>
								<PathPoint name="ext_hal_r-P6">
									<location> 0.0298 0.0041 -0.0245</location>
									<body>toes_r</body>
								</PathPoint>
								<PathPoint name="ext_hal_r-P7">
									<location> 0.0563 0.0034 -0.0186</location>
									<body>toes_r</body>
								</PathPoint>
							</objects>
							<groups />
						</PathPointSet>
						<!--The wrap objecs that are associated with this path-->
						<PathWrapSet>
							<objects />
							<groups />
						</PathWrapSet>
						<!--Used to display the path in the 3D window-->
						<VisibleObject name="display">
							<!--Three scale factors for display purposes: scaleX scaleY scaleZ-->
							<scale_factors> 1 1 1</scale_factors>
							<!--Whether to show a coordinate frame-->
							<show_axes>false</show_axes>
							<!--Display Pref. 0:Hide 1:Wire 3:Flat 4:Shaded Can be overriden for individual geometries-->
							<display_preference>0</display_preference>
						</VisibleObject>
					</GeometryPath>
					<!--Maximum isometric force that the fibers can generate-->
					<max_isometric_force>162</max_isometric_force>
					<!--Optimal length of the muscle fibers-->
					<optimal_fiber_length>0.111</optimal_fiber_length>
					<!--Resting length of the tendon-->
					<tendon_slack_length>0.305</tendon_slack_length>
					<!--Angle between tendon and fibers at optimal fiber length expressed in radians-->
					<pennation_angle_at_optimal>0.10471976</pennation_angle_at_optimal>
					<!--time constant for ramping up muscle activation-->
					<activation_time_constant>0.01</activation_time_constant>
					<!--time constant for ramping down of muscle activation-->
					<deactivation_time_constant>0.04</deactivation_time_constant>
					<!--tendon strain at maximum isometric muscle force-->
					<FmaxTendonStrain>0.033</FmaxTendonStrain>
					<!--passive muscle strain at maximum isometric muscle force-->
					<FmaxMuscleStrain>0.6</FmaxMuscleStrain>
					<!--shape factor for Gaussian active muscle force-length relationship-->
					<KshapeActive>0.5</KshapeActive>
					<!--exponential shape factor for passive force-length relationship-->
					<KshapePassive>4</KshapePassive>
					<!--force-velocity shape factor-->
					<Af>0.3</Af>
					<!--maximum normalized lengthening force-->
					<Flen>1.8</Flen>
				</Thelen2003Muscle>
				<Thelen2003Muscle name="glut_med1_l">
					<!--The set of points defining the path of the muscle.-->
					<GeometryPath>
						<!--The set of points defining the path-->
						<PathPointSet>
							<objects>
								<PathPoint name="glut_med1_l-P1">
									<location> -0.0408 0.0304 -0.1209</location>
									<body>pelvis</body>
								</PathPoint>
								<PathPoint name="glut_med1_l-P2">
									<location> -0.0218 -0.0117 -0.0555</location>
									<body>femur_l</body>
								</PathPoint>
							</objects>
							<groups />
						</PathPointSet>
						<!--The wrap objecs that are associated with this path-->
						<PathWrapSet>
							<objects />
							<groups />
						</PathWrapSet>
						<!--Used to display the path in the 3D window-->
						<VisibleObject name="display">
							<!--Three scale factors for display purposes: scaleX scaleY scaleZ-->
							<scale_factors> 1 1 1</scale_factors>
							<!--Whether to show a coordinate frame-->
							<show_axes>false</show_axes>
							<!--Display Pref. 0:Hide 1:Wire 3:Flat 4:Shaded Can be overriden for individual geometries-->
							<display_preference>0</display_preference>
						</VisibleObject>
					</GeometryPath>
					<!--Maximum isometric force that the fibers can generate-->
					<max_isometric_force>819</max_isometric_force>
					<!--Optimal length of the muscle fibers-->
					<optimal_fiber_length>0.0535</optimal_fiber_length>
					<!--Resting length of the tendon-->
					<tendon_slack_length>0.078</tendon_slack_length>
					<!--Angle between tendon and fibers at optimal fiber length expressed in radians-->
					<pennation_angle_at_optimal>0.13962634</pennation_angle_at_optimal>
					<!--time constant for ramping up muscle activation-->
					<activation_time_constant>0.01</activation_time_constant>
					<!--time constant for ramping down of muscle activation-->
					<deactivation_time_constant>0.04</deactivation_time_constant>
					<!--tendon strain at maximum isometric muscle force-->
					<FmaxTendonStrain>0.033</FmaxTendonStrain>
					<!--passive muscle strain at maximum isometric muscle force-->
					<FmaxMuscleStrain>0.6</FmaxMuscleStrain>
					<!--shape factor for Gaussian active muscle force-length relationship-->
					<KshapeActive>0.5</KshapeActive>
					<!--exponential shape factor for passive force-length relationship-->
					<KshapePassive>4</KshapePassive>
					<!--force-velocity shape factor-->
					<Af>0.3</Af>
					<!--maximum normalized lengthening force-->
					<Flen>1.8</Flen>
				</Thelen2003Muscle>
				<Thelen2003Muscle name="glut_med2_l">
					<!--The set of points defining the path of the muscle.-->
					<GeometryPath>
						<!--The set of points defining the path-->
						<PathPointSet>
							<objects>
								<PathPoint name="glut_med2_l-P1">
									<location> -0.0855 0.0445 -0.0766</location>
									<body>pelvis</body>
								</PathPoint>
								<PathPoint name="glut_med2_l-P2">
									<location> -0.0258 -0.0058 -0.0527</location>
									<body>femur_l</body>
								</PathPoint>
							</objects>
							<groups />
						</PathPointSet>
						<!--The wrap objecs that are associated with this path-->
						<PathWrapSet>
							<objects />
							<groups />
						</PathWrapSet>
						<!--Used to display the path in the 3D window-->
						<VisibleObject name="display">
							<!--Three scale factors for display purposes: scaleX scaleY scaleZ-->
							<scale_factors> 1 1 1</scale_factors>
							<!--Whether to show a coordinate frame-->
							<show_axes>false</show_axes>
							<!--Display Pref. 0:Hide 1:Wire 3:Flat 4:Shaded Can be overriden for individual geometries-->
							<display_preference>0</display_preference>
						</VisibleObject>
					</GeometryPath>
					<!--Maximum isometric force that the fibers can generate-->
					<max_isometric_force>573</max_isometric_force>
					<!--Optimal length of the muscle fibers-->
					<optimal_fiber_length>0.0845</optimal_fiber_length>
					<!--Resting length of the tendon-->
					<tendon_slack_length>0.053</tendon_slack_length>
					<!--Angle between tendon and fibers at optimal fiber length expressed in radians-->
					<pennation_angle_at_optimal>0</pennation_angle_at_optimal>
					<!--time constant for ramping up muscle activation-->
					<activation_time_constant>0.01</activation_time_constant>
					<!--time constant for ramping down of muscle activation-->
					<deactivation_time_constant>0.04</deactivation_time_constant>
					<!--tendon strain at maximum isometric muscle force-->
					<FmaxTendonStrain>0.033</FmaxTendonStrain>
					<!--passive muscle strain at maximum isometric muscle force-->
					<FmaxMuscleStrain>0.6</FmaxMuscleStrain>
					<!--shape factor for Gaussian active muscle force-length relationship-->
					<KshapeActive>0.5</KshapeActive>
					<!--exponential shape factor for passive force-length relationship-->
					<KshapePassive>4</KshapePassive>
					<!--force-velocity shape factor-->
					<Af>0.3</Af>
					<!--maximum normalized lengthening force-->
					<Flen>1.8</Flen>
				</Thelen2003Muscle>
				<Thelen2003Muscle name="glut_med3_l">
					<!--The set of points defining the path of the muscle.-->
					<GeometryPath>
						<!--The set of points defining the path-->
						<PathPointSet>
							<objects>
								<PathPoint name="glut_med3_l-P1">
									<location> -0.1223 0.0105 -0.0648</location>
									<body>pelvis</body>
								</PathPoint>
								<PathPoint name="glut_med3_l-P2">
									<location> -0.0309 -0.0047 -0.0518</location>
									<body>femur_l</body>
								</PathPoint>
							</objects>
							<groups />
						</PathPointSet>
						<!--The wrap objecs that are associated with this path-->
						<PathWrapSet>
							<objects />
							<groups />
						</PathWrapSet>
						<!--Used to display the path in the 3D window-->
						<VisibleObject name="display">
							<!--Three scale factors for display purposes: scaleX scaleY scaleZ-->
							<scale_factors> 1 1 1</scale_factors>
							<!--Whether to show a coordinate frame-->
							<show_axes>false</show_axes>
							<!--Display Pref. 0:Hide 1:Wire 3:Flat 4:Shaded Can be overriden for individual geometries-->
							<display_preference>0</display_preference>
						</VisibleObject>
					</GeometryPath>
					<!--Maximum isometric force that the fibers can generate-->
					<max_isometric_force>653</max_isometric_force>
					<!--Optimal length of the muscle fibers-->
					<optimal_fiber_length>0.0646</optimal_fiber_length>
					<!--Resting length of the tendon-->
					<tendon_slack_length>0.053</tendon_slack_length>
					<!--Angle between tendon and fibers at optimal fiber length expressed in radians-->
					<pennation_angle_at_optimal>0.33161256</pennation_angle_at_optimal>
					<!--time constant for ramping up muscle activation-->
					<activation_time_constant>0.01</activation_time_constant>
					<!--time constant for ramping down of muscle activation-->
					<deactivation_time_constant>0.04</deactivation_time_constant>
					<!--tendon strain at maximum isometric muscle force-->
					<FmaxTendonStrain>0.033</FmaxTendonStrain>
					<!--passive muscle strain at maximum isometric muscle force-->
					<FmaxMuscleStrain>0.6</FmaxMuscleStrain>
					<!--shape factor for Gaussian active muscle force-length relationship-->
					<KshapeActive>0.5</KshapeActive>
					<!--exponential shape factor for passive force-length relationship-->
					<KshapePassive>4</KshapePassive>
					<!--force-velocity shape factor-->
					<Af>0.3</Af>
					<!--maximum normalized lengthening force-->
					<Flen>1.8</Flen>
				</Thelen2003Muscle>
				<Thelen2003Muscle name="glut_min1_l">
					<!--The set of points defining the path of the muscle.-->
					<GeometryPath>
						<!--The set of points defining the path-->
						<PathPointSet>
							<objects>
								<PathPoint name="glut_min1_l-P1">
									<location> -0.0467 -0.008 -0.1056</location>
									<body>pelvis</body>
								</PathPoint>
								<PathPoint name="glut_min1_l-P2">
									<location> -0.0072 -0.0104 -0.056</location>
									<body>femur_l</body>
								</PathPoint>
							</objects>
							<groups />
						</PathPointSet>
						<!--The wrap objecs that are associated with this path-->
						<PathWrapSet>
							<objects />
							<groups />
						</PathWrapSet>
						<!--Used to display the path in the 3D window-->
						<VisibleObject name="display">
							<!--Three scale factors for display purposes: scaleX scaleY scaleZ-->
							<scale_factors> 1 1 1</scale_factors>
							<!--Whether to show a coordinate frame-->
							<show_axes>false</show_axes>
							<!--Display Pref. 0:Hide 1:Wire 3:Flat 4:Shaded Can be overriden for individual geometries-->
							<display_preference>0</display_preference>
						</VisibleObject>
					</GeometryPath>
					<!--Maximum isometric force that the fibers can generate-->
					<max_isometric_force>270</max_isometric_force>
					<!--Optimal length of the muscle fibers-->
					<optimal_fiber_length>0.068</optimal_fiber_length>
					<!--Resting length of the tendon-->
					<tendon_slack_length>0.016</tendon_slack_length>
					<!--Angle between tendon and fibers at optimal fiber length expressed in radians-->
					<pennation_angle_at_optimal>0.17453293</pennation_angle_at_optimal>
					<!--time constant for ramping up muscle activation-->
					<activation_time_constant>0.01</activation_time_constant>
					<!--time constant for ramping down of muscle activation-->
					<deactivation_time_constant>0.04</deactivation_time_constant>
					<!--tendon strain at maximum isometric muscle force-->
					<FmaxTendonStrain>0.033</FmaxTendonStrain>
					<!--passive muscle strain at maximum isometric muscle force-->
					<FmaxMuscleStrain>0.6</FmaxMuscleStrain>
					<!--shape factor for Gaussian active muscle force-length relationship-->
					<KshapeActive>0.5</KshapeActive>
					<!--exponential shape factor for passive force-length relationship-->
					<KshapePassive>4</KshapePassive>
					<!--force-velocity shape factor-->
					<Af>0.3</Af>
					<!--maximum normalized lengthening force-->
					<Flen>1.8</Flen>
				</Thelen2003Muscle>
				<Thelen2003Muscle name="glut_min2_l">
					<!--The set of points defining the path of the muscle.-->
					<GeometryPath>
						<!--The set of points defining the path-->
						<PathPointSet>
							<objects>
								<PathPoint name="glut_min2_l-P1">
									<location> -0.0633 -0.0065 -0.0991</location>
									<body>pelvis</body>
								</PathPoint>
								<PathPoint name="glut_min2_l-P2">
									<location> -0.0096 -0.0104 -0.056</location>
									<body>femur_l</body>
								</PathPoint>
							</objects>
							<groups />
						</PathPointSet>
						<!--The wrap objecs that are associated with this path-->
						<PathWrapSet>
							<objects />
							<groups />
						</PathWrapSet>
						<!--Used to display the path in the 3D window-->
						<VisibleObject name="display">
							<!--Three scale factors for display purposes: scaleX scaleY scaleZ-->
							<scale_factors> 1 1 1</scale_factors>
							<!--Whether to show a coordinate frame-->
							<show_axes>false</show_axes>
							<!--Display Pref. 0:Hide 1:Wire 3:Flat 4:Shaded Can be overriden for individual geometries-->
							<display_preference>0</display_preference>
						</VisibleObject>
					</GeometryPath>
					<!--Maximum isometric force that the fibers can generate-->
					<max_isometric_force>285</max_isometric_force>
					<!--Optimal length of the muscle fibers-->
					<optimal_fiber_length>0.056</optimal_fiber_length>
					<!--Resting length of the tendon-->
					<tendon_slack_length>0.026</tendon_slack_length>
					<!--Angle between tendon and fibers at optimal fiber length expressed in radians-->
					<pennation_angle_at_optimal>0</pennation_angle_at_optimal>
					<!--time constant for ramping up muscle activation-->
					<activation_time_constant>0.01</activation_time_constant>
					<!--time constant for ramping down of muscle activation-->
					<deactivation_time_constant>0.04</deactivation_time_constant>
					<!--tendon strain at maximum isometric muscle force-->
					<FmaxTendonStrain>0.033</FmaxTendonStrain>
					<!--passive muscle strain at maximum isometric muscle force-->
					<FmaxMuscleStrain>0.6</FmaxMuscleStrain>
					<!--shape factor for Gaussian active muscle force-length relationship-->
					<KshapeActive>0.5</KshapeActive>
					<!--exponential shape factor for passive force-length relationship-->
					<KshapePassive>4</KshapePassive>
					<!--force-velocity shape factor-->
					<Af>0.3</Af>
					<!--maximum normalized lengthening force-->
					<Flen>1.8</Flen>
				</Thelen2003Muscle>
				<Thelen2003Muscle name="glut_min3_l">
					<!--The set of points defining the path of the muscle.-->
					<GeometryPath>
						<!--The set of points defining the path-->
						<PathPointSet>
							<objects>
								<PathPoint name="glut_min3_l-P1">
									<location> -0.0834 -0.0063 -0.0856</location>
									<body>pelvis</body>
								</PathPoint>
								<PathPoint name="glut_min3_l-P2">
									<location> -0.0135 -0.0083 -0.055</location>
									<body>femur_l</body>
								</PathPoint>
							</objects>
							<groups />
						</PathPointSet>
						<!--The wrap objecs that are associated with this path-->
						<PathWrapSet>
							<objects />
							<groups />
						</PathWrapSet>
						<!--Used to display the path in the 3D window-->
						<VisibleObject name="display">
							<!--Three scale factors for display purposes: scaleX scaleY scaleZ-->
							<scale_factors> 1 1 1</scale_factors>
							<!--Whether to show a coordinate frame-->
							<show_axes>false</show_axes>
							<!--Display Pref. 0:Hide 1:Wire 3:Flat 4:Shaded Can be overriden for individual geometries-->
							<display_preference>0</display_preference>
						</VisibleObject>
					</GeometryPath>
					<!--Maximum isometric force that the fibers can generate-->
					<max_isometric_force>323</max_isometric_force>
					<!--Optimal length of the muscle fibers-->
					<optimal_fiber_length>0.038</optimal_fiber_length>
					<!--Resting length of the tendon-->
					<tendon_slack_length>0.051</tendon_slack_length>
					<!--Angle between tendon and fibers at optimal fiber length expressed in radians-->
					<pennation_angle_at_optimal>0.01745329</pennation_angle_at_optimal>
					<!--time constant for ramping up muscle activation-->
					<activation_time_constant>0.01</activation_time_constant>
					<!--time constant for ramping down of muscle activation-->
					<deactivation_time_constant>0.04</deactivation_time_constant>
					<!--tendon strain at maximum isometric muscle force-->
					<FmaxTendonStrain>0.033</FmaxTendonStrain>
					<!--passive muscle strain at maximum isometric muscle force-->
					<FmaxMuscleStrain>0.6</FmaxMuscleStrain>
					<!--shape factor for Gaussian active muscle force-length relationship-->
					<KshapeActive>0.5</KshapeActive>
					<!--exponential shape factor for passive force-length relationship-->
					<KshapePassive>4</KshapePassive>
					<!--force-velocity shape factor-->
					<Af>0.3</Af>
					<!--maximum normalized lengthening force-->
					<Flen>1.8</Flen>
				</Thelen2003Muscle>
				<Thelen2003Muscle name="semimem_l">
					<!--The set of points defining the path of the muscle.-->
					<GeometryPath>
						<!--The set of points defining the path-->
						<PathPointSet>
							<objects>
								<PathPoint name="semimem_l-P1">
									<location> -0.1192 -0.09747 -0.07151</location>
									<body>pelvis</body>
								</PathPoint>
								<ConditionalPathPoint name="semimem_l-P2">
									<location> -0.0348 -0.03519 0.01891</location>
									<body>tibia_l</body>
									<range> -0.558505 0.174533</range>
									<coordinate>knee_angle_l</coordinate>
								</ConditionalPathPoint>
								<PathPoint name="semimem_l-P3">
									<location> -0.027 -0.04771 0.01957</location>
									<body>tibia_l</body>
								</PathPoint>
							</objects>
							<groups />
[truncated: 154,614 more chars]
