# Supplementary material for: Efficient trajectory optimization for curved running using a 3D musculoskeletal model with implicit dynamics
Source: Sci Rep. 2020 Oct 19;10:17655. doi: 10.1038/s41598-020-73856-w (PMC7573630; doi:10.1038/s41598-020-73856-w)
Supplement: Supplementary file 4 — Supplementary Dataset. [file 41598_2020_73856_MOESM4_ESM.zip › Running_Mean_Exp_GRF.mot]

JK_SCALED_running_Exp_kinetics_GRFs.mot
nRows=50
nColumns=19
inDegrees=no
endheader
time	ground_force_vx	ground_force_vy	ground_force_vz	ground_force_px	ground_force_py	ground_force_pz	l_ground_force_vx	l_ground_force_vy	l_ground_force_vz	l_ground_force_px	l_ground_force_py	l_ground_force_pz	ground_torque_x	ground_torque_y	ground_torque_z	l_ground_torque_x	l_ground_torque_y	l_ground_torque_z
   0.00000   -4.28314  123.23438  -12.27879    0.52173   -0.00733    0.02667    0.00000    0.00000   -0.00000    1.63253    0.00000   -0.33697   -0.00000   21.06621   -0.00000    0.00000    0.00000   -0.00000
   0.01542  -30.55660 1142.77923   58.67810    0.39648   -0.00800    0.03855    0.00000    0.00000   -0.00000    1.63253    0.00000   -0.33697   -0.00000  -32.22297   -0.00000    0.00000    0.00000   -0.00000
   0.03085 -124.35060 1662.01600   51.95447    0.42659   -0.00800    0.03658    0.00000    0.00000   -0.00000    1.63253    0.00000   -0.33697   -0.00000  -74.79167    0.00000    0.00000    0.00000   -0.00000
   0.04627 -371.38327 1742.42783  -47.76526    0.47366   -0.00800    0.03843    0.00000    0.00000   -0.00000    1.63253    0.00000   -0.33697   -0.00000 -141.87012   -0.00000    0.00000    0.00000   -0.00000
   0.06170 -287.93661 2163.97132  -40.32573    0.48837   -0.00800    0.03568    0.00000    0.00000   -0.00000    1.63253    0.00000   -0.33697    0.00000 -136.55805    0.00000    0.00000    0.00000   -0.00000
   0.07712 -168.16361 2401.37010  -19.34438    0.49735   -0.00800    0.03376    0.00000    0.00000   -0.00000    1.63253    0.00000   -0.33697    0.00000 -129.15874    0.00000    0.00000    0.00000   -0.00000
   0.09255  -87.04319 2389.82597  -21.96670    0.51037   -0.00800    0.03396    0.00000    0.00000   -0.00000    1.63253    0.00000   -0.33697    0.00000  -92.38946   -0.00000    0.00000    0.00000   -0.00000
   0.10797   17.73854 2241.11271  -10.77506    0.52527   -0.00800    0.03367    0.00000    0.00000   -0.00000    1.63253    0.00000   -0.33697    0.00000  -51.72543    0.00000    0.00000    0.00000   -0.00000
   0.12340  132.76450 2034.90998   17.52032    0.53600   -0.00800    0.03234    0.00000    0.00000   -0.00000    1.63253    0.00000   -0.33697    0.00000  -12.71146   -0.00000    0.00000    0.00000   -0.00000
   0.13882  265.30678 1755.18477   64.37814    0.54066   -0.00800    0.02833    0.00000    0.00000   -0.00000    1.63253    0.00000   -0.33697    0.00000   10.22888    0.00000    0.00000    0.00000   -0.00000
   0.15425  342.91821 1388.44180   86.90891    0.54575   -0.00800    0.02467    0.00000    0.00000   -0.00000    1.63253    0.00000   -0.33697   -0.00000   29.68280    0.00000    0.00000    0.00000   -0.00000
   0.16967  336.19027  944.18055   78.27436    0.55181   -0.00800    0.02325    0.00000    0.00000   -0.00000    1.63253    0.00000   -0.33697    0.00000   35.92353   -0.00000    0.00000    0.00000   -0.00000
   0.18510  226.99141  482.05939   47.54324    0.56828   -0.00800    0.02699    0.00000    0.00000   -0.00000    1.63253    0.00000   -0.33697   -0.00000   26.19390   -0.00000    0.00000    0.00000   -0.00000
   0.20052   95.64284  177.94898   21.72126    0.59839   -0.00800    0.03476    0.00000    0.00000   -0.00000    1.63253    0.00000   -0.33697    0.00000   11.08786    0.00000    0.00000    0.00000   -0.00000
   0.21595   28.68057   46.23631    7.20994    0.67770   -0.00800    0.04310    0.00000    0.00000   -0.00000    1.63253    0.00000   -0.33697    0.00000    3.73740   -0.00000    0.00000    0.00000   -0.00000
   0.23137    0.55305    1.46960    0.13944    1.44356   -0.00173   -0.25565    0.00000    0.00000   -0.00000    1.63253    0.00000   -0.33697    0.00000   -0.12577   -0.00000    0.00000    0.00000   -0.00000
   0.24680    0.00000    0.00000   -0.00000    1.63253    0.00000   -0.33697    0.00000    0.00000   -0.00000    1.63253    0.00000   -0.33697    0.00000    0.00000   -0.00000    0.00000    0.00000   -0.00000
   0.26222    0.00000    0.00000   -0.00000    1.63253    0.00000   -0.33697    0.00000    0.00000   -0.00000    1.63253    0.00000   -0.33697    0.00000    0.00000   -0.00000    0.00000    0.00000   -0.00000
   0.27765    0.00000    0.00000   -0.00000    1.63253    0.00000   -0.33697    0.00000    0.00000   -0.00000    1.63253    0.00000   -0.33697    0.00000    0.00000   -0.00000    0.00000    0.00000   -0.00000
   0.29307    0.00000    0.00000   -0.00000    1.63253    0.00000   -0.33697    0.00000    0.00000   -0.00000    1.63253    0.00000   -0.33697    0.00000    0.00000   -0.00000    0.00000    0.00000   -0.00000
   0.30850    0.00000    0.00000   -0.00000    1.63253    0.00000   -0.33697    0.00000    0.00000   -0.00000    1.63253    0.00000   -0.33697    0.00000    0.00000   -0.00000    0.00000    0.00000   -0.00000
   0.32392    0.00000    0.00000   -0.00000    1.63253    0.00000   -0.33697    0.00000    0.00000   -0.00000    1.63253    0.00000   -0.33697    0.00000    0.00000   -0.00000    0.00000    0.00000   -0.00000
   0.33935    0.00000    0.00000   -0.00000    1.63253    0.00000   -0.33697    0.00000    0.00000   -0.00000    1.63253    0.00000   -0.33697    0.00000    0.00000   -0.00000    0.00000    0.00000   -0.00000
   0.35477    0.00000    0.00000   -0.00000    1.63253    0.00000   -0.33697    0.00000    0.00000   -0.00000    1.63253    0.00000   -0.33697    0.00000    0.00000   -0.00000    0.00000    0.00000   -0.00000
   0.37020    0.00000    0.00000   -0.00000    1.63253    0.00000   -0.33697    0.00000    0.00000   -0.00000    1.66689   -0.00088   -0.30300    0.00000    0.00000   -0.00000    0.00000    0.00000    0.00000
   0.38562    0.00000    0.00000   -0.00000    1.63253    0.00000   -0.33697  -10.07449  264.17871   -6.86003    1.88307   -0.00800   -0.01480    0.00000    0.00000   -0.00000    0.00000   11.17702   -0.00000
   0.40105    0.00000    0.00000   -0.00000    1.63253    0.00000   -0.33697 -101.87743 1642.61456  -43.63468    1.93412   -0.00800   -0.01140    0.00000    0.00000   -0.00000   -0.00000   88.68821    0.00000
   0.41647    0.00000    0.00000   -0.00000    1.63253    0.00000   -0.33697 -234.60315 1743.39990  -38.17444    1.98256   -0.00800   -0.01181    0.00000    0.00000   -0.00000   -0.00000  100.24910    0.00000
   0.43190    0.00000    0.00000   -0.00000    1.63253    0.00000   -0.33697 -419.30010 1905.76945   23.03881    2.03160   -0.00800   -0.01479    0.00000    0.00000   -0.00000   -0.00000  135.31441   -0.00000
   0.44732    0.00000    0.00000   -0.00000    1.63253    0.00000   -0.33697 -321.49776 2267.52548   32.50886    2.04729   -0.00800   -0.01536    0.00000    0.00000   -0.00000   -0.00000  140.67161   -0.00000
   0.46275    0.00000    0.00000   -0.00000    1.63253    0.00000   -0.33697 -196.02192 2435.41697   25.33025    2.05722   -0.00800   -0.01584    0.00000    0.00000   -0.00000    0.00000  140.95316   -0.00000
   0.47817    0.00000    0.00000   -0.00000    1.63253    0.00000   -0.33697 -105.74555 2390.63703   37.10130    2.07106   -0.00800   -0.01743    0.00000    0.00000   -0.00000    0.00000  113.02457   -0.00000
   0.49360    0.00000    0.00000   -0.00000    1.63253    0.00000   -0.33697    0.76357 2210.10892   37.53471    2.08545   -0.00800   -0.01887    0.00000    0.00000   -0.00000   -0.00000   68.89409   -0.00000
   0.50902    0.00000    0.00000   -0.00000    1.63253    0.00000   -0.33697  107.52938 1962.00977    8.88921    2.09758   -0.00800   -0.01811    0.00000    0.00000   -0.00000    0.00000   25.56256   -0.00000
   0.52445    0.00000    0.00000   -0.00000    1.63253    0.00000   -0.33697  242.60285 1655.95649  -44.13924    2.10179   -0.00800   -0.01434    0.00000    0.00000   -0.00000   -0.00000   18.26891    0.00000
   0.53987    0.00000    0.00000   -0.00000    1.63253    0.00000   -0.33697  313.43087 1265.75214  -77.06382    2.10432   -0.00800   -0.01006    0.00000    0.00000   -0.00000    0.00000   16.77785    0.00000
   0.55530    0.00000    0.00000   -0.00000    1.63253    0.00000   -0.33697  290.71078  816.91942  -69.23969    2.10925   -0.00800   -0.00894    0.00000    0.00000   -0.00000   -0.00000   13.28623   -0.00000
   0.57072    0.00000    0.00000   -0.00000    1.63253    0.00000   -0.33697  174.78730  403.47156  -38.70931    2.12089   -0.00800   -0.01124    0.00000    0.00000   -0.00000    0.00000    8.61240    0.00000
   0.58615    0.00000    0.00000   -0.00000    1.63253    0.00000   -0.33697   70.31344  139.19971  -12.65926    2.12878   -0.00800   -0.02128    0.00000    0.00000   -0.00000    0.00000    0.81055   -0.00000
   0.60157    0.00000    0.00000   -0.00000    1.63253    0.00000   -0.33697   18.21409   26.35436   -1.30581    2.07481   -0.00711   -0.03587    0.00000    0.00000   -0.00000   -0.00000   -0.09352    0.00000
   0.61700    0.00000    0.00000   -0.00000    1.63253    0.00000   -0.33697    0.08993   -0.36367   -0.02115    1.69785   -0.00147   -0.28999    0.00000    0.00000   -0.00000    0.00000    0.59364   -0.00000
   0.63242    0.00000    0.00000   -0.00000    1.63253    0.00000   -0.33697    0.00000    0.00000   -0.00000    1.63253    0.00000   -0.33697    0.00000    0.00000   -0.00000    0.00000    0.00000   -0.00000
   0.64785    0.00000    0.00000   -0.00000    1.63253    0.00000   -0.33697    0.00000    0.00000   -0.00000    1.63253    0.00000   -0.33697    0.00000    0.00000   -0.00000    0.00000    0.00000   -0.00000
   0.66327    0.00000    0.00000   -0.00000    1.63253    0.00000   -0.33697    0.00000    0.00000   -0.00000    1.63253    0.00000   -0.33697    0.00000    0.00000   -0.00000    0.00000    0.00000   -0.00000
   0.67870    0.00000    0.00000   -0.00000    1.63253    0.00000   -0.33697    0.00000    0.00000   -0.00000    1.63253    0.00000   -0.33697    0.00000    0.00000   -0.00000    0.00000    0.00000   -0.00000
   0.69412    0.00000    0.00000   -0.00000    1.63253    0.00000   -0.33697    0.00000    0.00000   -0.00000    1.63253    0.00000   -0.33697    0.00000    0.00000   -0.00000    0.00000    0.00000   -0.00000
   0.70955    0.00000    0.00000   -0.00000    1.63253    0.00000   -0.33697    0.00000    0.00000   -0.00000    1.63253    0.00000   -0.33697    0.00000    0.00000   -0.00000    0.00000    0.00000   -0.00000
   0.72497    0.00000    0.00000   -0.00000    1.63253    0.00000   -0.33697    0.00000    0.00000   -0.00000    1.63253    0.00000   -0.33697    0.00000    0.00000   -0.00000    0.00000    0.00000   -0.00000
   0.74040    0.00000    0.00000   -0.00000    1.63253    0.00000   -0.33697    0.00000    0.00000   -0.00000    1.63253    0.00000   -0.33697    0.00000    0.00000   -0.00000    0.00000    0.00000   -0.00000
   0.75582    0.00000    0.00000   -0.00000    1.63253    0.00000   -0.33697    0.00000    0.00000   -0.00000    1.63253    0.00000   -0.33697    0.00000    0.00000   -0.00000    0.00000    0.00000   -0.00000
