# Supplementary material for: Efficient trajectory optimization for curved running using a 3D musculoskeletal model with implicit dynamics
Source: Sci Rep. 2020 Oct 19;10:17655. doi: 10.1038/s41598-020-73856-w (PMC7573630; doi:10.1038/s41598-020-73856-w)
Supplement: Supplementary file 4 — Supplementary Dataset. [file 41598_2020_73856_MOESM4_ESM.zip › Running_Mean_Exp_Kinem.mot]

JK_SCALED_running_Exp_kinematics.mot
nRows=50
nColumns=34
inDegrees=yes
endheader
time	pelvis_rotation	pelvis_obliquity	pelvis_tilt	pelvis_tx	pelvis_ty	pelvis_tz	hip_flexion_r	hip_adduction_r	hip_rotation_r	knee_angle_r	ankle_angle_r	subtalar_angle_r	mtp_angle_r	hip_flexion_l	hip_adduction_l	hip_rotation_l	knee_angle_l	ankle_angle_l	subtalar_angle_l	mtp_angle_l	lumbar_extension	lumbar_bending	lumbar_rotation	arm_flex_r	arm_add_r	arm_rot_r	elbow_flex_r	pro_sup_r	arm_flex_l	arm_add_l	arm_rot_l	elbow_flex_l	pro_sup_l
   0.00000   -2.95537   -6.97156   -1.06405    0.21495    1.04665    0.00504   26.59139   10.48099   -2.50079  -19.97195   10.21348    5.56994   15.96591  -11.34819   -4.41881   -0.06287  -88.08264  -15.00852  -11.89719   -0.12473  -16.21362   10.80849  -18.03234  -23.14810  -18.30536   -0.96582   90.22594  108.83574  -19.40299  -17.65176   -0.24191   88.02768  121.55624
   0.01542   -4.49149   -9.09086   -0.29631    0.27292    1.03124    0.00649   26.12210   13.44620   -2.50628  -24.66042    3.85534    3.01603   18.17604   -8.41244   -7.75436   -2.27608  -96.99759  -14.43618  -13.28044   -0.46511  -17.72864   13.13863  -14.37189  -20.44963  -18.82606    0.12741   90.39044  108.40737  -19.29160  -16.31404   -0.45126   84.84469  121.33293
   0.03085   -5.98491  -12.18968    0.67842    0.32888    1.01608    0.00798   26.15233   17.38882   -2.64290  -31.63920    8.24442    2.52001   20.57165   -5.19187  -12.68622   -3.84133 -105.44621  -12.37716  -13.73593    0.83319  -19.86252   16.44417   -9.85017  -17.52300  -19.55886    1.27343   91.32708  107.84803  -18.86229  -15.09462   -0.21478   81.62708  119.99147
   0.04627   -7.97818  -14.84842    1.38242    0.38327    1.00245    0.00945   26.89531   21.16157   -1.82844  -39.22424   12.07622    1.16065   18.46211   -0.89293  -17.02901   -4.69117 -112.91206  -10.46229  -13.92573    2.09414  -21.93641   19.06932   -4.24222  -14.44778  -20.29807    2.31344   92.73995  107.19987  -18.15029  -13.73132    0.36268   78.28626  118.08078
   0.06170   -9.51981  -16.31564    1.16611    0.43837    0.99305    0.01086   26.85575   23.74841   -0.11019  -44.56805   15.78782    0.16452   17.57117    5.33121  -19.90686   -4.08338 -118.75205   -8.84224  -13.81471    3.57959  -22.94291   20.28860    1.16373  -11.22595  -20.68319    3.41633   93.51657  106.39867  -17.75191  -12.45171    0.77721   75.34929  117.00146
   0.07712  -10.18351  -16.24337    0.20930    0.49508    0.98819    0.01293   24.69138   24.20725    1.85611  -46.05201   19.90526    0.39836   17.19735   12.94036  -20.94794   -2.42178 -122.42898   -7.96195  -14.25323    5.22556  -22.57311   19.68139    4.69119   -7.80228  -20.39150    4.44035   93.83583  106.25551  -18.95211  -11.82603    0.27775   74.47071  117.30753
   0.09255   -9.38253  -14.98694    0.00905    0.55428    0.98889    0.01383   19.94134   22.57950    3.03093  -45.11874   23.63991    1.40607   17.34421   19.62566  -20.04865    0.03056 -123.60701   -6.77778  -14.91958    6.13738  -22.36117   18.12280    6.36395   -5.38509  -19.32066    4.30111   94.84773  107.78364  -20.77803  -12.02501   -0.14968   75.44701  118.78593
   0.10797   -7.95173  -11.93123    0.32652    0.61547    0.99438    0.01375   13.54231   18.81345    4.17044  -42.44916   26.47561    2.26245   17.69215   24.98997  -16.54592    1.38038 -122.40442   -5.40502  -15.73149    5.78943  -22.24321   14.79191    6.95940   -4.28997  -17.94508    3.58787   96.56737  109.35817  -22.76054  -12.78630   -0.47368   77.53674  119.76410
   0.12340   -6.86836   -8.92965   -0.20857    0.67684    1.00296    0.01348    7.88933   15.29669    5.95582  -38.64241   26.44178    1.52903   18.04851   30.55846  -12.97197    1.56027 -119.29022   -4.49125  -15.93555    4.93911  -21.23382   11.40519    8.08777   -3.99269  -17.08244    2.93101   98.63919  109.79369  -24.61465  -13.50523   -0.39537   79.64593  119.68255
   0.13882   -6.27288   -6.02885   -1.27441    0.73955    1.01398    0.01382    2.80882   11.88348    8.08985  -34.18346   23.56590    0.09928   19.48029   35.57334   -9.72575    0.67195 -114.29568   -3.66918  -15.72756    2.65020  -19.56579    7.95797    9.79695   -4.34673  -16.56630    2.24532  100.63850  109.63441  -26.27154  -14.32517    0.06751   81.30324  118.49054
   0.15425   -5.68061   -2.94900   -2.27824    0.80422    1.02708    0.01394   -2.38085    7.86764    8.82871  -28.95888   18.10624   -0.67547   22.70591   39.20159   -6.30588   -0.79322 -107.61457   -2.80898  -15.49513   -0.13387  -17.86799    4.34644   11.36383   -5.13080  -16.29981    1.84551  102.37960  109.52279  -27.83529  -15.24311    0.47549   82.62997  117.24884
   0.16967   -4.83562    0.45856   -2.89990    0.87059    1.04186    0.01337   -7.50277    3.29335    7.03350  -23.72669   10.00620   -0.38091   28.27732   41.24294   -2.40529   -2.40895  -99.42990   -2.12048  -15.52731   -1.17908  -16.57973    0.46819   12.25971   -5.99209  -16.12269    1.90533  103.74212  109.88789  -29.42698  -15.99951    0.27330   83.73102  117.00156
   0.18510   -4.02048    3.88718   -3.11412    0.93824    1.05735    0.01254  -12.57330   -1.25577    2.88687  -18.63316   -0.68411    1.09472   35.89619   41.84147    1.48087   -4.08803  -89.99391   -1.63450  -15.66216   -2.07632  -15.74495   -3.45566   12.79387   -6.78449  -16.08541    2.27128  104.58535  111.20080  -31.05966  -16.48318   -0.46337   84.66481  117.08061
   0.20052   -3.27302    6.34535   -3.48648    1.00621    1.07177    0.01217  -16.82989   -4.39266   -1.74679  -14.29377  -12.68557    2.75888   39.15286   41.86000    4.27596   -5.20480  -79.70434   -1.27939  -15.53348   -2.16247  -14.73344   -6.40854   13.42007   -7.53568  -16.23735    2.96248  104.93157  112.54223  -32.59435  -16.60574   -1.55552   85.28647  117.15667
   0.21595   -2.39285    7.71179   -3.56437    1.07383    1.08483    0.01186  -20.66069   -5.86902   -4.60107  -11.35055  -22.74017    3.35346   31.87882   40.90514    6.14129   -5.49577  -68.88947   -0.59376  -14.78883   -1.78758  -14.11671   -8.18266   13.97933   -8.14980  -16.62697    3.81760  104.96606  114.32931  -33.93645  -16.35622   -2.93803   85.89761  117.61668
   0.23137   -1.87739    7.80310   -4.21653    1.14097    1.09350    0.01222  -22.75744   -5.94773   -4.91917  -10.96021  -29.75382    1.98895   19.88168   40.16905    6.62577   -5.28175  -58.12602    0.42567  -13.25722   -0.77158  -12.75788   -8.66521   15.12191   -8.87995  -17.36473    4.86900  104.88274  115.33455  -35.15949  -16.01362   -4.23638   86.49404  118.14387
   0.24680   -1.40061    7.28794   -4.77983    1.20739    1.09845    0.01277  -23.83473   -5.39265   -4.59180  -13.50518  -31.91494    0.95608   20.75890   39.03395    6.54229   -4.78388  -47.39990    1.50165  -11.24586    0.54597  -11.51260   -8.49636   16.32108   -9.69795  -18.13210    5.69397  104.70141  115.80943  -36.19426  -15.72328   -5.38182   87.33115  118.51144
   0.26222   -0.99264    6.22373   -5.23030    1.27282    1.10015    0.01360  -24.08509   -4.26772   -3.47709  -18.21133  -30.63874    0.32416   20.96969   37.50212    5.86329   -4.25680  -36.88004    2.87153   -8.56654    1.42452  -10.47208   -7.73937   17.40930  -10.38842  -18.94730    6.51768  104.28807  115.88897  -37.00436  -15.34620   -6.44863   88.12966  118.82842
   0.27765   -0.48598    4.84565   -5.36380    1.33772    1.09926    0.01423  -23.97386   -2.84626   -2.71612  -24.29132  -28.75779    0.19466   20.68192   35.57816    4.97121   -3.62123  -27.11850    4.26145   -6.12946    2.18063   -9.83562   -6.56161   18.14060  -11.04062  -19.64723    7.14877  103.55647  115.89779  -37.48205  -14.88071   -7.33313   88.61638  119.17249
   0.29307    0.00036    3.67121   -4.85396    1.40225    1.09694    0.01452  -24.00095   -1.79730   -2.68858  -31.22935  -27.49036   -0.13661   19.19981   33.09849    4.31401   -3.17541  -18.84775    6.67636   -3.78332    3.18949  -10.05987   -5.57078   18.42218  -11.50476  -20.17149    7.76894  102.44172  116.02458  -37.60742  -14.26949   -8.08039   88.81001  119.47801
   0.30850    0.58513    3.03282   -3.77076    1.46569    1.09383    0.01437  -23.96987   -1.28042   -3.02766  -39.18163  -26.39046   -1.41049   15.68602   30.26724    4.26892   -2.72026  -12.64243    9.07313   -1.85356    4.43855  -11.18016   -5.13678   18.07714  -11.68699  -20.41471    8.31931  100.84657  116.20366  -37.14253  -13.58776   -8.75154   88.54820  119.70160
   0.32392    1.27837    2.85419   -2.41965    1.52791    1.08951    0.01399  -23.40633   -1.11810   -3.45657  -48.26791  -25.78968   -3.90081   10.99971   27.55229    4.81992   -1.71159   -8.98866   10.00329   -1.33257    5.02533  -12.83589   -5.20991   17.22062  -11.80253  -20.23196    8.42645   98.88442  116.40068  -36.12435  -12.95841   -9.31668   87.99099  119.90336
   0.33935    2.06877    2.96482   -1.04089    1.58897    1.08320    0.01350  -22.18211   -1.26391   -4.05598  -58.00434  -26.11478   -7.02176    6.40067   25.53373    5.71480   -0.10329   -8.35845   10.57752   -1.38920    4.45330  -14.67943   -5.56974   15.93104  -11.91068  -19.73798    8.12761   96.67196  116.72521  -34.64117  -12.48751   -9.69439   87.20170  119.88887
   0.35477    2.97817    3.34556    0.11589    1.64920    1.07376    0.01257  -20.37388   -1.84907   -4.99900  -67.77780  -26.83391  -10.48076    0.90415   24.57645    6.96641    1.66729  -10.82745   12.14192   -1.33210    3.70006  -16.33895   -6.15853   14.15929  -12.10761  -19.06073    7.65829   94.40503  117.05856  -33.00853  -12.14958   -9.98804   86.46771  119.64848
   0.37020    3.80965    4.00564    0.98809    1.70932    1.06083    0.01130  -18.14183   -3.08935   -6.04576  -77.23766  -26.82788  -13.42470   -2.36986   24.18048    8.42486    2.31573  -15.09261   13.28051   -0.88872    3.47953  -17.64464   -7.00482   12.21452  -12.63771  -18.30345    6.98427   92.24017  117.29625  -31.32563  -12.12748   -9.96555   86.07201  119.29356
   0.38562    4.73050    5.29910    1.44906    1.76888    1.04538    0.00998  -15.30303   -5.30356   -7.27247  -86.38654  -25.09000  -15.33623   -4.40255   24.13528   10.41119    2.07767  -19.89392   10.00855   -2.05140    5.62738  -18.57185   -8.51213    9.82110  -13.26515  -17.31116    6.25574   89.77364  117.44930  -29.51962  -12.50897   -9.63858   86.03921  118.62664
   0.40105    5.46296    7.21884    1.91887    1.82733    1.02890    0.00895  -12.16537   -8.57059   -8.07256  -95.14569  -22.04782  -15.69609   -3.46830   24.12883   12.94990    1.51315  -24.90365    3.48456   -5.39795    6.32779  -19.72240  -10.71474    7.01691  -13.70021  -16.35201    5.90408   87.16721  117.18478  -27.58906  -13.16490   -9.17912   86.72233  117.92448
   0.41647    6.42614    9.87301    2.07349    1.88276    1.01271    0.00687   -7.98410  -13.00984   -8.45027 -103.56457  -19.05922  -14.87196    1.51894   25.55934   16.77289    1.63023  -32.80796    6.33842   -7.62587    6.35860  -21.02286  -13.47215    3.10679  -13.65046  -15.54771    6.05264   84.51732  115.77542  -25.41153  -13.98350   -8.58084   88.04395  116.33386
   0.43190    8.12348   11.51896    2.01142    1.93650    0.99912    0.00460   -2.75205  -16.14065   -8.49830 -110.84837  -16.59139  -13.23728    6.51827   27.53555   19.75568    2.30263  -41.48285   10.39003   -8.82564    3.70032  -22.26034  -14.75924   -1.78463  -13.40145  -14.65257    6.09867   82.15621  114.33289  -22.89950  -15.05187   -7.80871   89.41782  115.13374
   0.44732    9.04152   12.31393    0.99313    1.99222    0.98952    0.00302    4.26877  -18.20749   -7.17150 -116.44784  -14.65757  -11.69169   12.08917   27.86861   21.14220    2.80356  -46.47653   14.95404   -8.08753    3.63294  -22.00605  -15.13339   -5.73547  -13.85201  -13.71759    5.72742   80.29135  113.59911  -20.39553  -16.25474   -6.71373   90.21591  114.38210
   0.46275    8.74743   12.48401    0.11623    2.05007    0.98607    0.00224   11.65046  -19.27574   -4.59876 -119.81896  -12.93037  -10.93899   15.24877   25.16796   21.10501    3.22258  -47.18941   19.51388   -6.90179    4.25932  -21.50882  -15.03621   -8.22597  -15.07810  -13.35488    5.25409   79.80153  113.38868  -18.10288  -17.29459   -5.67718   91.14742  114.79691
   0.47817    7.44069   11.19713    0.28000    2.11058    0.98881    0.00217   17.66910  -18.18395   -1.95395 -120.55768  -10.83127  -11.12720   16.21457   19.70305   19.25896    3.97175  -45.65493   23.43551   -5.86901    4.59926  -21.53343  -13.56096   -9.52737  -16.44033  -13.69732    5.10393   80.69887  113.13031  -16.65000  -17.65075   -5.24931   92.54669  115.72493
   0.49360    6.14274    8.95284    0.65069    2.17190    0.99652    0.00229   22.85155  -15.55735   -0.54823 -119.08600   -8.38244  -12.00665   15.46772   13.14176   16.58331    5.54652  -42.37886   25.45844   -5.98882    4.32666  -21.54944  -10.99338  -10.82460  -17.74093  -14.18828    5.05240   82.34405  112.45204  -15.92618  -17.65940   -5.31980   94.09068  116.68664
   0.50902    5.29350    6.77963    0.30154    2.23368    1.00708    0.00256   28.04929  -12.85710   -0.29260 -115.77147   -6.47423  -12.81110   13.61871    7.12912   14.05153    7.59843  -38.04571   24.62412   -7.28244    4.25613  -20.72797   -8.44686  -12.80423  -18.90463  -14.67502    5.26217   84.03231  111.44668  -15.99444  -17.82018   -5.52533   95.80845  116.73854
   0.52445    4.63436    4.09218   -0.60405    2.29730    1.01917    0.00280   32.69978   -9.62740   -1.05215 -110.64577   -5.14466  -13.38713   11.36916    1.51852   10.66944    9.12827  -32.89140   21.73304   -8.21466    4.92599  -19.06268   -5.36762  -14.75047  -20.12704  -15.46703    5.54595   85.60774  110.52973  -16.58244  -17.81274   -5.64480   97.30678  116.18421
   0.53987    3.98942    0.84468   -1.63572    2.36268    1.03284    0.00337   36.25993   -5.87979   -2.57129 -103.80351   -3.88471  -13.99922    9.05082   -3.74418    6.36812    9.10067  -27.42520   16.46053   -8.50762    7.31539  -17.15534   -1.71467  -16.35496  -21.42770  -16.43949    5.56458   87.03260  110.26000  -17.38596  -17.66228   -5.46536   98.47946  115.50937
   0.55530    2.91941   -2.82031   -2.16404    2.42978    1.04824    0.00500   38.21154   -1.40133   -4.17853  -95.40143   -2.80333  -14.91966    6.37345   -9.16494    1.46032    5.99246  -21.84517    8.41942   -7.22545   13.73859  -15.80458    2.28447  -17.03248  -22.98513  -17.35707    4.98842   88.47446  110.77601  -18.06149  -17.42192   -4.87553   99.34264  115.37923
   0.57072    1.92123   -6.42099   -2.68336    2.49776    1.06324    0.00683   39.25393    2.99225   -5.76913  -85.79108   -2.05912  -15.72615    4.80498  -14.03152   -3.25748    0.19719  -16.77233   -1.90991   -3.99643   22.02030  -14.46543    6.27189  -17.33521  -24.89319  -18.07721    3.88599   89.88320  110.82266  -18.57112  -17.25761   -3.93178   99.90512  116.06612
   0.58615    1.21021   -8.96769   -3.46276    2.56545    1.07661    0.00833   39.81853    6.18386   -6.81838  -75.40057   -1.15038  -15.54267    4.40280  -17.98794   -6.44850   -5.04092  -12.65994  -12.59363   -0.76694   25.03729  -12.89626    9.23411  -17.79563  -26.95439  -18.45456    2.54285   91.09234  110.15368  -18.97226  -17.32701   -2.78708  100.35127  117.02733
   0.60157    1.00032  -10.26535   -4.46529    2.63217    1.08766    0.00910   39.93867    7.90698   -7.41256  -64.52959    0.06772  -14.06366    5.23334  -20.77173   -8.09566   -7.02129  -10.32551  -20.55934    0.30530   18.06672  -11.15006   10.99204  -18.80595  -28.94768  -18.51523    1.08200   92.21844  109.40699  -19.37753  -17.70711   -1.71075  100.78593  118.19799
   0.61700    1.48583  -10.30689   -5.83298    2.69809    1.09492    0.00887   39.95925    8.14490   -7.65299  -53.64411    1.42922  -11.31955    7.01368  -21.86587   -8.61395   -5.59028  -10.92511  -24.65055   -0.75796   11.98064   -8.99030   11.49845  -20.71319  -30.67549  -18.44320   -0.25481   93.15632  109.00660  -20.07475  -18.24801   -0.94364  101.39552  119.11400
   0.63242    2.22599   -9.46300   -6.92682    2.76344    1.09883    0.00779   39.35115    7.33639   -7.77983  -42.92564    3.01644   -7.55654    8.84448  -22.00614   -8.28324   -2.47970  -14.51942  -24.72298   -2.34751   11.93101   -7.14206   11.07295  -22.95511  -32.16215  -18.34269   -1.53682   94.24025  108.78858  -20.93949  -18.87475   -0.38353  102.08487  119.94022
   0.64785    2.54091   -7.90994   -7.47594    2.82781    1.10011    0.00680   38.05604    6.00731   -7.57171  -32.61175    4.62404   -3.63598   10.62057  -21.72417   -6.96696    0.49810  -20.15890  -23.25437   -3.58333   10.99492   -6.01994    9.71740  -24.77910  -33.16342  -18.22221   -2.59346   95.19066  108.84138  -21.82361  -19.51605   -0.02714  102.67556  120.55606
   0.66327    2.42584   -6.34903   -7.36489    2.89166    1.09951    0.00618   36.05805    4.89927   -7.29712  -23.06131    6.36684   -0.64546   11.93046  -21.54111   -5.44138    2.17481  -26.91266  -22.15020   -4.48375    9.53452   -5.77875    8.23235  -25.91749  -33.68189  -18.17102   -3.38564   95.95669  109.13735  -22.53398  -20.00243    0.26104  102.81980  120.79574
   0.67870    2.22644   -5.10239   -6.54204    2.95499    1.09770    0.00540   33.40826    4.15318   -7.53791  -14.93914    8.63133    1.52430   13.24354  -21.61252   -4.16615    3.01934  -34.50511  -21.29312   -5.54720    7.34444   -6.50782    7.11987  -26.47376  -33.78840  -18.01712   -4.09837   96.46599  109.43052  -22.88452  -20.25291    0.63307  102.36901  120.81090
   0.69412    2.21929   -4.54829   -5.06818    3.01770    1.09513    0.00453   30.14594    4.10499   -8.65587   -8.71100   10.20616    2.89925   13.65134  -21.81646   -3.53394    3.72371  -42.97235  -20.38311   -6.94329    4.29920   -8.16106    6.86791  -26.65408  -33.39880  -17.82084   -4.59445   96.63438  110.02757  -22.90635  -20.17955    0.87798  101.30471  120.67359
   0.70955    2.12769   -4.48392   -3.58642    3.07938    1.09054    0.00377   27.37652    4.60028   -8.96000   -5.25716   10.66613    3.78544   13.33034  -21.37974   -3.14324    4.31608  -52.35165  -19.42105   -8.47567    1.42073   -9.96718    7.19430  -26.30953  -32.51740  -17.65425   -4.84825   96.46619  110.41923  -22.76078  -19.72525    0.90289   99.72208  120.51804
   0.72497    1.65918   -4.54750   -2.40080    3.13960    1.08322    0.00300   25.98578    5.19369   -7.15750   -5.49609   11.50538    4.35084   13.41231  -20.04693   -2.64879    4.39844  -62.24433  -18.65015  -10.09967    0.21013  -11.58715    7.67397  -25.23991  -31.18922  -17.58764   -4.89729   96.14603  110.37206  -22.50335  -18.95249    0.75279   97.78278  120.41771
   0.74040    0.57371   -4.65385   -1.36359    3.19906    1.07307    0.00326   25.57915    6.07060   -4.63718   -8.78475   12.64097    4.69100   13.52954  -18.25692   -2.23330    3.45290  -72.02600  -17.79146  -11.61721   -0.83502  -13.10922    8.05433  -23.28256  -29.52240  -17.54695   -4.77340   95.67491  110.07216  -22.28990  -18.04077    0.39406   95.61243  120.69098
   0.75582   -0.90854   -4.81077   -0.60791    3.25824    1.05940    0.00483   25.67613    7.24688   -2.29603  -13.80465   13.62646    5.00363   13.52677  -16.00063   -2.29257    1.69918  -81.42395  -16.75548  -12.93328   -1.30162  -14.29351    8.30173  -20.70068  -27.69442  -17.61032   -4.39338   95.23160  109.50751  -22.34675  -17.11108   -0.16100   93.48861  120.89303
