# Supplementary material for: Efficient trajectory optimization for curved running using a 3D musculoskeletal model with implicit dynamics
Source: Sci Rep. 2020 Oct 19;10:17655. doi: 10.1038/s41598-020-73856-w (PMC7573630; doi:10.1038/s41598-020-73856-w)
Supplement: Supplementary file 4 — Supplementary Dataset. [file 41598_2020_73856_MOESM4_ESM.zip › Running_Mean_Exp_Mom.sto]

JK_SCALED_running_Exp_kinetics_moments.sto
nRows=50
nColumns=34
inDegrees=no
endheader
time		pelvis_rotation_moment		pelvis_obliquity_moment		pelvis_tilt_moment		pelvis_tx_force_force		pelvis_ty_force_force		pelvis_tz_force_force		hip_flexion_r_moment		hip_adduction_r_moment		hip_rotation_r_moment		knee_angle_r_moment		ankle_angle_r_moment		subtalar_angle_r_moment		mtp_angle_r_moment		hip_flexion_l_moment		hip_adduction_l_moment		hip_rotation_l_moment		knee_angle_l_moment		ankle_angle_l_moment		subtalar_angle_l_moment		mtp_angle_l_moment		lumbar_extension_moment		lumbar_bending_moment		lumbar_rotation_moment		arm_flex_r_moment		arm_add_r_moment		arm_rot_r_moment		elbow_flex_r_moment		pro_sup_r_moment		arm_flex_l_moment		arm_add_l_moment		arm_rot_l_moment		elbow_flex_l_moment		pro_sup_l_moment
   0.00000   48.01152  -36.94205  -17.28477  -64.19297  441.64182  120.31985  -81.90725  -12.33378    1.31870  -35.31057    2.07023    2.19280    0.17037   54.10210   33.50976  -25.37613    5.91534    4.02259    0.65557    0.20682   39.61607    9.28038   25.27618    2.33183    1.01601    1.11790    4.12298   -0.10248   -6.83437    1.13146    1.63152    0.96868   -0.08392
   0.01542   37.75807   43.03299  -29.20815 -230.85734 -335.51932   22.48465 -202.00981  -31.81687    4.26260  -36.16712    6.35053   10.69021    0.80466  106.60756  -11.08200    5.44397   44.73932    8.66897   -1.77096    0.38098   35.00880   20.40478   64.03833    9.10328    2.15790    1.85554    7.66471   -0.15352  -12.30245    2.65995    2.69514   -0.38446   -0.15540
   0.03085   70.08749   97.37400   28.51691   86.33799   -3.13635  -13.23298 -109.67632  -44.34083   11.48143   98.92873  -31.74162   23.00309    0.27762   93.28747   13.95706   -4.82342   37.75655    6.23267   -0.60593    0.30500   60.82228    8.04474   86.40258   10.38238    3.52472    2.97950   10.49533   -0.22792  -14.13842    4.26412    2.49402    3.06957   -0.22795
   0.04627   61.83787  -47.17462  -53.45336  511.53076  914.78052   29.68247  -69.77234 -122.04665   31.34095  209.39443  -98.46708   29.03486    0.03517   85.35076   12.49692   -6.22774   31.93912    4.70756   -0.11275    0.21919   61.28058 -127.70583   63.17018    9.16381    3.97692    2.31006   13.91973   -0.34652  -18.13453   -2.84469    0.27908    7.69653   -0.22199
   0.06170   15.66946 -163.08723   -7.55329  282.90490  755.44369   78.57831 -131.01744 -173.65648   35.90993  260.30927 -162.14307   38.13378    0.17123   67.17312    2.14877   -7.39631   33.48687    3.94182    0.08694    0.20671  170.02319 -201.49637  -11.84777   -2.03469    2.45030   -1.03365   16.21385   -0.41210  -21.68180   -8.38427   -0.21626   10.09332   -0.12180
   0.07712   26.20008  -55.36751  193.30950  -29.58556  168.01170  132.70122  -85.80161 -183.33162   36.18325  279.23776 -214.00107   46.69935    0.11737   39.41417    0.55335  -11.73982   31.33229    3.73239    0.34391    0.20389  263.36144  -96.08320  -11.76916  -16.83145    2.33029    0.75713   14.44205   -0.28287  -16.26352   -4.24652    0.63645   11.31830   -0.14872
   0.09255   32.63365   50.74592  161.12373  -51.16043  123.77446  -51.83251  -25.17622 -140.40775   36.98436  261.28994 -252.66444   50.46292    0.02035   31.56412   -4.19993   -7.98293   20.63811    3.84426    0.01993    0.18656  190.65603  -51.12836   11.28701  -21.51122    1.33205    4.47134   10.30019   -0.23504   -9.74209    0.78750    1.29114   10.43481   -0.35587
   0.10797    4.81164   24.25386   38.83576 -172.19540  362.19046 -215.36423    1.98962  -93.93558   33.53448  210.65462 -276.93978   52.08584   -0.04988   11.35265    2.90410   -6.16704    7.75434    3.10205   -0.05688    0.13601  117.99875  -55.10546    1.03783  -14.98066   -0.81968    3.58444    7.73935   -0.31029   -7.92825    1.48012    1.94236    7.72164   -0.43269
   0.12340   -4.10535    7.22332   22.29943  -65.50466  174.51290    7.94296   18.10875  -86.34286   22.50969  148.52272 -281.01574   54.41699   -0.04829   -3.16966   10.77940   -7.31009    2.61823    3.63085   -0.50104    0.11841   81.77580  -25.35938   -9.48667  -10.11112   -2.94008    1.40561    5.32377   -0.21942   -4.57375    0.47753    1.39548    5.72185   -0.32262
   0.13882  -21.43574   36.98576   -2.93155   45.39582 -100.85902  112.71707   -3.03950  -64.83435    5.95349   75.72227 -261.09548   54.61717   -0.00744   -9.95983    9.44974   -3.43795   -2.50907    4.47066   -1.37931    0.18243   45.18579    0.25205  -27.16976  -10.60962   -3.38498    1.07164    2.90362   -0.03663    0.18848    0.13515    0.09231    4.72025   -0.11761
   0.15425  -48.01798   37.31102   -1.34579  123.84358  -99.87144    7.98882   13.37142  -26.78203   -3.60637   21.64077 -219.41411   48.29434    0.02312   -9.80598    4.17896    0.46460   -7.34307    4.77491   -1.86509    0.24429   12.96298   -9.71310  -52.24409  -10.45720   -2.71965    0.57311    1.07528    0.09704    3.57190    0.44490   -0.65292    3.91892   -0.00249
   0.16967  -58.30731   13.20651   18.98325  126.03021  -19.69836  -72.79414   24.40226    5.87322   -5.42235  -12.11698 -157.61413   34.61494   -0.00430   -8.62852    0.75797   -0.97911   -6.85991    4.71103   -1.74204    0.19871   15.18879  -19.83368  -58.88880   -8.84442   -2.27335   -0.27247   -0.50249    0.14152    5.62057    0.98642   -0.50749    3.29364   -0.06847
   0.18510  -36.28933  -19.53161  -16.19160   60.51060  124.27769  -43.57469   10.67141   10.11977    1.92761  -31.37862  -87.45249   18.43356   -0.18076  -18.71525   -1.95601    0.10149   -8.62857    4.84219   -1.81385    0.18805    9.12568  -15.60821  -50.17859   -7.42440   -1.07913    0.02444   -1.65192    0.11410    7.16233    1.18453   -0.44245    3.00397   -0.11213
   0.20052  -18.77606  -45.96319  -37.38423   10.94909   99.18089  -27.59048   -4.84008    3.04167   10.88700  -36.71312  -35.12531    7.05815   -0.32991  -27.15264    2.82417    0.33747  -15.64744    5.29581   -1.94313    0.22749    0.78956   -9.88570  -43.85786   -6.27387   -0.52863    0.19808   -2.61939    0.14305    8.31118    0.05282   -0.92409    2.73636   -0.05993
   0.21595  -23.52439  -18.77659   16.10821  -24.23020 -253.65966    1.66802  -10.04577   10.59670    7.72839  -39.40244   -9.40222    2.10080    0.25191  -22.50522    8.63525   -0.52072  -17.97257    5.39693   -1.90382    0.23354   20.48743    7.95381  -31.47707   -6.00134   -0.55537    0.21963   -3.17208    0.03808    9.01120   -1.12864   -0.95944    2.05875   -0.03074
   0.23137  -18.28676   -8.82108   21.83584  -90.09306 -408.43985    3.55290    8.01944   10.48282    0.84597  -29.93240    2.98188    0.02300    0.92859  -40.76457    9.17707   -1.02122  -26.46336    4.98422   -1.79315    0.19708   11.75473    2.79728  -27.28903   -6.05718    0.29177   -0.34342   -3.85783   -0.00822    9.48712   -1.03561   -0.46704    1.52158   -0.03549
   0.24680  -24.44682  -14.25933    2.55035 -150.40741 -276.35179  -23.89570   39.48817    8.45742   -0.44172   -9.92956    4.40022   -0.18338    0.43121  -69.74525    8.38901   -0.95018  -40.02189    4.85047   -1.97476    0.15982    0.19227   -4.47407  -41.44611   -6.28434    0.76878   -0.72557   -4.22669    0.05569    9.27184   -0.96323   -0.20580    0.81825    0.00802
   0.26222  -27.68972  -18.19847    4.61493  -75.18399 -116.53655  -25.38766   65.57368   -4.43188   -2.11889    4.88149    2.36924   -0.24558    0.01087  -85.30694    8.54057   -0.61144  -54.44499    5.11873   -2.37421    0.17684    2.64435   -0.68138  -49.39690   -7.24123    1.29745   -0.33719   -4.06728    0.08085    9.27508   -0.81976    0.17554    0.45762    0.03779
   0.27765  -26.80197  -19.53793  -55.56599  -30.51086   78.64404  -61.81895   80.41261   -7.37108   -3.11527   11.44702    2.50675   -0.67153   -0.02324 -121.58610    9.25170   -1.10673  -77.15175    4.90712   -2.34070    0.22607  -18.60680   -9.35038  -51.35067   -7.78760    2.06234    0.27365   -3.76866    0.08477    9.46418   -0.53364    0.53310    0.70989    0.01802
   0.29307  -26.17937  -22.78226 -138.43128  -95.96506  233.27852  -93.50978   94.44624    4.25474   -1.06590   12.32299    4.02466   -1.16211    0.02141 -178.13737   17.16183   -1.06397 -101.10975    1.46384   -1.43559    0.07462  -41.25368  -22.73405  -50.40734   -8.00590    2.07890    0.13126   -3.34811    0.03898    9.97880   -1.29966    0.07747    0.99036    0.00496
   0.30850  -23.72163  -31.89080 -105.05998  -50.29213  201.57958  -48.71899  123.99898    8.80291    0.18388   17.18092    5.11938   -1.42350    0.07846 -188.25346   27.25004    0.65678 -105.92420   -2.89683   -0.31990   -0.18316  -31.55526  -24.98555  -44.93726   -7.77429    1.50668   -0.66526   -2.81605    0.00353   10.11399   -2.19816   -0.36736    1.44451   -0.01408
   0.32392  -25.52387  -30.19028    1.02451   13.24184   20.59114   -1.16451  141.16408   -1.25110   -0.43739   26.38931    5.67584   -1.41464    0.10753 -150.74370   23.98902    2.42870  -94.20457   -2.86243    0.16027   -0.16633   -0.60581  -13.27185  -43.56847   -7.83540    0.99974   -0.76908   -2.32612    0.01111    9.64032   -2.30171   -0.23549    1.73609   -0.04233
   0.33935  -25.38482   -6.64324   50.43549   -0.59081 -213.43239  -67.31731  129.75612   -8.45251   -1.69203   34.09349    6.44120   -1.40632    0.19193 -128.23510   -3.46544   -0.05738  -83.48414   -0.26779   -0.55501    0.02044   20.45873   -7.94408  -42.01936   -8.38630    0.86860    0.10581   -1.80333    0.00332    9.25592   -2.19643   -0.08321    2.06904   -0.04397
   0.35477   -1.00053   24.71236   34.44816  -43.67199 -278.09413  -92.76593  119.92209  -15.50624   -1.86587   40.28595    8.00628   -1.51303    0.39835 -136.13072  -35.06763   -4.28368  -73.03390   -1.66172   -1.24642   -0.06365   26.43069   -1.91256  -31.07176   -8.45084    0.45475    0.62110   -1.60168    0.00166    8.60511   -1.93213    0.36107    3.00000   -0.04544
   0.37020    9.89948   23.49275   11.14627  -73.39491  -28.07875  -27.40165  113.13950  -17.47185   -1.50759   41.62008    8.92182   -1.60231    0.46302 -116.84701  -35.00427   -3.34239  -50.54853   -6.36903   -0.74029   -0.38518   18.59302   -6.74039  -28.93842   -8.84565   -0.11283    0.99536   -1.76696    0.03522    8.27690   -1.09052    0.96508    4.36281   -0.08474
   0.38562  -28.04470  -44.39514  -66.55397 -161.14131    0.32036    2.22547   99.56884  -20.04114    3.01956   41.05862    7.94553   -1.45767    0.47125 -146.01236    5.16125   -1.50496  -43.37092   14.09804   -2.14288   -0.01435   -9.23560  -13.28216  -47.88934   -9.97269   -0.22906    1.82872   -0.96700   -0.02600    9.45577   -0.96000    1.18747    6.48992   -0.16371
   0.40105  -64.41061  -81.64251  -85.65458 -212.31554 -190.67588   38.07270   89.06574   -9.89446   -0.93105   37.33433    6.26586   -0.68312    0.40181 -177.47888    2.57609    0.46762    9.33681   39.17458   -0.30652    0.75876    1.95937   12.35284  -67.49501  -10.06192    0.35063    1.65462    1.76714   -0.21675    8.89104   -0.80180    1.62515    8.29490   -0.25638
   0.41647  -37.99446   24.00246   58.80175  154.62963  239.69350   92.85565   88.10132    0.65447   -6.85150   31.49192    5.55147   -0.13146    0.26335  -66.46754 -108.50145   20.05583  157.05272   -8.00539   15.46035    0.42732   78.66178   78.41109  -62.84460  -10.69698   -0.81982   -0.10487    6.17669   -0.31453    4.51053   -0.99721    1.67710    9.46712   -0.17599
   0.43190   -3.05693  103.83954   46.14391  400.57890  687.59647   12.78744   83.19568    0.80846   -7.54553   30.75857    5.61503   -0.30249    0.18496  -90.51463 -170.20165   35.69981  259.36726  -96.72593   34.08464    0.19759  154.79040  128.58369  -23.50933  -14.83082   -4.24868   -0.11565    9.49368   -0.25504   -4.24403   -1.40931    1.17335   11.24901   -0.13255
   0.44732  -17.61105   62.00853   63.37174  203.98640  554.52362 -130.17844   58.97402   -3.25768  -13.65068   31.75594    4.73923    0.07851    0.10521 -130.22165 -178.37782   41.07561  299.70488 -164.47910   46.37862    0.17167  212.40952   99.97436   -0.82918  -15.69613   -5.51021    1.05576   11.73959   -0.24119  -13.67598   -0.18017    0.86291   12.23795   -0.19997
   0.46275  -59.52976  -20.59649  199.16113   57.06814  268.14054 -133.23107   43.03549   -7.14861  -13.60777   31.16952    5.16626   -0.05286    0.12471  -55.40799 -168.79499   45.45656  303.38212 -212.70902   53.24180    0.05105  242.18911   60.10780  -25.90306  -11.48268   -0.14627    1.69239   13.08895   -0.38412  -17.84089    2.88341    2.24534   10.86716   -0.24772
   0.47817  -41.90376  -41.74777  151.34798 -112.91666  280.95307   65.40580   32.95188   -0.25234   -9.87676   18.68225    5.73200   -0.41288    0.16568   -9.71184 -129.67626   40.87232  270.20998 -249.69653   57.08477   -0.03691  183.60341   48.64992  -30.38333   -8.49759    2.60672    1.38667   11.39664   -0.43811  -17.24744    4.05629    3.76557    8.17568   -0.24973
   0.49360   -4.23160  -21.79484   72.32198 -121.31869  244.81084   93.87566   12.99074    5.96647  -10.87216    6.03849    4.27028    0.05435    0.14027   21.74962 -118.05345   32.86667  216.05607 -270.50826   60.83685   -0.05045  115.01747   18.07936   -9.95077   -5.42746   -0.98815   -0.05817    8.51359   -0.32212  -14.74479    3.31586    4.02951    6.23543   -0.27117
   0.50902    8.92192  -29.45127   61.87230   26.46174   -7.45229  -74.36821    4.17231   -1.50523   -4.38700    2.06540    4.27702   -0.49616    0.14518   26.59274 -121.90961   22.98565  144.35904 -268.46207   63.36431   -0.02021   84.44029   -9.37043   11.64931   -1.40010   -2.18411   -0.62530    6.21019   -0.14189  -12.27785    1.99106    2.78184    4.66968   -0.23468
   0.52445   26.30471  -36.65552   26.16269  123.12102  -31.42081  -62.16078    2.36433   -0.64386   -1.54894   -1.92804    5.37326   -1.42031    0.19270   20.69016  -72.20777    4.65387   71.17613 -242.88168   60.41685    0.00934   39.65768    3.19567   34.77476    1.05398   -0.64487   -0.44151    4.60589    0.00450  -11.71561    1.37484    1.98211    2.90973   -0.09765
   0.53987   54.80689   -6.98839    6.37573  177.98113    0.58071   38.67353   -0.58247    7.81172   -5.02333   -5.60448    5.72112   -1.61120    0.21232   27.11701  -18.33236  -10.27520   18.04918 -196.66462   50.32158    0.04890    3.67134   27.24090   57.82657    2.24845    0.84191    0.02175    3.25662    0.00703  -10.31506    1.32595    1.12729    1.48377    0.04748
   0.55530   67.24295   31.19705   16.12373   81.03954  -39.93761   71.45273  -13.69279    8.81345   -4.96610   -7.86229    5.71706   -1.50137    0.23412   27.71969   -2.23401  -10.20926  -12.81041 -133.24777   33.24320   -0.00052   12.42862   29.93553   69.76157    3.43898    1.53847    0.70231    2.17361   -0.11868   -8.83582    1.05538    0.16439    0.15129    0.11349
   0.57072   51.22714   55.85317  -20.70916  -65.15834   78.65920   80.01923  -26.95166    4.04755   -1.97496  -10.24894    6.51682   -1.59207    0.26394    9.92734    1.01306    2.92239  -24.63034  -66.95774   15.08760   -0.18275   10.80325   23.59028   65.03150    4.67938    0.99518    0.74913    1.80850   -0.15462   -7.92079    0.98389   -0.14513   -0.84706    0.08404
   0.58615   29.87676   55.85862  -35.60789  -89.07006  101.71645   52.65559  -23.68632    5.31658   -0.91615  -13.00819    7.62240   -1.78704    0.28787   -5.36372   -0.56421   12.78434  -28.56449  -20.80849    3.82993   -0.12767    1.80697   10.94819   48.01841    5.91050   -0.43417   -0.21676    1.62436   -0.05256   -6.70535    0.77516   -0.47467   -1.54083    0.06116
   0.60157   23.05874   25.31659    3.48594  -16.66451 -181.91065   -0.68838  -21.99560   11.25609   -1.74782  -18.40582    7.29229   -1.68044    0.26109   -2.21062    4.12790   10.05726  -33.16017   -0.88173   -0.08620    0.43914    4.65053   -8.60617   30.58210    7.58866   -1.10053   -1.06034    1.02892    0.03312   -5.89921    1.32110   -0.21266   -2.40082    0.03804
   0.61700   10.38034   -1.16151   15.89485   -3.21874 -352.83726  -18.74104  -41.23767    7.26076   -1.75920  -27.68137    6.89286   -1.81213    0.21132   20.52607    7.89274    2.96766  -26.91029    3.79195   -0.66065    0.62793   -4.89150  -13.32247   22.76722    8.39156   -0.88153   -1.04050    0.82404    0.03956   -5.50038    1.64456    0.29617   -3.53617    0.07453
   0.63242   -0.00129  -20.01554   -0.99489  -64.98117 -248.17133   -9.48108  -72.24449    1.40166    0.04171  -41.30490    7.10534   -2.54078    0.18624   55.39041    5.49047   -2.45278   -6.92868    2.85272   -0.50434    0.16506  -16.67132  -16.04344   24.63579    8.68483   -0.74411   -0.66257    0.61031    0.05268   -5.07168    2.41636    0.60764   -4.32383    0.08543
   0.64785    6.98672   -6.58240  -33.08532  -70.82359  -46.80881  -16.36099  -97.08089    9.44034   -0.69138  -57.68656    7.20562   -2.99119    0.21135   71.42844    0.22560   -5.00531    5.54602    2.47018   -0.77920   -0.03220  -21.35910   -6.28514   35.92514    8.84351   -0.58212   -0.04219    0.35446    0.07171   -5.40077    3.25620    0.81408   -4.64216    0.05905
   0.66327   25.27741   37.46472  -91.39476  -58.71673  129.05796   11.63406 -139.06011   30.79486   -4.59270  -80.48909    5.69058   -2.51701    0.17627   77.48352    5.77994   -3.78759    9.03190    3.85818   -1.15278    0.06291  -27.68769   23.45953   50.13331    8.77416   -0.21115    0.73648    0.25943    0.07232   -6.94864    3.75886    0.92435   -4.59684    0.06211
   0.67870   37.85644   44.74061 -122.45789  -61.65923  174.54049  104.96173 -187.27930   33.96724   -3.58896 -101.50727    2.07450   -1.70666   -0.02416   96.82284   20.31946   -0.87120   13.10115    5.37164   -1.44197    0.13309  -24.86738   42.94759   55.87839    9.29158   -0.25133    1.08761    0.42994    0.06546   -7.58867    3.66416    0.31114   -4.09500    0.04780
   0.69412   35.02560   23.26105  -63.30411  -63.14413   55.44492   93.41425 -187.25815   22.69123    4.93795 -105.41330   -0.54575   -0.29982   -0.10931  123.19194   22.05674    0.78552   20.10210    6.51244   -1.69272    0.22048   -2.06891   36.75100   50.91062   10.09824   -0.33628    1.00983    0.80156    0.01278   -7.75240    3.47831    0.00486   -3.39504    0.02683
   0.70955   32.88525   42.16582   19.91161  -48.46371  -37.01943  -23.97326 -145.03068   31.03481    9.00176  -95.47384   -1.26242    0.93137   -0.00744  131.98741    7.73396    0.99095   26.23557    7.32764   -1.94009    0.27989   17.90964   28.26739   48.94436   10.46614   -0.31290    0.61913    1.28843   -0.04307   -8.52355    2.80723    0.11839   -3.05912    0.05705
   0.72497   22.36303   38.81612   40.74385  -49.96790 -192.74823   22.16908 -144.03516   19.09440    2.11211  -88.15641    0.24878   -0.33247    0.03099  125.89292   -5.39514    0.28781   30.83879    7.41336   -1.85347    0.26244   32.29323   15.15867   45.90288   10.06078    0.04659    0.56415    1.46901   -0.03913   -8.23543    1.67631   -0.06907   -2.75517    0.08868
   0.74040    3.45641    6.38514   24.81097 -108.73416 -294.50965   83.12834 -164.62086   -9.59638   -3.61889  -78.76232    1.31449   -1.53592    0.00901  121.89691  -15.61446    1.06912   36.96327    7.10498   -1.66460    0.24959   41.76956    2.75206   40.59695    8.96316    0.03908    0.99426    1.77501   -0.04452   -8.42887    1.28376    0.37705   -2.34645    0.05350
   0.75582   -7.82213  -22.74622   46.54700  -87.80715   -1.44963   36.33973 -107.14762  -27.46463   -5.18533  -42.19735   -2.77171   -1.21538   -0.25031  114.16952  -15.76687    0.13139   39.74347    6.75231   -1.45550    0.22742   39.54595    7.28865   34.57528    7.27899    0.17855    1.61176    2.41012   -0.06228   -9.44082    0.90781    1.11232   -2.14264    0.03972
