# Supplementary material for: Efficient trajectory optimization for curved running using a 3D musculoskeletal model with implicit dynamics
Source: Sci Rep. 2020 Oct 19;10:17655. doi: 10.1038/s41598-020-73856-w (PMC7573630; doi:10.1038/s41598-020-73856-w)
Supplement: Supplementary file 4 — Supplementary Dataset. [file 41598_2020_73856_MOESM4_ESM.zip › Running_Sim_GRF.mot]

JK_SCALED_running1_kinetics_GRFs.mot
nRows=50
nColumns=19
inDegrees=no
endheader
time	ground_force_vx	ground_force_vy	ground_force_vz	ground_force_px	ground_force_py	ground_force_pz	l_ground_force_vx	l_ground_force_vy	l_ground_force_vz	l_ground_force_px	l_ground_force_py	l_ground_force_pz	ground_torque_x	ground_torque_y	ground_torque_z	l_ground_torque_x	l_ground_torque_y	l_ground_torque_z
   0.00000  -99.97346   99.98368  -15.18422    0.17062    0.00000    0.05475    0.10849   -0.10849   -0.10848   -0.41230    0.00000   -0.41004   -5.47445   -1.73246   17.05874   -0.04449   -0.08921    0.04473
   0.01519  -51.04787 1577.95686   14.27755    0.15833    0.00000    0.04122   -0.03489    0.03489    0.03489   -0.26504    0.00000   -0.46550  -65.04200    6.82749  249.84267    0.01624    0.02549   -0.00925
   0.03038 -128.58435 1888.10294   -1.82409    0.18647    0.00000    0.03844   -0.22630    0.22630    0.22628   -0.19214    0.00000   -0.47235  -72.57206    7.68256  352.07332    0.10689    0.15037   -0.04348
   0.04556 -285.81346 2285.77707  -33.29569    0.22878    0.00000    0.03415   -0.46294    0.46295    0.46289   -0.09320    0.00000   -0.48336  -78.05954   15.75108  522.94276    0.22377    0.26691   -0.04315
   0.06075 -255.36480 2463.68164  -37.21864    0.25121    0.00000    0.03253   -0.71944    0.71944    0.71925    0.00384    0.00000   -0.48279  -80.13743   19.30379  618.89459    0.34734    0.34459    0.00276
   0.07594 -172.35791 2542.62982  -22.62237    0.27349    0.00000    0.03387   -0.98379    0.98379    0.98278    0.09716    0.00000   -0.47044  -86.12665   23.77585  695.39648    0.46281    0.36737    0.09558
   0.09113  -84.84016 2427.36494  -16.83471    0.29909    0.00000    0.03515   -1.25241    1.25241   -0.00686    0.18782    0.00000   -0.19745  -85.33193   27.01613  725.99707    0.24729    0.19701    0.23523
   0.10632   -7.32855 2233.20677   -2.99649    0.32808    0.00000    0.03288   -1.52443    1.52443   -1.52195    0.27824    0.00000    0.11843  -73.42515   23.24942  732.67729   -0.18054    0.24279    0.42415
   0.12151   93.93910 2013.85616   15.32791    0.35501    0.00000    0.02818   -1.80591    1.80591   -1.80514    0.37115    0.00000    0.09662  -56.74118   15.94626  714.93517   -0.17449    0.49545    0.67026
   0.13669  204.78045 1785.57453   68.02438    0.37291    0.00000    0.01558   -2.09105    2.09106   -2.09055    0.46934    0.00000    0.07643  -27.82100  -10.51990  665.86502   -0.15981    0.82136    0.98143
   0.15188  281.31160 1513.70864   85.49200    0.38392    0.00000    0.00477   -2.33786    2.33787   -2.33746    0.57489    0.00000    0.05990   -7.22383  -27.89837  581.14162   -0.14004    1.20373    1.34401
   0.16707  305.44396 1176.63216   73.29362    0.38946    0.00000    0.00097   -2.48807    2.48807   -2.48775    0.68828    0.00000    0.04902   -1.14299  -28.54672  458.25622   -0.12196    1.59029    1.71248
   0.18226  245.48301  704.97783   40.61582    0.39763    0.00000    0.00089   -2.50262    2.50262   -2.50238    0.80754    0.00000    0.04520   -0.62935  -20.88130  280.31957   -0.11312    1.90765    2.02096
   0.19745  139.63511  277.63283   20.46490    0.41547    0.00000    0.00091   -2.41306    2.41306   -2.41288    0.92793    0.00000    0.04721   -0.25358   -8.80795  115.34854   -0.11392    2.12508    2.23916
   0.21264   59.92613   63.15759    6.68343    0.41220    0.00000    0.00165   -2.24819    2.24819   -2.24801    1.04579    0.00000    0.05204   -0.10407   -2.83437   26.03342   -0.11700    2.23394    2.35113
   0.22782    0.34592    1.22867   -0.04778    0.40969    0.00000   -0.00297   -1.98276    1.98276   -1.98257    1.15736    0.00000    0.05778    0.00365    0.02483    0.50338   -0.11457    2.17997    2.29476
   0.24301    0.26259   -0.26258    0.26260    0.50881    0.00000    0.22247   -1.60561    1.60561   -1.60539    1.25733    0.00000    0.06257    0.05842   -0.07520   -0.13360   -0.10046    1.91804    2.01878
   0.25820    0.54436   -0.54438    0.54390    0.53075    0.00000    0.17293   -1.20398    1.20398   -1.20367    1.34265    0.00000    0.06330    0.09414   -0.19455   -0.28893   -0.07621    1.53989    1.61653
   0.27339    0.61906   -0.61908    0.61864    0.58082    0.00000    0.19841   -0.93654    0.93654   -0.93580    1.42598    0.00000    0.05992    0.12283   -0.23649   -0.35957   -0.05612    1.27832    1.33549
   0.28858    0.64926   -0.64927    0.64885    0.64102    0.00000    0.23381   -0.88970    0.88970   -0.88374    1.53056    0.00000    0.05982    0.15180   -0.26412   -0.41619   -0.05322    1.29951    1.36174
   0.30377    0.65651   -0.65652    0.65618    0.71073    0.00000    0.27424   -1.08645    1.08645   -0.03360    1.65003    0.00000   -0.01724    0.18005   -0.28632   -0.46661    0.01873    0.16826    1.79267
   0.31895    0.63609   -0.63609    0.63588    0.79065    0.00000    0.31900   -1.50800    1.50801    0.86167    1.74808    0.00000   -0.10199    0.20291   -0.29985   -0.50293    0.15379   -1.28609    2.63612
   0.33414    0.58662   -0.58662    0.58651    0.88077    0.00000    0.36697   -2.13419    2.13420    1.21311    1.81155    0.00000   -0.12929    0.21528   -0.30130   -0.51668    0.27593   -2.01749    3.86621
   0.34933    0.50407   -0.50407    0.50400    0.97970    0.00000    0.41594   -3.01108    3.01109    0.63014    1.84536    0.00000   -0.10630    0.20966   -0.28410   -0.49384    0.32008   -1.17690    5.55655
   0.36452    0.39073   -0.39073    0.39069    1.08468    0.00000    0.46308   -4.42054    4.42058    0.25959    1.85612    0.00000   -0.09304    0.18094   -0.24283   -0.42382    0.41131   -0.63381    8.20512
   0.37971    0.25533   -0.25533    0.25530    1.19112    0.00000    0.50460   -7.60737    7.60748   -1.13682    1.83676    0.00000   -0.07600    0.12884   -0.17526   -0.30413    0.57817    1.71661   13.97311
   0.39490    0.10231   -0.10231    0.10230    1.28354    0.00000    0.53025 -218.48006  218.65293   -7.39185    1.72004    0.00000   -0.02559    0.05425   -0.07705   -0.13132    5.59635   16.68702  376.09242
   0.41008   -0.09620    0.09620   -0.09619    1.45782    0.00000    0.59689  -98.24121 1894.73442  -18.84871    1.71391    0.00000   -0.03642   -0.05742    0.08281    0.14024   69.00375   34.55883 3247.40974
   0.42527   -0.32669    0.32669   -0.32666    1.53581    0.00000    0.59801 -231.91999 2449.23586   -0.83113    1.74471    0.00000   -0.03655   -0.19537    0.30633    0.50174   89.50934   -4.65733 4273.21279
   0.44046   -0.57102    0.57103   -0.57094    1.62472    0.00000    0.59534 -223.69429 2733.74891   23.92597    1.77565    0.00000   -0.03726   -0.33995    0.58767    0.92776  101.86765  -64.98227 4854.17597
   0.45565   -0.82111    0.82111   -0.82076    1.70724    0.00000    0.57895 -153.66975 2590.73521   23.93535    1.79873    0.00000   -0.03727   -0.47539    0.92583    1.40184   96.54531  -70.51185 4660.02940
   0.47084   -1.08421    1.08421   -1.08030    1.78382    0.00000    0.54909 -104.07028 2467.78251   22.45626    1.82717    0.00000   -0.03703   -0.59532    1.33166    1.93402   91.38621  -68.52189 4509.06949
   0.48603   -1.36863    1.36863    1.04792    1.85771    0.00000   -0.09772  -54.85407 2257.26179   18.51134    1.86140    0.00000   -0.03613    0.13375   -1.75686    2.54253   81.55071  -58.88667 4201.67286
   0.50121   -1.68669    1.68670    1.68120    1.93289    0.00000   -0.18345  -19.14343 1921.73231   -4.28977    1.90803    0.00000   -0.03508    0.30942   -2.93949    3.26020   67.41480  -10.97847 3666.72059
   0.51640   -2.03352    2.03352    2.03003    2.01359    0.00000   -0.14592  127.31521 1703.84922  -52.56197    1.93463    0.00000   -0.03149    0.29673   -3.79059    4.09468   53.65451   88.35308 3296.32266
   0.53159   -2.38520    2.38520    2.38311    2.10315    0.00000   -0.11062  237.98004 1502.42238  -72.77369    1.94351    0.00000   -0.03100    0.26385   -4.74805    5.01644   46.57397  134.16664 2919.97696
   0.54678   -2.69807    2.69808    2.69698    2.20306    0.00000   -0.08088  285.00598 1187.30350  -65.50688    1.94677    0.00000   -0.03108    0.21821   -5.72337    5.94402   36.89740  123.35317 2311.40730
   0.56197   -2.93026    2.93026    2.92958    2.31218    0.00000   -0.05882  225.46634  715.93933  -32.09012    1.95597    0.00000   -0.03219    0.17235   -6.60139    6.77530   23.04605   63.27852 1400.35733
   0.57716   -3.04609    3.04609    3.04572    2.42705    0.00000   -0.04574  119.82235  300.89544  -19.79677    1.96952    0.00000   -0.03263    0.13932   -7.25280    7.39301    9.81704   35.38836  592.62096
   0.59234   -2.98858    2.98858    2.98835    2.54354    0.00000   -0.04112   55.06834   80.19399   -2.20896    1.96892    0.00000   -0.03328    0.12288   -7.47812    7.60159    2.66898    2.66819  157.89589
   0.60753   -2.64788    2.64788    2.64772    2.65565    0.00000   -0.04358   -2.48986    2.49186   -1.26933    1.98437    0.00000   -0.03942    0.11539   -6.91605    7.03184    0.09824    2.59868    4.94477
   0.62272   -2.05387    2.05387    2.05376    2.75422    0.00000   -0.04882   -0.58912    0.58919    0.17110    2.00481    0.00000   -0.04040    0.10027   -5.55624    5.65681    0.02380   -0.31976    1.18121
   0.63791   -1.40534    1.40534    1.40525    2.83128    0.00000   -0.04990   -0.14016    0.14017    0.13547    1.99966    0.00000    0.01492    0.07013   -3.90852    3.97891   -0.00209   -0.27280    0.28030
   0.65310   -0.95598    0.95598    0.95588    2.89818    0.00000   -0.04482    0.03209   -0.03209   -0.03318    2.33984    0.00000   -0.64937    0.04285   -2.72747    2.77060   -0.02084    0.05651   -0.07508
   0.66829   -0.85826    0.85826    0.85808    3.00923    0.00000   -0.05172    0.12814   -0.12814   -0.12811    2.20897    0.00000   -0.28686    0.04439   -2.53776    2.58269   -0.03676    0.24623   -0.28306
   0.68347   -1.12240    1.12241    1.12170    3.15290    0.00000   -0.07476    0.19655   -0.19656   -0.19642    2.24415    0.00000   -0.27183    0.08392   -3.45265    3.53883   -0.05343    0.38737   -0.44110
   0.69866   -1.68972    1.68973    1.68362    3.25656    0.00000   -0.08684    0.24282   -0.24282   -0.24275    2.29952    0.00000   -0.28742    0.14673   -5.33541    5.50270   -0.06979    0.48842   -0.55838
   0.71385   -2.54502    2.54503    1.24290    3.31342    0.00000    0.00423    0.25942   -0.25942   -0.25938    2.36812    0.00000   -0.31543   -0.01076   -3.90048    8.43276   -0.08183    0.53242   -0.61435
   0.72904   -3.89521    3.89523    0.71735    3.33629    0.00000    0.04724    0.24618   -0.24618   -0.24615    2.44760    0.00000   -0.34949   -0.18399   -2.12239   12.99561   -0.08604    0.51645   -0.60255
   0.74423   -6.73651    6.73660   -0.28392    3.32618    0.00000    0.04014    0.19684   -0.19684   -0.19682    2.53545    0.00000   -0.38491   -0.27041    0.95103   22.40712   -0.07577    0.42326   -0.49907
