# Supplementary material for: Efficient trajectory optimization for curved running using a 3D musculoskeletal model with implicit dynamics
Source: Sci Rep. 2020 Oct 19;10:17655. doi: 10.1038/s41598-020-73856-w (PMC7573630; doi:10.1038/s41598-020-73856-w)
Supplement: Supplementary file 4 — Supplementary Dataset. [file 41598_2020_73856_MOESM4_ESM.zip › Running_Sim_Kinem.mot]

JK_SCALED_running1_kinematics.mot
nRows=50
nColumns=34
inDegrees=yes
endheader
time	pelvis_rotation	pelvis_obliquity	pelvis_tilt	pelvis_tx	pelvis_ty	pelvis_tz	hip_flexion_r	hip_adduction_r	hip_rotation_r	knee_angle_r	ankle_angle_r	subtalar_angle_r	mtp_angle_r	hip_flexion_l	hip_adduction_l	hip_rotation_l	knee_angle_l	ankle_angle_l	subtalar_angle_l	mtp_angle_l	lumbar_extension	lumbar_bending	lumbar_rotation	arm_flex_r	arm_add_r	arm_rot_r	elbow_flex_r	pro_sup_r	arm_flex_l	arm_add_l	arm_rot_l	elbow_flex_l	pro_sup_l
   0.00000   -1.16229   -8.06703    0.01231    0.00000    1.02294    0.00000   26.20969   11.14067   -3.90815  -18.48548   11.77819    4.37745   16.73724  -10.03045   -6.93870    0.31673  -71.11373  -15.43363  -11.19306    4.24401  -16.65571   12.20889  -10.64892  -21.98631  -17.06765   -0.61748   93.67803  108.64673  -21.02926  -16.62031    1.48544   86.86272  120.56868
   0.01519   -3.06222   -9.35441    0.82315    0.05863    1.00936    0.00044   26.51547   13.08618   -2.96508  -25.63841    8.80228    3.81251   18.52347   -6.88713   -8.81581   -1.16555  -79.31473  -13.66299  -11.97926    3.65266  -17.76606   13.67791   -7.53220  -19.57642  -17.29213    0.38537   93.10610  108.19082  -20.62904  -15.68394    1.53375   84.08120  120.23483
   0.03038   -4.85900  -10.67952    1.81164    0.11620    0.99843    0.00089   26.40836   15.12855   -2.07388  -32.68103    8.97147    3.05865   18.85319   -3.39922  -10.97263   -2.02788  -86.82322  -11.85046  -12.69822    3.33708  -19.18278   15.08009   -4.36170  -16.91219  -17.46316    1.37668   92.75364  107.76845  -20.25224  -14.71938    1.41881   81.55833  119.78063
   0.04556   -6.48349  -12.02912    2.61485    0.17285    0.99097    0.00144   25.32327   17.28694   -0.80394  -38.23726   13.55608    3.30718   17.99307    0.89953  -13.33448   -2.14162  -93.31089  -10.11154  -13.28481    3.20827  -20.51527   16.38676   -1.15092  -14.16525  -17.60063    2.26855   92.65548  107.45981  -19.94353  -13.75753    1.20971   79.46741  119.30297
   0.06075   -7.79916  -12.83484    2.87521    0.22911    0.98719    0.00192   23.12064   18.61196    0.59870  -41.14618   17.62791    4.13088   17.41652    6.26184  -15.01350   -1.56887  -98.40300   -8.54922  -13.63960    3.15199  -21.23883   17.02406    1.76335  -11.59156  -17.65084    2.99512   92.87777  107.35134  -19.87593  -12.95797    0.97596   78.08934  118.90703
   0.07594   -8.68805  -12.97381    2.52583    0.28559    0.98692    0.00224   20.12405   18.84548    2.11028  -41.83081   20.84466    5.29712   17.00085   12.47218  -15.70002   -0.55252 -101.87189   -7.24944  -13.77028    3.08931  -21.19021   16.90054    4.18837   -9.41202  -17.62290    3.49595   93.52639  107.51239  -20.18622  -12.44330    0.78731   77.62264  118.64611
   0.09113   -9.10840  -12.44905    1.69492    0.34297    0.98981    0.00233   16.43907   18.01133    3.70052  -40.57586   23.06303    6.38662   16.66294   19.02732  -15.34963    0.52254 -103.61703   -6.22000  -13.78803    2.96204  -20.45045   16.05120    6.03787   -7.78575  -17.53787    3.74542   94.65649  107.93520  -20.94782  -12.27992    0.67451   78.08124  118.49268
   0.10632   -9.19548  -11.30058    0.53836    0.40173    0.99539    0.00222   12.13493   16.21016    5.26960  -37.56487   23.99231    7.12339   16.30577   25.40500  -14.08224    1.18999 -103.64025   -5.38590  -13.81246    2.71954  -19.16260   14.51659    7.44708   -6.81462  -17.42155    3.75542   96.20090  108.51052  -22.14467  -12.46236    0.62175   79.31034  118.35949
   0.12151   -9.02582   -9.44220   -0.68916    0.46189    1.00337    0.00171    7.46802   13.47087    6.61517  -33.50740   23.25101    7.15925   16.21097   31.09169  -11.83404    1.20620 -101.98729   -4.62559  -13.85623    2.32618  -17.64928   12.21014    8.45713   -6.41496  -17.27434    3.60188   97.97754  109.12588  -23.61925  -12.94588    0.55821   81.02709  118.18154
   0.13669   -8.66941   -6.84320   -1.79936    0.52323    1.01351    0.00071    2.84757    9.78760    7.07718  -29.37729   20.57292    7.06760   19.06125   35.78368   -8.66301    0.54262  -98.70405   -3.87535  -13.90595    1.79892  -16.19387    9.09192    9.09096   -6.44898  -17.08776    3.38597   99.79111  109.75097  -25.22942  -13.65993    0.39106   82.99070  117.95134
   0.15188   -8.14478   -3.68868   -2.69710    0.58573    1.02541   -0.00046   -1.69699    5.54378    6.17930  -25.40105   16.03648    6.66607   24.08057   39.39514   -4.91030   -0.60697  -93.89946   -3.15225  -13.94357    1.20540  -14.94232    5.32275    9.38241   -6.79947  -16.84805    3.22353  101.41736  110.42244  -26.87700  -14.52576    0.03119   84.98025  117.71879
   0.16707   -7.44556   -0.29462   -3.32694    0.64937    1.03839   -0.00157   -6.30535    1.30318    3.97314  -21.52040    9.94254    5.69306   29.90983   41.93921   -0.96220   -1.94861  -87.77042   -2.44937  -13.96393    0.63880  -13.97088    1.23874    9.41578   -7.38901  -16.60859    3.19489  102.69254  111.17043  -28.46625  -15.41978   -0.56667   86.79813  117.55522
   0.18226   -6.74000    2.91776   -3.90415    0.71349    1.05102   -0.00248  -10.53041   -2.42449    0.85480  -18.09611    2.56924    4.40094   35.56554   43.73530    2.64546   -3.36031  -80.59356   -1.70074  -13.95184    0.20524  -13.09144   -2.69861    9.43087   -8.11289  -16.48640    3.34473  103.57461  111.99269  -29.91858  -16.17730   -1.38171   88.30262  117.50772
   0.19745   -5.99897    5.05802   -4.35623    0.77738    1.06235   -0.00321  -14.16541   -4.74102   -1.69356  -15.42641   -5.88063    2.61834   39.77706   44.73622    5.08073   -4.36692  -72.70833   -0.82249  -13.73764    0.01349  -12.39189   -5.43701    9.55644   -8.83280  -16.64703    3.64777  104.09290  112.85357  -31.14960  -16.58324   -2.31554   89.42302  117.59288
   0.21264   -5.32829    6.09167   -4.74689    0.84086    1.07176   -0.00363  -17.00807   -5.82268   -3.39609  -13.75514  -14.98579    0.61804   38.83964   44.95111    6.35007   -4.87599  -64.17803    0.16128  -13.13491    0.08463  -11.77409   -6.94763    9.85303   -9.53497  -17.06206    4.08951  104.26391  113.69653  -32.18528  -16.64237   -3.31573   90.24946  117.80046
   0.22782   -4.63374    6.20479   -5.01368    0.90395    1.07907   -0.00391  -19.06865   -5.92168   -4.14422  -13.66757  -21.81557   -0.77780   35.67766   44.35408    6.75181   -4.85266  -55.07546    1.25169  -11.95678    0.39291  -11.30423   -7.40555   10.12697  -10.18744  -17.63928    4.64777  104.07190  114.45718  -33.02810  -16.41157   -4.33221   90.81881  118.10059
   0.24301   -3.92908    5.75555   -5.10959    0.96693    1.08430   -0.00403  -20.50296   -5.44182   -4.28418  -15.06137  -25.84778   -1.82170   32.58412   42.97649    6.63192   -4.51228  -45.61128    2.47199  -10.27449    0.89061  -11.01412   -7.22116   10.29333  -10.80062  -18.26093    5.29270  103.50574  115.08997  -33.67805  -15.98395   -5.32900   91.16925  118.45287
   0.25820   -3.26536    5.00831   -4.93894    1.02993    1.08755   -0.00397  -21.40214   -4.70882   -4.17604  -18.01187  -27.86906   -2.59704   29.70609   40.94659    6.21197   -3.99063  -36.38254    3.85921   -8.24225    1.51306  -10.99571   -6.70820   10.34970  -11.36671  -18.84527    5.97436  102.57822  115.58668  -34.10247  -15.42292   -6.27404   91.32861  118.81990
   0.27339   -2.61298    4.16708   -4.38181    1.09292    1.08899   -0.00379  -21.89400   -3.90627   -3.99691  -22.51685  -28.67069   -3.21192   26.99965   38.42528    5.68472   -3.31257  -28.12039    5.40478   -6.10011    2.17904  -11.38696   -6.09672   10.23479  -11.85563  -19.31862    6.63250  101.30983  115.97084  -34.24684  -14.78109   -7.14741   91.31256  119.16851
   0.28858   -1.92902    3.44063   -3.42017    1.15575    1.08869   -0.00355  -22.03646   -3.19628   -3.84773  -28.46254  -28.80877   -3.78766   24.42657   35.61388    5.25873   -2.46873  -21.37784    7.11058   -4.18902    2.79560  -12.22362   -5.61974    9.87383  -12.24506  -19.60650    7.21202   99.72421  116.27806  -34.06659  -14.11688   -7.94029   91.12962  119.46535
   0.30377   -1.17553    2.97810   -2.18504    1.21816    1.08651   -0.00330  -21.76238   -2.70194   -3.80890  -35.65337  -28.52297   -4.42097   21.97650   32.81371    5.09639   -1.54095  -16.50590    8.73467   -2.79425    3.34458  -13.38394   -5.43826    9.20942  -12.53538  -19.65898    7.66727   97.86082  116.53778  -33.54429  -13.48582   -8.63821   90.79023  119.67560
   0.31895   -0.32742    2.86090   -0.85918    1.27995    1.08219   -0.00310  -20.98537   -2.54114   -3.98191  -43.82509  -27.88676   -5.21269   19.68210   30.35843    5.30791   -0.65318  -13.75683   10.04445   -2.03730    3.82686  -14.69103   -5.63123    8.21103  -12.74558  -19.46730    7.96509   95.78450  116.76421  -32.68883  -12.93862   -9.21053   90.31925  119.76292
   0.33414    0.58721    3.10903    0.40612    1.34109    1.07549   -0.00292  -19.67078   -2.80885   -4.34923  -52.67798  -26.97011   -6.19154   17.58543   28.42694    5.92061    0.12146  -13.10060   11.10408   -1.83728    4.21475  -15.98436   -6.22020    6.91116  -12.90951  -19.05377    8.09456   93.57319  116.94938  -31.54446  -12.52850   -9.61398   89.76516  119.68926
   0.34933    1.51331    3.69563    1.50022    1.40175    1.06623   -0.00269  -17.84123   -3.54178   -4.79599  -61.87310  -25.78343   -7.31406   15.74156   27.02661    6.89766    0.77333  -14.22496   12.12511   -2.17908    4.48984  -17.12440   -7.18331    5.37906  -13.07681  -18.45782    8.06777   91.30463  117.05827  -30.19227  -12.31016   -9.80255   89.19721  119.42541
   0.36452    2.43667    4.61619    2.35132    1.46223    1.05434   -0.00241  -15.54424   -4.76913   -5.22453  -71.09583  -24.27888   -8.51277   14.23035   26.01790    8.21899    1.18315  -16.55607   12.94307   -2.98949    4.72820  -18.00917   -8.51664    3.63088  -13.30682  -17.72628    7.91679   89.06746  117.03844  -28.73873  -12.33604   -9.74324   88.69350  118.95962
   0.37971    3.29650    5.79196    2.91447    1.52281    1.03979   -0.00204  -12.78723   -6.42332   -5.47595  -80.11447  -22.44400   -9.72725   13.10419   25.19017    9.75036    1.21930  -19.46807   13.81077   -4.32146    4.91038  -18.55579  -10.14518    1.75705  -13.66921  -16.93462    7.67897   86.96652  116.83474  -27.29752  -12.62227   -9.42769   88.34716  118.30406
   0.39490    4.01485    7.02955    3.23276    1.58354    1.02319   -0.00152   -9.56318   -8.27793   -5.38450  -88.73199  -20.33532  -10.89330   12.36247   24.45050   11.28816    1.29438  -24.33352   13.84064   -5.06673    5.39280  -18.80066  -11.86386   -0.10211  -14.19809  -16.19081    7.38802   85.13680  116.41017  -25.92224  -13.12242   -8.88299   88.26181  117.51220
   0.41008    5.21731    8.71173    3.54938    1.64243    1.00919   -0.00164   -5.79494  -10.73218   -5.24643  -96.55643  -18.18373  -11.83567   11.95617   24.23102   13.33314    1.01468  -29.71047   10.35446   -6.12390    6.72116  -19.34696  -13.86905   -2.72133  -14.58058  -15.34172    7.07030   83.53063  115.78388  -24.22275  -13.86317   -8.21092   88.31171  116.69614
   0.42527    6.41678   10.31968    3.78548    1.70007    0.99921   -0.00194   -1.23816  -13.15669   -4.54047 -103.20049  -16.04062  -12.59827   11.77698   23.57481   15.31378    1.11578  -34.58848   10.76027   -6.05489    5.33088  -19.97670  -15.64659   -5.49174  -14.87752  -14.50383    6.74351   82.24385  115.05401  -22.31156  -14.69664   -7.45362   88.49536  116.01835
   0.44046    7.33733   11.40829    3.79279    1.75707    0.99372   -0.00223    4.20491  -14.89710   -3.24869 -108.31300  -14.00466  -13.17517   11.71665   22.21041   16.75858    1.81942  -38.44306   15.13408   -5.19395    4.39545  -20.37976  -16.74807   -8.00794  -15.18598  -13.80376    6.43145   81.44079  114.31339  -20.39159  -15.50492   -6.68393   88.88656  115.60338
   0.45565    7.79535   11.69475    3.39490    1.81430    0.99227   -0.00236   10.41103  -15.45486   -1.62286 -111.65503  -12.14481  -13.49455   11.68194   19.86103   17.14964    2.85268  -40.14809   18.77630   -4.43141    3.74225  -20.21845  -16.91608   -9.98725  -15.66918  -13.35507    6.17009   81.30219  113.60599  -18.77041  -16.23041   -5.98918   89.63496  115.48543
   0.47084    8.02037   11.12596    2.58464    1.87237    0.99433   -0.00263   16.93036  -14.87318   -0.36026 -113.07555  -10.45908  -13.63993   11.58046   16.59799   16.44746    4.31869  -39.72898   21.49653   -3.77401    3.42124  -19.43926  -16.05228  -11.62753  -16.44437  -13.21711    5.97327   81.89645  112.93457  -17.69227  -16.86033   -5.43584   90.84458  115.58523
   0.48603    8.12764    9.72117    1.39297    1.93180    0.99926   -0.00297   23.32254  -13.24206    0.15577 -112.55439   -8.86420  -13.74262   11.35964   12.53641   14.63751    6.14640  -37.24130   23.15331   -3.41367    3.37945  -18.05094  -14.19448  -13.04656  -17.57470  -13.43539    5.81293   83.17742  112.29604  -17.28748  -17.34871   -5.04010   92.45762  115.75531
   0.50121    7.95877    7.32431    0.05734    1.99269    1.00636   -0.00277   29.09695  -10.30370   -0.09787 -110.15604   -7.30521  -13.81586   11.00502    7.71944   11.50179    7.93011  -32.95823   23.51842   -3.67456    3.68727  -16.34850  -11.25058  -14.01095  -19.00992  -14.06286    5.59397   85.02140  111.70171  -17.43518  -17.60834   -4.73961   94.30815  115.87177
   0.51640    7.62939    4.18746   -1.17767    2.05454    1.01542   -0.00210   33.95342   -6.47815   -0.99140 -105.98524   -5.81312  -13.86355   10.56392    2.79463    7.38163    8.68141  -28.23008   21.78071   -4.40268    6.31528  -14.72814   -7.46487  -14.64905  -20.58148  -14.99081    5.23348   87.16234  111.17613  -17.88108  -17.66007   -4.46552   96.16565  115.92676
   0.53159    7.07115    0.65337   -2.17386    2.11724    1.02625   -0.00107   37.75510   -2.18310   -2.13401 -100.16904   -4.41934  -13.88773   10.10803   -2.07999    2.83768    7.50137  -23.69022   18.07485   -5.28930   12.44571  -13.38624   -3.21248  -14.93307  -22.22354  -16.11105    4.65883   89.43024  110.72998  -18.46846  -17.52418   -4.14355   97.83481  116.01233
   0.54678    6.52776   -2.87824   -2.97631    2.18062    1.03812   -0.00016   40.51542    1.95928   -3.38195  -92.90237   -3.08418  -13.86053    9.72424   -6.77029   -1.55233    4.62830  -19.55231   12.78320   -5.80316   19.18444  -12.29260    1.11181  -15.20196  -23.83615  -17.20838    3.85323   91.55820  110.35948  -19.13690  -17.34332   -3.72084   99.19996  116.25364
   0.56197    6.28042   -5.97025   -3.82187    2.24403    1.04958    0.00029   42.49095    5.38583   -4.54771  -84.48205   -1.75783  -13.62769    9.48689  -10.77157   -5.31670    1.03445  -16.26224    6.31149   -5.67829   25.39050  -11.22966    5.04675  -15.81966  -25.33012  -18.10770    2.86423   93.38622  110.04459  -19.83942  -17.25997   -3.20114  100.24105  116.71078
   0.57716    6.27361   -8.05607   -4.58117    2.30685    1.05975    0.00038   43.56128    7.60424   -5.32168  -75.20981   -0.39228  -12.96927    9.42824  -13.99675   -7.93569   -1.50364  -14.12152   -0.75165   -5.55600   29.52780  -10.36045    7.88787  -16.79525  -26.62901  -18.65430    1.78978   94.83807  109.77421  -20.51285  -17.41154   -2.64641  101.00686  117.35718
   0.59234    6.50214   -9.08888   -5.31740    2.36893    1.06794    0.00004   43.79770    8.59882   -5.76198  -65.20117    0.98357  -11.62233    9.54996  -16.31867   -9.46610   -2.58813  -13.05373   -7.93388   -5.90541   28.64273   -9.59560    9.57294  -18.07824  -27.75564  -18.88415    0.70120   95.98404  109.55352  -21.16376  -17.76417   -2.09003  101.54762  118.11471
   0.60753    6.70335   -9.07190   -5.93909    2.43033    1.07391   -0.00048   43.24135    8.55856   -5.85739  -54.68782    2.37799   -9.60623    9.82858  -17.88664   -9.88720   -2.50646  -13.15455  -13.39413   -5.99998   25.42479   -9.01780   10.04776  -19.37402  -28.70434  -18.84596   -0.31980   96.85670  109.40088  -21.78473  -18.26192   -1.56946  101.86621  118.88743
   0.62272    6.76172   -8.28716   -6.33112    2.49143    1.07775   -0.00105   41.92652    7.84926   -5.81447  -43.97786    3.83670   -7.07443   10.21959  -18.95592   -9.44252   -1.71363  -14.22236  -16.96802   -6.18919   22.34333   -8.72737    9.61075  -20.48486  -29.45520  -18.60934   -1.21831   97.46551  109.33175  -22.35927  -18.81600   -1.09909  101.93504  119.58554
   0.63791    6.65165   -7.09546   -6.39588    2.55248    1.07961   -0.00165   40.01490    6.85606   -5.76567  -33.71775    5.38392   -4.29022   10.68140  -19.63496   -8.46363   -0.51862  -16.41190  -19.15930   -6.48919   19.50452   -8.81123    8.67476  -21.28355  -29.97006  -18.23968   -1.95982   97.81969  109.34863  -22.83890  -19.34293   -0.68261  101.71892  120.13910
   0.65310    6.29014   -5.89555   -6.04162    2.61364    1.07967   -0.00216   37.67844    5.99430   -5.70999  -24.65436    7.04518   -1.55779   11.17294  -20.03758   -7.24814    0.81941  -19.85959  -20.35710   -6.83643   16.86132   -9.35422    7.68419  -21.56783  -30.20017  -17.81036   -2.53288   97.92641  109.43504  -23.14005  -19.74731   -0.31026  101.16679  120.51596
   0.66829    5.68955   -5.01668   -5.29638    2.67488    1.07801   -0.00263   35.13870    5.54480   -5.66038  -17.40762    8.67067    0.84060   11.69893  -20.15009   -6.07795    2.09833  -24.60716  -20.88125   -7.19315   14.38278  -10.30843    7.02370  -21.27241  -30.08818  -17.39407   -2.92382   97.78478  109.55546  -23.21351  -19.94107    0.02326  100.22538  120.73123
   0.68347    4.90518   -4.64010   -4.29381    2.73604    1.07454   -0.00317   32.67502    5.61947   -5.62558  -12.37740    9.93237    2.74744   12.31593  -19.84893   -5.15849    3.12613  -30.59555  -20.95248   -7.56971   12.06519  -11.52850    6.92047  -20.43539  -29.58837  -17.05125   -3.11682   97.40619  109.66100  -23.05590  -19.86965    0.32060   98.86211  120.83024
   0.69866    3.95945   -4.75483   -3.22456    2.79690    1.06901   -0.00379   30.60528    6.17020   -5.58090   -9.78469   10.72640    3.95287   13.05122  -18.97769   -4.59334    3.64426  -37.65546  -20.59565   -8.04529    9.94945  -12.81821    7.36725  -19.13054  -28.68142  -16.81480   -3.08777   96.81802  109.69525  -22.71088  -19.53493    0.58372   97.07412  120.86394
   0.71385    2.85440   -5.29999   -2.20196    2.85740    1.06120   -0.00444   29.04147    7.12989   -5.46793   -9.51101   11.27292    4.49139   13.86955  -17.50750   -4.49711    3.49775  -45.52767  -19.80876   -8.67327    8.06671  -14.06244    8.28795  -17.41052  -27.38739  -16.70543   -2.81963   96.07020  109.61564  -22.23896  -18.97442    0.82387   94.89434  120.86704
   0.72904    1.58448   -6.17523   -1.28804    2.91766    1.05095   -0.00504   27.92561    8.41662   -5.14766  -11.17114   11.63242    4.62297   14.76458  -15.48512   -4.93577    2.72206  -53.93282  -18.63949   -9.44414    6.46185  -15.18616    9.55773  -15.32079  -25.76611  -16.73092   -2.30664   95.23063  109.40513  -21.72303  -18.24838    1.05647   92.39079  120.84351
   0.74423    0.20770   -7.18673   -0.54742    2.97795    1.03814   -0.00552   27.03359    9.85235   -4.52576  -14.05683   11.75530    4.66570   15.74235  -12.96956   -5.83340    1.55336  -62.55752  -17.15836  -10.30303    5.17842  -16.07131   10.95776  -12.99745  -23.92598  -16.86888   -1.55736   94.38464  109.07175  -21.28157  -17.43671    1.28758   89.66209  120.75966
