# Supplementary material for: Efficient trajectory optimization for curved running using a 3D musculoskeletal model with implicit dynamics
Source: Sci Rep. 2020 Oct 19;10:17655. doi: 10.1038/s41598-020-73856-w (PMC7573630; doi:10.1038/s41598-020-73856-w)
Supplement: Supplementary file 4 — Supplementary Dataset. [file 41598_2020_73856_MOESM4_ESM.zip › Running_Sim_Mom.sto]

JK_SCALED_running1_kinetics_moments.sto
nRows=50
nColumns=34
inDegrees=no
endheader
time		pelvis_rotation_moment		pelvis_obliquity_moment		pelvis_tilt_moment		pelvis_tx_force		pelvis_ty_force		pelvis_tz_force		hip_flexion_r_moment		hip_adduction_r_moment		hip_rotation_r_moment		knee_angle_r_moment		ankle_angle_r_moment		subtalar_angle_r_moment		mtp_angle_r_moment		hip_flexion_l_moment		hip_adduction_l_moment		hip_rotation_l_moment		knee_angle_l_moment		ankle_angle_l_moment		subtalar_angle_l_moment		mtp_angle_l_moment		lumbar_extension_moment		lumbar_bending_moment		lumbar_rotation_moment		arm_flex_r_moment		arm_add_r_moment		arm_rot_r_moment		elbow_flex_r_moment		pro_sup_r_moment		arm_flex_l_moment		arm_add_l_moment		arm_rot_l_moment		elbow_flex_l_moment		pro_sup_l_moment
   0.00000    0.00000    0.00000    0.00000    0.00000    0.00000    0.00000 -135.61340   -7.65900    3.75224  -51.41672    7.52422    1.45984    0.02306   85.65578   -6.12724   -3.82878   13.36191    5.29867   -1.07170    0.19830   48.52495   -3.83872   20.07643    5.95201    1.18325    0.65674    3.66401   -0.07921   -5.98331    0.23461    0.44478   -0.84061   -0.00199
   0.01519    0.00000    0.00000    0.00000    0.00000    0.00000    0.00000 -162.99168  -45.04327    3.13498   30.30236   55.85925    5.48138   -0.21521   88.71398    1.83689   -0.32851   15.95497    5.92021   -1.36409    0.22201   65.09327  -33.89399   14.70521    2.95160    0.88215   -0.00583    7.03057   -0.18921   -8.92775   -0.60867    0.23800    2.10647   -0.13311
   0.03038    0.00000    0.00000    0.00000    0.00000    0.00000    0.00000 -149.83161  -70.27829   12.86174  156.28907   40.56085    7.85762    0.80172   86.64876    5.19335   -0.55236   17.29613    5.85480   -1.26079    0.23836   76.02953  -57.32764   14.83144    1.26329    0.02444   -0.24474    9.44725   -0.25916  -10.40616   -1.38271    0.30881    4.05995   -0.19600
   0.04556    0.00000    0.00000    0.00000    0.00000    0.00000    0.00000 -117.96644 -108.86321   26.24975  274.31635  -34.71897    8.33152    0.81461   81.30394    4.96580   -1.80431   19.12380    5.38051   -0.93669    0.23712   75.51453  -74.43364   17.72469    0.53229   -0.74949   -0.30303   11.40080   -0.30228  -11.28554   -2.51294    0.21154    6.22529   -0.25364
   0.06075    0.00000    0.00000    0.00000    0.00000    0.00000    0.00000  -97.82486 -137.86565   28.11550  337.57986 -102.22101   11.51978   -0.23280   69.55423    6.18429   -3.35250   18.24978    4.65060   -0.47495    0.23519   87.88237  -96.16720   16.88061   -1.11812   -1.28898   -0.13967   13.03778   -0.33890  -12.61629   -4.06781    0.10230    7.90949   -0.27882
   0.07594    0.00000    0.00000    0.00000    0.00000    0.00000    0.00000  -84.74358 -140.43093   19.65458  323.69855 -163.72114   15.21437   -0.85723   58.55190    7.74906   -4.18520   16.14532    4.05755   -0.27549    0.22423   91.96184 -102.10512   13.65082   -2.61565   -1.61345    0.03032   13.09501   -0.33134  -12.99460   -5.12487   -0.01204    8.42629   -0.27024
   0.09113    0.00000    0.00000    0.00000    0.00000    0.00000    0.00000  -73.69988 -128.24529   10.47725  262.68518 -218.33473   18.20618   -1.28926   50.07890    9.20229   -6.91735   13.03008    3.79328   -0.06619    0.21494   86.82300  -94.92022    7.88236   -4.18035   -1.97860    0.11293   11.94162   -0.30388  -12.30711   -5.33780   -0.04883    8.00535   -0.24586
   0.10632    0.00000    0.00000    0.00000    0.00000    0.00000    0.00000  -64.52858 -107.61230    1.57563  181.10876 -263.51041   17.43743   -1.55489   41.62608   15.11332  -12.53161    9.28342    3.71899    0.17464    0.21320   79.52224  -77.86656    5.11413   -5.63395   -2.12985    0.35356    9.89484   -0.26195  -10.89243   -5.02076   -0.25232    7.18418   -0.23087
   0.12151    0.00000    0.00000    0.00000    0.00000    0.00000    0.00000  -51.08180  -82.84435   -4.27040   93.41527 -289.75667   15.44312   -2.12087   31.48798   24.83325  -16.61326    5.60493    3.86251    0.24123    0.22478   63.70218  -59.91821    0.46635   -6.59545   -2.34885    0.44680    7.41023   -0.20677   -8.34063   -4.06053   -0.44811    5.90626   -0.20136
   0.13669    0.00000    0.00000    0.00000    0.00000    0.00000    0.00000  -36.03025  -60.87814   -3.58985   24.07505 -287.73841    8.69975   -5.85927   20.74551   28.28051  -16.64518    2.46021    4.09138    0.09953    0.23131   47.90383  -47.22856   -7.26044   -7.43133   -2.38474    0.48820    5.15468   -0.14544   -5.67585   -3.19779   -0.61760    4.77301   -0.16746
   0.15188    0.00000    0.00000    0.00000    0.00000    0.00000    0.00000  -24.88301  -35.69865   -0.54187  -14.84853 -259.05011    2.13867   -8.77026   11.81892   23.61043  -13.74241   -0.40247    4.24370   -0.18865    0.22208   38.70915  -44.86644  -13.65785   -7.60466   -2.33797    0.52847    3.06636   -0.07253   -2.76787   -2.25811   -0.74118    3.63679   -0.12748
   0.16707    0.00000    0.00000    0.00000    0.00000    0.00000    0.00000  -15.64827  -17.12757    1.29776  -32.66638 -206.25860    0.08618  -10.13691    2.85740   16.20143  -10.31266   -3.20352    4.31737   -0.49834    0.20855   31.70756  -35.65406  -14.52394   -7.32391   -2.34300    0.59352    0.86624    0.00894   -0.17624   -0.97524   -0.79994    2.44930   -0.08754
   0.18226    0.00000    0.00000    0.00000    0.00000    0.00000    0.00000   10.80639   -6.48061    3.99378  -31.62100 -128.81612    0.16332  -10.29760  -13.77545    8.82749   -8.58273   -6.55916    4.20002   -0.69841    0.19508   14.25636  -11.98307  -18.32894   -6.77822   -2.29896    0.44339   -1.28835    0.07708    2.23524    0.29739   -0.61617    1.36673   -0.04566
   0.19745    0.00000    0.00000    0.00000    0.00000    0.00000    0.00000   35.86711   -8.39016    4.59531  -19.87588  -56.85657    0.67145   -8.84638  -40.24377   -9.68269   -0.53576  -10.29797    3.71166   -1.23656    0.15692    2.94496   18.26260  -27.57199   -6.77214   -1.56259    0.25484   -3.06181    0.12024    3.67404    0.59311   -0.44424    0.90321   -0.02290
   0.21264    0.00000    0.00000    0.00000    0.00000    0.00000    0.00000   50.10215  -12.52622    3.21262   -6.51107  -15.97464    0.50743   -2.75081  -59.30334  -18.96001    7.39412  -16.92045    3.55613   -1.75223    0.13860    4.16025   21.20686  -32.09547   -6.89631   -0.94298    0.28001   -3.41686    0.11372    4.42918    0.30202   -0.34142    1.03842   -0.01970
   0.22782    0.00000    0.00000    0.00000    0.00000    0.00000    0.00000   60.52298  -12.11560    2.63253    2.75229    3.82537   -0.33417    0.12964  -72.31203  -18.50322    8.74009  -25.77235    3.85170   -1.97707    0.14895    4.29787   18.01245  -36.89033   -7.00990   -0.36646    0.20660   -3.61742    0.09608    5.32614    0.09183   -0.10797    0.90880   -0.00579
   0.24301    0.00000    0.00000    0.00000    0.00000    0.00000    0.00000   69.75973  -10.09921    1.21956    8.01686    5.08543   -0.86813    0.28893  -86.25526  -12.13409    6.27599  -38.93815    4.24642   -2.12451    0.16575    9.55882    8.96580  -36.70352   -6.73719   -0.06894    0.12167   -3.33731    0.06944    6.14700    0.13478    0.13004    0.93156   -0.00373
   0.25820    0.00000    0.00000    0.00000    0.00000    0.00000    0.00000   76.73749   -6.91019   -0.24727    6.77355    4.02066   -0.74796    0.21531 -104.24007   -5.49748    3.92311  -55.61765    3.98649   -2.06172    0.15599   17.67095    1.71817  -34.47324   -6.31931    0.26882    0.03105   -3.04137    0.05167    6.72802    0.31653    0.32859    0.89870   -0.00501
   0.27339    0.00000    0.00000    0.00000    0.00000    0.00000    0.00000   83.92596   -1.34575   -0.80510    5.36393    3.37817   -0.57586    0.16232 -122.56368    0.61687    1.85119  -70.07621    2.79453   -1.68130    0.10901   24.14853   -3.80332  -31.90128   -5.91564    0.60338   -0.08376   -2.74860    0.03864    7.12418    0.56205    0.50738    0.79979   -0.00529
   0.28858    0.00000    0.00000    0.00000    0.00000    0.00000    0.00000   90.17333    3.72157   -1.01899    4.76322    3.39977   -0.58348    0.14213 -135.30373    5.12076    0.58106  -78.60357    1.33537   -1.22187    0.05254   27.75905   -7.96607  -29.30458   -5.51187    0.78838   -0.21395   -2.36981    0.02402    7.40579    0.80526    0.67145    0.74421   -0.00675
   0.30377    0.00000    0.00000    0.00000    0.00000    0.00000    0.00000   93.95849    6.05081   -1.11744    4.76664    3.97714   -0.79424    0.15089 -138.18638    7.25713   -0.36718  -80.88226   -0.31745   -0.79399   -0.02341   27.19029   -9.27550  -27.12753   -5.03607    0.79374   -0.35101   -1.91969    0.00679    7.59105    0.93404    0.81267    0.84647   -0.01205
   0.31895    0.00000    0.00000    0.00000    0.00000    0.00000    0.00000   94.81146    4.93897   -1.42994    5.27234    4.70293   -1.07906    0.17024 -133.03947    7.12324   -1.20974  -79.67801   -1.51499   -0.62113   -0.08334   23.49454   -8.36252  -25.23563   -4.49298    0.63134   -0.47400   -1.45085   -0.01024    7.62626    0.90320    0.93133    1.08362   -0.01980
   0.33414    0.00000    0.00000    0.00000    0.00000    0.00000    0.00000   93.63487    2.26913   -1.61940    6.37205    5.19511   -1.25524    0.18403 -125.56700    5.49475   -1.50005  -75.15527   -1.58948   -0.63080   -0.08601   20.70660   -7.10738  -23.75912   -3.92931    0.41762   -0.53795   -0.94819   -0.02765    7.43064    0.62699    0.99209    1.42714   -0.02869
   0.34933    0.00000    0.00000    0.00000    0.00000    0.00000    0.00000   91.57105   -0.70477   -1.58406    9.91986    5.55246   -1.34501    0.19560 -118.31393    3.82830   -1.52640  -68.17793   -0.77564   -0.81836   -0.05069   20.18351   -5.79306  -22.52556   -3.42613    0.23526   -0.51429   -0.43525   -0.04605    6.93995    0.12780    0.96855    1.83239   -0.03660
   0.36452    0.00000    0.00000    0.00000    0.00000    0.00000    0.00000   89.21115   -2.60102   -1.62293   15.47587    5.77855   -1.36992    0.20494 -111.01364    4.25016   -2.45547  -58.61031   -0.31192   -0.87029   -0.03875   20.54930   -4.22439  -22.16236   -3.16938   -0.09835   -0.48612    0.10240   -0.06639    6.16222   -0.31529    0.96462    2.17747   -0.03830
   0.37971    0.00000    0.00000    0.00000    0.00000    0.00000    0.00000   85.88861   -3.78615   -2.07605   20.91903    5.76907   -1.29029    0.20571 -105.22972    4.96698   -3.94545  -48.39345    0.88058   -1.20254    0.00765   22.64603   -0.46141  -21.16958   -3.12467   -0.43413   -0.39997    0.57670   -0.08163    4.99293   -0.72479    0.85983    2.54830   -0.04266
   0.39490    0.00000    0.00000    0.00000    0.00000    0.00000    0.00000   81.98473   -4.48720   -2.97340   24.81128    5.62838   -1.11278    0.20372 -100.63802   -7.66343   -1.18185  -10.38765   19.68944   -6.67873   -0.04657   26.34406    8.29855  -19.34166   -3.56673   -1.02219   -0.31978    1.48999   -0.10611    3.13172   -1.05284    0.65204    3.51838   -0.07049
   0.41008    0.00000    0.00000    0.00000    0.00000    0.00000    0.00000   84.45880    3.86283   -1.52799   27.73588    6.04251   -1.18234    0.22204 -112.59263  -60.37937   14.50377  154.94245   73.35879   -6.29295   -0.09586   46.67598   52.51321  -11.84435   -5.85055   -3.24563   -0.48168    5.54278   -0.24915   -0.39758   -0.73777    0.23233    7.37549   -0.18947
   0.42527    0.00000    0.00000    0.00000    0.00000    0.00000    0.00000   82.21365    4.74879   -5.16111   29.26495    5.69714   -0.73733    0.23463 -105.33642 -100.98600   23.28036  285.45072   52.18297  -12.45669    2.60515   64.00874   86.06850  -11.07475   -6.54866   -3.99914   -0.42887    7.58476   -0.29663   -2.78274   -1.50491   -0.09124    9.95778   -0.25629
   0.44046    0.00000    0.00000    0.00000    0.00000    0.00000    0.00000   74.15870    5.82909   -9.11875   28.98567    4.88931   -0.14068    0.23426  -99.99715 -128.29835   19.35925  343.40801  -21.89852  -14.11349    0.86662   81.38815  109.44640  -11.54053   -7.37715   -4.71996   -0.43887    8.96556   -0.32107   -5.00667   -2.05784   -0.16427   11.54670   -0.29265
   0.45565    0.00000    0.00000    0.00000    0.00000    0.00000    0.00000   64.89545    4.71387   -8.93073   27.58276    4.31470    0.08689    0.22929  -81.27080 -130.61235   12.02066  347.15944  -88.02421   -8.59187   -0.16095   83.11495  122.21159  -12.18778   -7.76911   -5.12895   -0.39692    9.46937   -0.32226   -6.67721   -2.48866   -0.05544   11.94467   -0.30058
   0.47084    0.00000    0.00000    0.00000    0.00000    0.00000    0.00000   58.09287    5.36537  -10.22782   24.86407    4.23556    0.08043    0.23487  -63.25089 -121.54068    6.47020  304.18540 -152.89981   -2.14276   -1.02026   74.66875  117.33405  -11.42434   -7.90409   -5.23133   -0.40238    9.19458   -0.30534   -8.10888   -2.56707    0.22102   11.22155   -0.29195
   0.48603    0.00000    0.00000    0.00000    0.00000    0.00000    0.00000   49.39146   13.52061  -13.36968   20.88600    4.42738    0.16217    0.24482  -51.62949 -101.77436    0.27564  222.66922 -215.16656    5.13910   -1.74535   66.74741   95.69433  -10.56970   -7.54664   -5.43963   -0.73879    8.32323   -0.27252   -9.15020   -1.78454    0.80054    9.45740   -0.26567
   0.50121    0.00000    0.00000    0.00000    0.00000    0.00000    0.00000   37.51205   23.28973  -15.61895   16.25386    4.69393    0.06554    0.26279  -39.66695  -72.13654   -5.43621  112.54738 -269.86329   16.27341   -2.57224   50.28740   70.43233   -3.00016   -5.96647   -5.22211   -1.07632    6.57343   -0.20373   -9.48391   -0.66611    1.15782    6.92773   -0.22086
   0.51640    0.00000    0.00000    0.00000    0.00000    0.00000    0.00000   26.49697   25.95009  -14.86346   11.57324    4.99657   -0.18177    0.26931  -32.32851  -38.74284   -5.77655   17.73977 -290.08180   28.70692   -5.77212   35.92828   57.10056    7.65774   -3.69844   -4.50198   -1.23326    4.89381   -0.14546   -8.97995    0.23612    1.13419    4.50160   -0.15325
   0.53159    0.00000    0.00000    0.00000    0.00000    0.00000    0.00000   18.05566   22.06970  -12.82843    7.00097    5.31885   -0.46190    0.27089  -26.45182  -14.79922   -2.12594  -30.71134 -273.84603   36.94134  -10.51071   29.72972   50.79673   14.59856   -1.98233   -3.83962   -1.32963    3.89642   -0.11636   -8.24674    0.86973    1.14887    2.82487   -0.08719
   0.54678    0.00000    0.00000    0.00000    0.00000    0.00000    0.00000    8.17061   14.24304  -10.99650    2.53378    5.42284   -0.64976    0.26484  -13.44003   -4.29749    1.68863  -47.69069 -222.73169   33.29371  -11.75105   21.63913   35.14276   13.85069   -0.38700   -1.80690   -1.07929    2.66498   -0.09267   -6.86858    0.21944    0.92409    1.12602    0.00068
   0.56197    0.00000    0.00000    0.00000    0.00000    0.00000    0.00000   -7.37930    8.76289   -7.62362   -2.36425    5.28474   -0.78890    0.25069   16.05199   -0.32004    4.99030  -39.30982 -140.57279   20.27083  -11.39849    1.28585    9.70832   13.79522    1.08026   -0.21591   -0.77089    1.43058   -0.05974   -5.50954   -0.03089    0.75440   -0.85517    0.07895
   0.57716    0.00000    0.00000    0.00000    0.00000    0.00000    0.00000  -27.24851    0.36465   -5.01968   -7.84953    4.94185   -0.86574    0.22559   43.10704   -4.30948    5.30352  -18.22818  -61.81434    8.45801   -9.02660  -16.54396  -19.33215   20.23036    2.06656    0.36261   -0.44655    0.60894   -0.02602   -4.99358    0.41370    0.59814   -2.64375    0.12496
   0.59234    0.00000    0.00000    0.00000    0.00000    0.00000    0.00000  -42.94904   -3.94443   -1.98966  -15.53369    4.96774   -1.06139    0.21380   61.34451   -9.17934    4.20409    1.40204  -17.48465    1.59310   -2.95650  -20.72085  -25.32113   26.06492    3.03799    0.21795   -0.19313    0.58607   -0.00678   -4.87207    0.81296    0.44764   -2.97918    0.10872
   0.60753    0.00000    0.00000    0.00000    0.00000    0.00000    0.00000  -60.78702   -1.66590   -1.15432  -27.78780    5.43088   -1.51611    0.21894   78.57542   -6.05045    3.20661   17.56837    4.20496   -0.27463    0.11201  -21.27873  -23.31418   31.54321    4.30698    0.03024    0.07040    0.52242    0.01466   -4.63720    1.33847    0.29013   -3.23662    0.08822
   0.62272    0.00000    0.00000    0.00000    0.00000    0.00000    0.00000  -80.60466    2.14889   -0.57049  -42.78350    5.94613   -2.03434    0.23107   89.43130   -5.83474    1.63827   23.11582    5.08375   -1.07816    0.24185  -12.55671  -14.15216   35.10236    5.54401    0.27222    0.45228    0.46398    0.03160   -4.49189    1.47102    0.02595   -3.07950    0.05861
   0.63791    0.00000    0.00000    0.00000    0.00000    0.00000    0.00000 -104.50426    5.36725    0.25055  -60.34447    5.59743   -2.28509    0.21663   95.31317   -3.67916    1.26904   20.70311    4.17459   -1.10072    0.18542    2.26583   -2.32688   38.16295    6.62420    0.72286    0.89123    0.31018    0.04658   -4.44779    1.51791   -0.26587   -2.87116    0.03415
   0.65310    0.00000    0.00000    0.00000    0.00000    0.00000    0.00000 -130.97300    8.24947    0.20800  -76.61920    4.10696   -2.07248    0.16775   99.62480    0.42627    1.90605   17.18773    3.63807   -1.10316    0.14554   19.74874    8.45123   41.38483    7.49216    1.24100    1.33553    0.14594    0.05885   -4.59432    1.51423   -0.56649   -2.62076    0.01386
   0.66829    0.00000    0.00000    0.00000    0.00000    0.00000    0.00000 -152.24119   10.44932   -0.05877  -88.73988    1.67590   -1.51334    0.08128  101.58556    3.84395    2.55161   14.39668    3.57356   -1.27374    0.12315   35.82719   15.02328   40.72987    8.03895    1.73008    1.63087    0.16039    0.05872   -4.77819    1.39840   -0.72232   -2.34943    0.00336
   0.68347    0.00000    0.00000    0.00000    0.00000    0.00000    0.00000 -160.14317   10.97886   -0.00049  -93.92436   -0.85373   -0.85566   -0.01839  101.26914    6.79290    2.47656   12.42467    3.91646   -1.50809    0.11990   43.32851   18.63215   36.56676    8.26779    2.08016    1.73149    0.35207    0.04658   -4.83201    1.21419   -0.66831   -2.15023    0.00504
   0.69866    0.00000    0.00000    0.00000    0.00000    0.00000    0.00000 -156.62608    9.73916   -0.02143  -93.08897   -2.24893   -0.55747   -0.07766   98.97970    8.45974    0.48136   11.02826    4.62470   -1.66943    0.14320   43.47995   18.16069   30.36467    8.29858    2.21251    1.63094    0.72907    0.02385   -4.66548    1.02860   -0.42858   -2.06807    0.01755
   0.71385    0.00000    0.00000    0.00000    0.00000    0.00000    0.00000 -148.83652    7.17268    0.08667  -87.30340   -2.07390   -0.57272   -0.06033   96.08898    7.74664   -2.27972    9.86402    5.17901   -1.60860    0.16919   40.77242   16.40662   25.89570    8.22414    2.20560    1.48505    1.16494    0.00299   -4.57432    0.77733   -0.18112   -1.98725    0.02942
   0.72904    0.00000    0.00000    0.00000    0.00000    0.00000    0.00000 -141.18010    4.41443    0.75454  -79.15104   -1.49502   -0.50195   -0.03398   92.91297    5.02517   -4.60591    8.96180    5.38547   -1.38825    0.18645   39.13082   13.53236   23.13183    7.94020    2.10729    1.31846    1.66366   -0.01493   -4.71862    0.45726    0.03253   -1.82577    0.03402
   0.74423    0.00000    0.00000    0.00000    0.00000    0.00000    0.00000 -136.10371    1.47162    1.54372  -68.38286   -0.92439   -0.29837   -0.01709   89.16412   -0.27245   -5.19855   10.27704    5.37094   -1.17806    0.19453   42.17465    5.86287   21.29122    7.24533    1.78945    1.05412    2.42617   -0.03901   -5.11851    0.23672    0.25106   -1.49663    0.02532
