# Supplementary material for: Efficient trajectory optimization for curved running using a 3D musculoskeletal model with implicit dynamics
Source: Sci Rep. 2020 Oct 19;10:17655. doi: 10.1038/s41598-020-73856-w (PMC7573630; doi:10.1038/s41598-020-73856-w)
Supplement: Supplementary file 4 — Supplementary Dataset. [file 41598_2020_73856_MOESM4_ESM.zip › Running_Sim_MusAct_Normalized.sto]

JK_SCALED_running1_kinetics_activation.sto
nRows=50
nColumns=93
inDegrees=no
endheader
time	glut_med1_r	glut_med2_r	glut_med3_r	glut_min1_r	glut_min2_r	glut_min3_r	semimem_r	semiten_r	bifemlh_r	bifemsh_r	sar_r	add_long_r	add_brev_r	add_mag1_r	add_mag2_r	add_mag3_r	tfl_r	pect_r	grac_r	glut_max1_r	glut_max2_r	glut_max3_r	iliacus_r	psoas_r	quad_fem_r	gem_r	peri_r	rect_fem_r	vas_med_r	vas_int_r	vas_lat_r	med_gas_r	lat_gas_r	soleus_r	tib_post_r	flex_dig_r	flex_hal_r	tib_ant_r	per_brev_r	per_long_r	per_tert_r	ext_dig_r	ext_hal_r	glut_med1_l	glut_med2_l	glut_med3_l	glut_min1_l	glut_min2_l	glut_min3_l	semimem_l	semiten_l	bifemlh_l	bifemsh_l	sar_l	add_long_l	add_brev_l	add_mag1_l	add_mag2_l	add_mag3_l	tfl_l	pect_l	grac_l	glut_max1_l	glut_max2_l	glut_max3_l	iliacus_l	psoas_l	quad_fem_l	gem_l	peri_l	rect_fem_l	vas_med_l	vas_int_l	vas_lat_l	med_gas_l	lat_gas_l	soleus_l	tib_post_l	flex_dig_l	flex_hal_l	tib_ant_l	per_brev_l	per_long_l	per_tert_l	ext_dig_l	ext_hal_l	ercspn_r	ercspn_l	intobl_r	intobl_l	extobl_r	extobl_l
   0.00000    0.25800    0.15667    0.06582    0.03672    0.01029    0.03057    0.43283    0.40414    0.45751    0.13849    0.00176    0.00285    0.02438    0.16256    0.33190    0.40576    0.00114    0.00286    0.14987    0.19484    0.26623    0.42399    0.00265    0.00244    0.04261    0.03959    0.04055    0.00135    0.09485    0.09825    0.10709    0.14498    0.14345    0.03995    0.06736    0.18811    0.05807    0.28621    0.08077    0.08622    0.28962    0.31102    0.29979    0.00564    0.00307    0.06377    0.35790    0.34922    0.28568    0.00170    0.17011    0.00116    0.39930    0.35888    0.24703    0.02610    0.00831    0.00015    0.00148    0.60761    0.29064    0.33202    0.00205    0.00197    0.00133    0.54865    0.57239    0.13475    0.47209    0.37846    0.00362    0.00252    0.00257    0.00273    0.26939    0.25545    0.00811    0.00103    0.18825    0.15161    0.26876    0.26387    0.21383    0.36352    0.22919    0.09018    0.33858    0.03644    0.00358    0.06472    0.03335    0.00109
   0.01519    0.32284    0.29826    0.24761    0.05349    0.03603    0.06574    0.37082    0.36072    0.42750    0.10037    0.00128    0.00207    0.01767    0.12142    0.33991    0.44428    0.00083    0.00207    0.10864    0.29650    0.37549    0.50774    0.00192    0.00177    0.03089    0.02869    0.04844    0.00098    0.14745    0.15529    0.16562    0.10508    0.10397    0.02896    0.09463    0.22966    0.11788    0.44735    0.07172    0.08089    0.40762    0.33976    0.31988    0.00409    0.00222    0.04622    0.35046    0.32624    0.23392    0.00123    0.13167    0.00084    0.41638    0.38630    0.23953    0.01892    0.00602    0.00011    0.00107    0.62446    0.27676    0.33992    0.00149    0.00143    0.00096    0.57037    0.58807    0.09766    0.47433    0.32302    0.00262    0.00182    0.00186    0.00198    0.27716    0.25986    0.00588    0.00074    0.15564    0.11269    0.27740    0.25166    0.20191    0.35372    0.25366    0.13064    0.34004    0.09459    0.00260    0.04691    0.02417    0.00079
   0.03038    0.39735    0.31311    0.21577    0.10251    0.07489    0.08439    0.30475    0.30589    0.37800    0.07275    0.00093    0.00150    0.01281    0.08800    0.32273    0.44212    0.00060    0.00150    0.07874    0.29105    0.36600    0.49166    0.00139    0.00128    0.02239    0.02080    0.03511    0.00071    0.23896    0.25515    0.27303    0.07616    0.07536    0.02099    0.12553    0.26508    0.18494    0.31992    0.07093    0.09867    0.31796    0.24732    0.24379    0.00296    0.00161    0.03350    0.30351    0.27539    0.17750    0.00089    0.09543    0.00061    0.42211    0.41453    0.20724    0.01371    0.00436    0.00008    0.00078    0.64422    0.25346    0.33479    0.00108    0.00104    0.00070    0.56665    0.58341    0.07079    0.49574    0.26438    0.00190    0.00132    0.00135    0.00143    0.28095    0.25857    0.00426    0.00054    0.13613    0.08329    0.28179    0.23588    0.18803    0.33632    0.26409    0.16010    0.36108    0.11844    0.00188    0.03400    0.01752    0.00057
   0.04556    0.50724    0.31940    0.16967    0.20798    0.15956    0.12790    0.24517    0.24376    0.33065    0.05273    0.00067    0.00109    0.00928    0.06378    0.27571    0.43624    0.00043    0.00109    0.05707    0.26493    0.33012    0.45468    0.00101    0.00093    0.01622    0.01507    0.02545    0.00052    0.41962    0.44848    0.47408    0.06739    0.08392    0.19981    0.15576    0.31637    0.27464    0.22998    0.07057    0.11135    0.22993    0.17916    0.17689    0.00215    0.00117    0.02428    0.24008    0.21159    0.12986    0.00065    0.06917    0.00044    0.42359    0.44498    0.17116    0.00994    0.00316    0.00006    0.00056    0.65816    0.22669    0.31577    0.00078    0.00075    0.00051    0.56332    0.57766    0.05131    0.51726    0.20089    0.07046    0.00096    0.00098    0.00104    0.27778    0.24936    0.00309    0.00039    0.13060    0.06625    0.27917    0.22385    0.17834    0.32016    0.26415    0.17188    0.39863    0.09618    0.00136    0.02464    0.01270    0.00041
   0.06075    0.57465    0.37074    0.21244    0.29600    0.26660    0.23577    0.20037    0.18635    0.30927    0.03822    0.00049    0.00079    0.00673    0.04623    0.21274    0.45501    0.00031    0.00079    0.04137    0.29537    0.36032    0.47223    0.00073    0.00067    0.01176    0.01092    0.08774    0.00037    0.59967    0.63307    0.65485    0.14003    0.17162    0.34547    0.22662    0.39127    0.38121    0.16668    0.05115    0.08356    0.16672    0.12986    0.12821    0.00156    0.00085    0.01760    0.17602    0.15451    0.09412    0.00047    0.05013    0.00032    0.41652    0.46332    0.16739    0.00720    0.00229    0.00004    0.00041    0.64281    0.21708    0.29946    0.00057    0.00054    0.00037    0.54963    0.55956    0.03719    0.55665    0.14716    0.13734    0.00069    0.00071    0.00075    0.26483    0.23211    0.00224    0.00028    0.13651    0.06848    0.26878    0.21781    0.17444    0.30964    0.25417    0.16402    0.39442    0.17160    0.00099    0.01786    0.00920    0.00030
   0.07594    0.66653    0.46664    0.34227    0.38553    0.39248    0.38197    0.16357    0.13726    0.29748    0.02770    0.00035    0.00057    0.00488    0.03351    0.15561    0.47791    0.00023    0.00057    0.02998    0.36460    0.42485    0.50550    0.00053    0.00049    0.00852    0.00792    0.21376    0.06887    0.66916    0.70085    0.71661    0.28260    0.31738    0.48632    0.27568    0.47274    0.48745    0.12081    0.03707    0.06057    0.12084    0.09412    0.09292    0.00113    0.00061    0.01275    0.12758    0.11199    0.06822    0.00034    0.03634    0.00023    0.40172    0.47006    0.19387    0.00522    0.00166    0.00003    0.00030    0.59339    0.22709    0.28785    0.00041    0.00039    0.00027    0.53163    0.53528    0.02695    0.60471    0.10666    0.18197    0.00050    0.00051    0.00055    0.24461    0.21060    0.00162    0.00021    0.15207    0.09352    0.25751    0.21129    0.17053    0.29840    0.23084    0.14063    0.34257    0.26583    0.00072    0.01295    0.00667    0.00022
   0.09113    0.81504    0.60094    0.49958    0.51577    0.55010    0.54360    0.12610    0.09948    0.26139    0.02008    0.00026    0.00041    0.00353    0.02429    0.11278    0.48026    0.00017    0.00041    0.02173    0.44246    0.48806    0.50486    0.00038    0.00035    0.00618    0.00574    0.33729    0.16515    0.73307    0.75707    0.75736    0.45502    0.48659    0.64293    0.24239    0.54450    0.58228    0.08756    0.02687    0.04390    0.08758    0.06822    0.06735    0.00082    0.00044    0.00924    0.09247    0.08117    0.04945    0.00025    0.02634    0.00017    0.37884    0.45719    0.25130    0.00691    0.00120    0.00002    0.00021    0.50193    0.25876    0.29044    0.00030    0.00029    0.00019    0.51310    0.50723    0.09447    0.63872    0.07731    0.19840    0.00036    0.00037    0.00040    0.22079    0.18403    0.00118    0.00015    0.16853    0.12525    0.24813    0.20242    0.16490    0.28291    0.19741    0.11065    0.24668    0.36455    0.00052    0.01387    0.00483    0.00016
   0.10632    0.92564    0.72094    0.63701    0.63429    0.68595    0.67106    0.10057    0.07210    0.21909    0.01455    0.00019    0.00030    0.00256    0.01760    0.08175    0.44704    0.07299    0.00030    0.01575    0.50487    0.53224    0.44948    0.00028    0.00026    0.00448    0.00416    0.40733    0.18444    0.74725    0.76959    0.76751    0.63635    0.65842    0.81319    0.17723    0.59922    0.65948    0.06346    0.01947    0.14041    0.06348    0.04944    0.04882    0.00059    0.00032    0.00670    0.06702    0.05883    0.03584    0.00018    0.01909    0.00012    0.34562    0.41601    0.32114    0.10904    0.01784    0.00002    0.00016    0.38369    0.30092    0.30883    0.00022    0.00021    0.00014    0.48868    0.47160    0.27189    0.64033    0.05603    0.18880    0.00026    0.00027    0.00029    0.18654    0.14829    0.00085    0.00011    0.17675    0.14751    0.22679    0.19888    0.16483    0.26977    0.16222    0.08198    0.17869    0.44233    0.00038    0.12984    0.00350    0.00011
   0.12151    0.95866    0.74541    0.64081    0.72071    0.75421    0.70660    0.09607    0.05226    0.16913    0.01055    0.00013    0.00022    0.00186    0.01276    0.05925    0.35892    0.17323    0.00022    0.01142    0.47936    0.47739    0.32380    0.00020    0.00019    0.00325    0.00301    0.38505    0.14704    0.62748    0.64535    0.64362    0.78537    0.79423    0.94427    0.12846    0.63628    0.71550    0.04600    0.12732    0.30623    0.04601    0.03584    0.03538    0.00043    0.00023    0.00486    0.04858    0.04264    0.02597    0.00013    0.01383    0.00009    0.30108    0.35471    0.36025    0.23966    0.15250    0.00053    0.00011    0.27892    0.32686    0.32117    0.00016    0.00015    0.00010    0.44498    0.42098    0.46564    0.62271    0.04061    0.16637    0.00019    0.00020    0.00021    0.14309    0.11108    0.00062    0.00008    0.17644    0.15574    0.19983    0.19442    0.16352    0.25361    0.12947    0.05942    0.12951    0.48351    0.00027    0.29026    0.00254    0.06589
   0.13669    0.92770    0.65981    0.49729    0.76044    0.73523    0.63066    0.12241    0.03788    0.12554    0.00764    0.00010    0.00016    0.00135    0.00925    0.04294    0.26433    0.22997    0.00016    0.00827    0.37601    0.35469    0.23275    0.00015    0.00013    0.00235    0.00219    0.30358    0.10657    0.42927    0.43872    0.46649    0.87290    0.86379    0.99802    0.09311    0.66138    0.75344    0.03334    0.36500    0.49207    0.03335    0.02597    0.02564    0.00031    0.00017    0.00352    0.03521    0.03090    0.01883    0.00009    0.01003    0.00006    0.23917    0.28234    0.35834    0.32114    0.27789    0.06649    0.00008    0.20227    0.32303    0.31103    0.00011    0.00011    0.00007    0.37662    0.35036    0.57129    0.58118    0.02944    0.13918    0.00014    0.00014    0.00015    0.10371    0.08051    0.00045    0.00006    0.16632    0.14855    0.17370    0.18884    0.16117    0.23772    0.10540    0.04306    0.09387    0.49404    0.00020    0.36606    0.00184    0.19812
   0.15188    0.80365    0.48255    0.34893    0.72726    0.62874    0.48649    0.13996    0.05771    0.09099    0.00554    0.00007    0.00011    0.00098    0.00670    0.03112    0.19183    0.24319    0.00011    0.00600    0.26996    0.25390    0.16869    0.00011    0.00010    0.00170    0.00158    0.22473    0.07724    0.30286    0.30897    0.32704    0.89558    0.87336    0.99999    0.06748    0.69515    0.79482    0.02416    0.52651    0.57897    0.02417    0.01883    0.01859    0.00023    0.00012    0.00255    0.02552    0.02240    0.01365    0.00007    0.00727    0.00005    0.17543    0.21180    0.31504    0.33614    0.32484    0.13540    0.00006    0.14677    0.28729    0.26972    0.00008    0.00008    0.00005    0.28656    0.26395    0.55637    0.51696    0.02133    0.11105    0.00010    0.00010    0.00011    0.07517    0.05835    0.00032    0.00004    0.14665    0.12952    0.15072    0.17932    0.15563    0.22149    0.09370    0.03121    0.06804    0.46320    0.00014    0.31178    0.00133    0.27678
   0.16707    0.61659    0.33866    0.24979    0.63355    0.48773    0.35370    0.13176    0.07449    0.06595    0.04034    0.00005    0.00008    0.00071    0.00486    0.02256    0.13904    0.23778    0.00008    0.00435    0.19530    0.18385    0.12226    0.00364    0.00530    0.00124    0.00115    0.16452    0.05598    0.21822    0.22244    0.23485    0.81835    0.79114    0.91020    0.04891    0.73544    0.83828    0.01751    0.55053    0.55423    0.01752    0.01364    0.01347    0.00016    0.00009    0.00185    0.01850    0.01623    0.00989    0.00005    0.00527    0.00003    0.12715    0.15502    0.24122    0.28822    0.30167    0.16694    0.05104    0.10638    0.22935    0.20757    0.00006    0.00006    0.04233    0.20777    0.19166    0.46864    0.44284    0.01546    0.08354    0.00007    0.00007    0.00008    0.05448    0.04229    0.00024    0.00003    0.12047    0.10432    0.12851    0.16062    0.14201    0.19916    0.09246    0.02989    0.04931    0.39031    0.00010    0.22630    0.00097    0.26824
   0.18226    0.43427    0.24286    0.18094    0.51049    0.36624    0.25674    0.11133    0.07854    0.04780    0.08349    0.00941    0.00006    0.00051    0.00352    0.01635    0.10077    0.23681    0.00006    0.00315    0.14156    0.13326    0.08862    0.10835    0.10348    0.00090    0.00083    0.11947    0.04058    0.15817    0.16123    0.17019    0.61377    0.59954    0.64996    0.03545    0.75877    0.85989    0.01269    0.49018    0.46947    0.01270    0.00989    0.00976    0.00012    0.00006    0.00134    0.01341    0.01177    0.00717    0.00004    0.00382    0.00002    0.09216    0.11236    0.17608    0.22229    0.25994    0.18189    0.12550    0.07710    0.17173    0.15270    0.01733    0.03945    0.12431    0.15059    0.13891    0.37377    0.37270    0.04670    0.06055    0.00109    0.00006    0.00006    0.03949    0.03065    0.00017    0.00002    0.09260    0.07853    0.10697    0.13223    0.11846    0.16966    0.09820    0.04577    0.03574    0.28818    0.04705    0.16408    0.00070    0.23125
   0.19745    0.30725    0.17605    0.13114    0.41089    0.28301    0.18765    0.08353    0.06238    0.03464    0.12192    0.05258    0.00004    0.00037    0.00255    0.01185    0.07304    0.25895    0.00012    0.00519    0.10260    0.09658    0.06423    0.19840    0.20724    0.00065    0.00060    0.08659    0.02941    0.11464    0.11686    0.12336    0.41790    0.41471    0.43915    0.02569    0.73926    0.82744    0.01093    0.40604    0.37790    0.14165    0.00717    0.00708    0.02476    0.06632    0.09110    0.00974    0.02053    0.04598    0.00003    0.00277    0.00002    0.06680    0.08143    0.12762    0.16451    0.21989    0.18325    0.17454    0.05588    0.12548    0.11068    0.08935    0.12401    0.18611    0.10915    0.10068    0.31476    0.32362    0.15561    0.04388    0.00079    0.00004    0.00004    0.02862    0.02222    0.00099    0.00348    0.06712    0.05692    0.08775    0.10179    0.09144    0.13941    0.11407    0.07909    0.05570    0.22699    0.14008    0.11892    0.00051    0.18887
   0.21264    0.22136    0.12760    0.09505    0.34364    0.22031    0.13683    0.06207    0.04882    0.02511    0.12486    0.09153    0.00003    0.00027    0.00185    0.00859    0.05294    0.27849    0.01648    0.01879    0.07436    0.07000    0.04655    0.24687    0.27379    0.02195    0.00152    0.06276    0.02132    0.08309    0.08470    0.08941    0.29679    0.29886    0.30934    0.01862    0.67372    0.73152    0.00792    0.35907    0.33372    0.20595    0.00520    0.00513    0.06234    0.12425    0.16268    0.01181    0.04123    0.09853    0.00002    0.00201    0.02926    0.04841    0.05902    0.09250    0.11986    0.18758    0.17940    0.19895    0.04050    0.09095    0.08022    0.13895    0.17080    0.21746    0.07911    0.07297    0.28179    0.28666    0.23576    0.03181    0.00057    0.00003    0.00003    0.02074    0.01610    0.00269    0.01357    0.04865    0.04125    0.07615    0.07468    0.06652    0.11313    0.14265    0.12404    0.08005    0.21225    0.17246    0.08619    0.00037    0.15865
   0.22782    0.16049    0.09248    0.06889    0.29124    0.16542    0.09917    0.08069    0.08938    0.01820    0.17163    0.11460    0.05728    0.00020    0.00134    0.00623    0.03837    0.28384    0.06514    0.07464    0.05390    0.05074    0.03374    0.29293    0.32900    0.05257    0.00110    0.04549    0.01545    0.06022    0.06139    0.06480    0.22267    0.22557    0.22270    0.01350    0.62372    0.66274    0.07598    0.35357    0.32770    0.38258    0.00377    0.00372    0.11081    0.17624    0.22208    0.02408    0.07592    0.15032    0.00025    0.00145    0.09539    0.03509    0.04278    0.06704    0.08688    0.15696    0.17029    0.20985    0.02936    0.06592    0.05814    0.17644    0.20522    0.23495    0.05734    0.05289    0.26217    0.25472    0.27735    0.02305    0.00042    0.00002    0.00002    0.01504    0.01167    0.00452    0.02139    0.03526    0.02990    0.06929    0.05413    0.04864    0.09217    0.17334    0.16740    0.09926    0.20247    0.22453    0.06247    0.00027    0.13549
   0.24301    0.11632    0.06703    0.04993    0.25148    0.12106    0.07188    0.10360    0.13612    0.01319    0.21476    0.13248    0.14053    0.00014    0.00097    0.00451    0.02781    0.29338    0.12973    0.13624    0.03906    0.03677    0.02445    0.35135    0.38676    0.09504    0.00080    0.03297    0.01120    0.04365    0.04449    0.04697    0.19363    0.19008    0.16141    0.00978    0.58711    0.61225    0.10279    0.34893    0.32269    0.43680    0.00273    0.00269    0.15701    0.21127    0.25470    0.04595    0.11066    0.18402    0.04648    0.00162    0.15540    0.02543    0.03101    0.04859    0.06297    0.12929    0.15916    0.21196    0.02128    0.04778    0.04214    0.19776    0.22191    0.23823    0.04156    0.03833    0.23623    0.21920    0.28591    0.01671    0.00030    0.00002    0.00002    0.01090    0.00846    0.00686    0.03095    0.02556    0.02167    0.07162    0.03923    0.03525    0.07574    0.19447    0.19984    0.11148    0.19390    0.26222    0.04528    0.00019    0.11904
   0.25820    0.08431    0.04858    0.03619    0.22372    0.08774    0.05210    0.12150    0.17770    0.00956    0.25129    0.14958    0.20969    0.00010    0.00070    0.00327    0.02016    0.31761    0.18878    0.18957    0.02831    0.02665    0.01772    0.39976    0.43151    0.14869    0.00454    0.02390    0.00812    0.03164    0.03225    0.03404    0.18790    0.17809    0.11699    0.00709    0.54382    0.54864    0.14583    0.35058    0.32188    0.46170    0.00198    0.00195    0.19356    0.23093    0.26309    0.06983    0.13397    0.19538    0.12493    0.01659    0.20684    0.01843    0.02247    0.03522    0.04564    0.10856    0.15191    0.21311    0.01542    0.03463    0.03054    0.20745    0.22799    0.23762    0.03012    0.02778    0.20116    0.17937    0.26783    0.01211    0.00022    0.00001    0.00001    0.00790    0.00613    0.01028    0.03538    0.03742    0.01571    0.07891    0.02843    0.02555    0.06538    0.20207    0.21531    0.11267    0.18623    0.29548    0.03282    0.00014    0.11101
   0.27339    0.06111    0.03521    0.02623    0.21240    0.06360    0.03776    0.13415    0.21602    0.00693    0.28964    0.17085    0.25849    0.00007    0.00051    0.00237    0.01461    0.35960    0.23684    0.23682    0.02052    0.01932    0.01285    0.44172    0.46767    0.21082    0.02261    0.01732    0.00588    0.02293    0.02337    0.02467    0.19101    0.17819    0.08479    0.00514    0.49832    0.48538    0.19977    0.35407    0.32058    0.47777    0.00143    0.00142    0.21744    0.23805    0.25229    0.08732    0.14073    0.18543    0.21363    0.05418    0.25353    0.01336    0.01629    0.02553    0.03308    0.09574    0.14896    0.21421    0.01118    0.02510    0.02214    0.20916    0.22765    0.23505    0.02183    0.02014    0.16081    0.13966    0.22869    0.00878    0.00016    0.00001    0.00001    0.00572    0.00444    0.01512    0.03324    0.07582    0.03297    0.09213    0.02061    0.02050    0.06336    0.19845    0.21497    0.09717    0.18242    0.30723    0.02379    0.00010    0.10993
   0.28858    0.04429    0.02552    0.01901    0.22326    0.04678    0.02737    0.14153    0.25316    0.00502    0.33301    0.19834    0.28728    0.00005    0.00037    0.00172    0.01059    0.41272    0.27238    0.28058    0.01487    0.01400    0.00931    0.47575    0.49520    0.26973    0.06231    0.01255    0.00426    0.01662    0.01694    0.01788    0.19930    0.18571    0.06146    0.00372    0.45333    0.43448    0.23974    0.35772    0.31809    0.49130    0.00104    0.00103    0.22811    0.23256    0.22165    0.09360    0.13048    0.15843    0.29366    0.11689    0.29430    0.00968    0.01181    0.01850    0.02397    0.09221    0.15133    0.21681    0.00810    0.01819    0.02038    0.20391    0.22209    0.23203    0.01582    0.01460    0.12145    0.10433    0.17926    0.00636    0.00011    0.00001    0.00001    0.00495    0.01692    0.01509    0.02660    0.13012    0.07827    0.11890    0.01494    0.02762    0.07430    0.19087    0.20423    0.07043    0.18094    0.29685    0.01724    0.00007    0.11913
   0.30377    0.03210    0.01850    0.01378    0.25534    0.05390    0.01984    0.14146    0.28684    0.00364    0.37638    0.22999    0.29698    0.00004    0.00027    0.00125    0.00767    0.46644    0.29406    0.31939    0.01078    0.01015    0.00675    0.50435    0.51954    0.30784    0.12345    0.00910    0.00309    0.01205    0.01228    0.01296    0.21374    0.19986    0.04454    0.00270    0.40958    0.39184    0.25885    0.35978    0.31388    0.50175    0.00685    0.00074    0.22096    0.21142    0.17568    0.08636    0.10725    0.12344    0.34586    0.18674    0.32376    0.01700    0.00856    0.01341    0.01738    0.10066    0.16226    0.22493    0.00587    0.01318    0.04367    0.19262    0.21418    0.23451    0.01147    0.01058    0.08825    0.07562    0.13317    0.00461    0.00008    0.00000    0.00000    0.02174    0.03642    0.01093    0.01928    0.18413    0.13271    0.17032    0.01264    0.06840    0.11021    0.19263    0.19012    0.05105    0.17545    0.27458    0.01250    0.00005    0.13881
   0.31895    0.02327    0.01341    0.00999    0.29723    0.10170    0.04120    0.13073    0.31085    0.00264    0.41253    0.26279    0.28978    0.00003    0.00019    0.00090    0.00556    0.51117    0.30240    0.35051    0.00781    0.00736    0.00489    0.52562    0.53897    0.31779    0.20166    0.04666    0.00224    0.00873    0.00890    0.00939    0.23321    0.21866    0.03228    0.00196    0.36689    0.35290    0.25589    0.35626    0.30496    0.49696    0.03851    0.00054    0.19043    0.17236    0.13006    0.06753    0.07984    0.09053    0.36907    0.25266    0.35124    0.07763    0.00620    0.00972    0.01259    0.11937    0.18224    0.23924    0.00426    0.00956    0.08789    0.17521    0.20614    0.24665    0.00831    0.00767    0.06396    0.05481    0.09652    0.00334    0.00006    0.00000    0.00000    0.05801    0.05951    0.00793    0.01397    0.22520    0.17643    0.23135    0.04983    0.12581    0.16766    0.20632    0.17683    0.03700    0.16804    0.24689    0.00906    0.00004    0.15620
   0.33414    0.01686    0.00972    0.00724    0.33694    0.17865    0.11389    0.10867    0.31690    0.00191    0.43703    0.29533    0.26592    0.00002    0.00014    0.00065    0.00403    0.54138    0.29883    0.37170    0.00566    0.00533    0.00355    0.53767    0.55141    0.30724    0.29391    0.13311    0.00162    0.00633    0.00645    0.00681    0.24968    0.23487    0.02340    0.00142    0.32196    0.31101    0.24618    0.34545    0.28962    0.48054    0.08430    0.00039    0.15787    0.13003    0.09426    0.04895    0.05787    0.06561    0.39514    0.30769    0.38086    0.13928    0.00449    0.00704    0.01132    0.13669    0.20770    0.25698    0.00308    0.00693    0.13077    0.15031    0.19115    0.25886    0.00602    0.00556    0.04636    0.03972    0.06996    0.00242    0.00004    0.00000    0.01033    0.10687    0.09835    0.00574    0.01013    0.24716    0.19863    0.27967    0.10982    0.18150    0.22217    0.22690    0.16832    0.02682    0.17300    0.21485    0.00656    0.00003    0.15463
   0.34933    0.01222    0.00704    0.00525    0.36432    0.25672    0.20599    0.08177    0.29466    0.00139    0.44851    0.32671    0.23075    0.00001    0.00010    0.00047    0.00292    0.55767    0.28689    0.38241    0.00410    0.00386    0.00257    0.54257    0.55832    0.28393    0.39393    0.23560    0.00118    0.00459    0.00467    0.00493    0.25766    0.24316    0.01696    0.00103    0.27241    0.26120    0.24260    0.32604    0.26699    0.45772    0.13286    0.00028    0.12578    0.09424    0.06832    0.03548    0.04194    0.04756    0.40870    0.34296    0.39772    0.16366    0.00326    0.00511    0.00821    0.13841    0.23333    0.27626    0.00224    0.00502    0.15253    0.12369    0.17337    0.26952    0.00437    0.00403    0.03360    0.02879    0.05071    0.00176    0.02603    0.02473    0.03500    0.14048    0.12517    0.00416    0.00734    0.25011    0.19803    0.30527    0.18007    0.23622    0.26423    0.25513    0.16733    0.01944    0.19690    0.17890    0.00476    0.00002    0.12349
   0.36452    0.00886    0.00510    0.01756    0.36811    0.31087    0.27511    0.05927    0.23872    0.00100    0.44692    0.35565    0.19320    0.00001    0.00007    0.00034    0.00212    0.57387    0.27072    0.38261    0.00297    0.00280    0.00186    0.54230    0.56071    0.24727    0.48699    0.31631    0.00085    0.00332    0.00339    0.00358    0.25808    0.24345    0.01229    0.00075    0.22047    0.20616    0.24674    0.29740    0.23804    0.42646    0.17517    0.02066    0.09340    0.06831    0.04952    0.02571    0.03040    0.03447    0.39911    0.35496    0.39756    0.13933    0.00236    0.00370    0.00595    0.12170    0.25892    0.30006    0.00162    0.00364    0.14514    0.10373    0.16401    0.28959    0.00316    0.00292    0.02435    0.02087    0.03675    0.00127    0.06250    0.06181    0.06823    0.12769    0.11660    0.02778    0.00532    0.24187    0.18352    0.32013    0.26308    0.29568    0.30650    0.29152    0.17292    0.01409    0.23286    0.14255    0.00345    0.00001    0.08950
   0.37971    0.00642    0.00370    0.03125    0.34103    0.32416    0.29017    0.04296    0.17546    0.00073    0.43221    0.37956    0.16059    0.00001    0.00005    0.00025    0.00154    0.59248    0.25294    0.37154    0.00216    0.00203    0.00135    0.53267    0.55496    0.19591    0.55083    0.34371    0.00062    0.00241    0.00246    0.00259    0.25311    0.23675    0.00891    0.00054    0.17124    0.15493    0.25419    0.26326    0.20728    0.38784    0.20742    0.06432    0.07531    0.04951    0.03589    0.01864    0.02203    0.02498    0.36502    0.34121    0.38104    0.10099    0.00171    0.00268    0.00431    0.09372    0.28216    0.33414    0.00117    0.00264    0.11425    0.10601    0.17961    0.32960    0.00229    0.00212    0.01765    0.01512    0.02664    0.00092    0.10822    0.10963    0.11309    0.09255    0.08686    0.03743    0.00386    0.23104    0.16491    0.32727    0.37660    0.37240    0.37668    0.33580    0.18383    0.01021    0.26941    0.10861    0.00250    0.00001    0.06487
   0.39490    0.00465    0.00268    0.02265    0.28732    0.28543    0.24179    0.03113    0.12717    0.00053    0.41010    0.39749    0.14696    0.00001    0.00004    0.00018    0.00111    0.60667    0.23910    0.35155    0.00156    0.00147    0.00098    0.52161    0.54710    0.14320    0.56441    0.30147    0.00045    0.00175    0.00178    0.00188    0.24364    0.22356    0.00646    0.00039    0.12853    0.11309    0.26179    0.23036    0.17943    0.35111    0.23239    0.11606    0.14144    0.08199    0.03043    0.02124    0.02012    0.02437    0.31205    0.30032    0.35239    0.07319    0.00124    0.00194    0.00312    0.06793    0.28604    0.37431    0.00085    0.00191    0.08281    0.16150    0.24354    0.39521    0.00166    0.00153    0.01279    0.01096    0.05294    0.00067    0.17498    0.18038    0.18333    0.06708    0.06295    0.02713    0.00279    0.22823    0.15313    0.39335    0.51997    0.46014    0.53605    0.40971    0.21400    0.00740    0.29445    0.07872    0.00181    0.00001    0.04702
   0.41008    0.00337    0.00194    0.01642    0.21637    0.21394    0.17810    0.02257    0.09217    0.00038    0.38903    0.41141    0.19923    0.00000    0.00003    0.00013    0.00081    0.61554    0.24760    0.33588    0.00113    0.00107    0.00071    0.53827    0.55834    0.10379    0.54948    0.22921    0.03300    0.00127    0.00129    0.00136    0.23104    0.20622    0.00468    0.00028    0.09495    0.08197    0.26705    0.20241    0.15593    0.32208    0.24963    0.15917    0.33974    0.25384    0.18523    0.08677    0.10674    0.12811    0.25422    0.24239    0.31264    0.05305    0.00090    0.00141    0.00226    0.04924    0.23567    0.37836    0.00062    0.00139    0.06002    0.24093    0.30723    0.40898    0.00121    0.00111    0.00927    0.00795    0.15989    0.00048    0.29062    0.30443    0.31204    0.04862    0.04563    0.01966    0.00203    0.25106    0.17266    0.57517    0.51255    0.43258    0.66289    0.41791    0.25390    0.09434    0.29182    0.05706    0.00131    0.00001    0.03408
   0.42527    0.00244    0.00141    0.01190    0.15817    0.15609    0.12909    0.01636    0.06681    0.00028    0.36535    0.43434    0.20575    0.00000    0.00002    0.00009    0.00058    0.63213    0.24359    0.30181    0.00082    0.00077    0.00051    0.54590    0.56224    0.07523    0.56016    0.16857    0.14326    0.00092    0.00094    0.00099    0.22024    0.19006    0.00339    0.00021    0.07808    0.05941    0.26578    0.17728    0.13345    0.28924    0.24690    0.18193    0.43397    0.30834    0.23472    0.15040    0.17826    0.21862    0.20126    0.18348    0.27271    0.03845    0.00065    0.00102    0.00164    0.03569    0.17872    0.37478    0.00045    0.00100    0.04350    0.26578    0.31353    0.39802    0.00087    0.00081    0.00672    0.00576    0.25837    0.01378    0.45872    0.48152    0.49150    0.03524    0.03307    0.01425    0.00147    0.27453    0.20893    0.39470    0.48488    0.42514    0.50791    0.29826    0.18877    0.14188    0.33279    0.04135    0.00095    0.00000    0.02470
   0.44046    0.00177    0.00102    0.00862    0.11464    0.11314    0.09356    0.01185    0.04842    0.00020    0.33945    0.45397    0.19947    0.00000    0.00001    0.00007    0.00042    0.63025    0.23610    0.26204    0.00060    0.00056    0.00037    0.53996    0.55256    0.05452    0.59768    0.12222    0.23133    0.00066    0.00068    0.00072    0.20812    0.17264    0.00246    0.00015    0.07974    0.04479    0.25764    0.16285    0.12231    0.26477    0.23626    0.18464    0.46257    0.35693    0.32914    0.18583    0.23949    0.32185    0.16699    0.13658    0.26484    0.02787    0.00047    0.00074    0.00119    0.02586    0.13054    0.38841    0.00032    0.00073    0.03153    0.31303    0.35644    0.42361    0.00063    0.00058    0.00487    0.00417    0.34627    0.01798    0.55165    0.58073    0.59573    0.09349    0.08815    0.18174    0.00106    0.35263    0.31698    0.28026    0.41207    0.38269    0.35763    0.21504    0.13682    0.20939    0.35145    0.02997    0.00069    0.00000    0.01790
   0.45565    0.00128    0.00074    0.00625    0.08309    0.08200    0.06781    0.00859    0.03510    0.00015    0.31339    0.46400    0.20912    0.00000    0.00001    0.00005    0.00031    0.58917    0.24083    0.23295    0.00043    0.00041    0.00027    0.52669    0.53444    0.03952    0.65309    0.08859    0.28122    0.00048    0.00049    0.00052    0.19156    0.14704    0.00178    0.00011    0.09034    0.04356    0.24153    0.16116    0.12574    0.25314    0.22065    0.17058    0.53920    0.43827    0.44018    0.26684    0.35099    0.44565    0.13705    0.09899    0.25632    0.02020    0.00034    0.00054    0.00086    0.01875    0.09461    0.40125    0.00023    0.00053    0.02285    0.37449    0.40778    0.43755    0.00046    0.00042    0.00353    0.00303    0.40182    0.10850    0.61155    0.64358    0.66017    0.22236    0.22225    0.34126    0.00248    0.44629    0.43638    0.20247    0.34541    0.34526    0.25577    0.15586    0.09916    0.28639    0.30152    0.09589    0.00050    0.00000    0.01298
   0.47084    0.00093    0.00054    0.00453    0.06022    0.05943    0.04915    0.00623    0.02544    0.00011    0.28736    0.45340    0.26917    0.02287    0.00001    0.00004    0.00022    0.49622    0.27466    0.23271    0.00031    0.00029    0.00020    0.52068    0.51712    0.11965    0.68487    0.06421    0.29551    0.00035    0.00036    0.00038    0.16597    0.11580    0.00129    0.00008    0.10582    0.06106    0.22463    0.16149    0.12887    0.24291    0.19622    0.14621    0.77545    0.59897    0.55048    0.47541    0.55021    0.59072    0.10797    0.07175    0.23416    0.01464    0.00025    0.00039    0.00062    0.01359    0.06858    0.41847    0.02416    0.00038    0.01656    0.44258    0.46456    0.43576    0.00033    0.00031    0.00256    0.00219    0.40219    0.20940    0.68027    0.70880    0.71750    0.39932    0.39742    0.53092    0.00180    0.52241    0.53442    0.14675    0.35203    0.36447    0.18519    0.11296    0.07187    0.38302    0.21750    0.23666    0.00036    0.00000    0.00940
   0.48603    0.00067    0.00039    0.00328    0.04365    0.04308    0.03562    0.00451    0.01844    0.00008    0.25746    0.41154    0.34295    0.15247    0.07612    0.00003    0.00016    0.37427    0.32103    0.26026    0.00023    0.00021    0.00014    0.50108    0.48551    0.34680    0.68550    0.04654    0.27662    0.00025    0.00026    0.00027    0.13014    0.08548    0.00094    0.00006    0.11737    0.08077    0.20742    0.16042    0.12927    0.23025    0.16813    0.11911    0.94429    0.72267    0.59954    0.65469    0.70361    0.67417    0.09406    0.05200    0.21779    0.01061    0.00018    0.00028    0.00045    0.00985    0.04970    0.41745    0.08276    0.00028    0.01200    0.49015    0.50691    0.41444    0.00024    0.00022    0.00185    0.00159    0.34302    0.24113    0.75400    0.77839    0.77616    0.59200    0.58748    0.72889    0.00131    0.59684    0.62876    0.10636    0.36224    0.38508    0.13422    0.08188    0.05209    0.47317    0.15764    0.41014    0.00026    0.00000    0.00682
   0.50121    0.00049    0.00028    0.00238    0.03164    0.03122    0.02582    0.00327    0.01336    0.00006    0.21823    0.34921    0.38016    0.28825    0.23098    0.04519    0.00012    0.27107    0.34812    0.28402    0.00016    0.00015    0.00010    0.45869    0.43697    0.56059    0.66192    0.03373    0.24192    0.00018    0.00019    0.00020    0.09432    0.06195    0.00068    0.00004    0.11840    0.08930    0.18882    0.16137    0.13131    0.22130    0.14617    0.09539    0.93342    0.71183    0.51579    0.71234    0.73046    0.64151    0.11541    0.03769    0.20473    0.00769    0.00013    0.00020    0.00033    0.00714    0.03602    0.34842    0.14424    0.00020    0.00870    0.46043    0.46210    0.31822    0.00017    0.00016    0.00134    0.00115    0.25792    0.19369    0.66932    0.68908    0.68353    0.76926    0.76590    0.90863    0.00095    0.68972    0.73860    0.07709    0.29322    0.34605    0.09728    0.05934    0.03776    0.51948    0.11426    0.55132    0.00019    0.12679    0.00494
   0.51640    0.00035    0.00020    0.00172    0.02293    0.02263    0.01871    0.00237    0.00968    0.00004    0.16876    0.27983    0.37766    0.36344    0.33764    0.13126    0.00008    0.19663    0.34477    0.28217    0.00012    0.00011    0.00007    0.40131    0.37673    0.61009    0.60109    0.02445    0.20326    0.00013    0.00014    0.00014    0.06836    0.04490    0.00049    0.00003    0.10874    0.08476    0.17113    0.15955    0.13098    0.21465    0.13392    0.07887    0.77379    0.56133    0.36451    0.65601    0.63765    0.50686    0.17174    0.09293    0.19070    0.00557    0.00009    0.00015    0.00024    0.00517    0.02611    0.25540    0.18029    0.00015    0.00631    0.35697    0.34373    0.22949    0.00013    0.00012    0.00097    0.00083    0.18775    0.14040    0.45118    0.46208    0.49542    0.86278    0.86760    0.98639    0.08392    0.79818    0.85909    0.05587    0.21289    0.25554    0.07051    0.04301    0.02737    0.49609    0.08281    0.54754    0.00014    0.28465    0.00358
   0.53159    0.00026    0.00015    0.00125    0.01662    0.01640    0.01356    0.00172    0.00702    0.00003    0.12305    0.21478    0.34509    0.38618    0.37019    0.18843    0.00006    0.14265    0.31410    0.25259    0.00009    0.00008    0.00005    0.33002    0.30318    0.54604    0.53297    0.01772    0.16358    0.00010    0.00010    0.00010    0.04955    0.03255    0.00036    0.00002    0.09152    0.07118    0.15171    0.14729    0.12158    0.20220    0.12823    0.07223    0.59917    0.39208    0.26027    0.56953    0.49925    0.36345    0.18243    0.13112    0.14501    0.00977    0.00007    0.00011    0.00017    0.00375    0.01892    0.18523    0.19528    0.00011    0.00457    0.25707    0.24656    0.16636    0.00009    0.00008    0.00071    0.00061    0.13608    0.10176    0.31701    0.32401    0.34568    0.84024    0.85882    0.97464    0.12838    0.89466    0.96926    0.04050    0.15483    0.18609    0.05111    0.03117    0.01983    0.44713    0.06002    0.43279    0.00010    0.35066    0.00260
   0.54678    0.00019    0.00011    0.00091    0.01205    0.01189    0.00983    0.00125    0.00509    0.00002    0.08918    0.15959    0.25800    0.30914    0.31625    0.18595    0.01815    0.10339    0.24950    0.19390    0.00006    0.00006    0.02534    0.24004    0.22087    0.48681    0.49622    0.01284    0.12266    0.00007    0.00007    0.00110    0.03591    0.02359    0.00026    0.00002    0.07137    0.05427    0.13183    0.12268    0.09947    0.17836    0.12558    0.07775    0.48832    0.27859    0.18837    0.53734    0.36732    0.26012    0.14908    0.11271    0.10510    0.07228    0.01249    0.00008    0.00012    0.00272    0.01372    0.13425    0.19937    0.00008    0.00331    0.18614    0.17861    0.12058    0.01726    0.03657    0.00051    0.00044    0.09863    0.07376    0.22798    0.23278    0.24753    0.73761    0.73876    0.85839    0.09305    0.88935    0.96655    0.02935    0.17053    0.23374    0.03704    0.02259    0.01438    0.33336    0.04350    0.32516    0.00007    0.29449    0.00188
   0.56197    0.00013    0.00008    0.00066    0.00873    0.00862    0.00713    0.00090    0.00369    0.00002    0.06464    0.11567    0.18742    0.22863    0.25060    0.17014    0.06845    0.07494    0.18627    0.14253    0.00008    0.01728    0.09833    0.17404    0.16019    0.42023    0.46353    0.05072    0.08890    0.00005    0.00005    0.00399    0.02603    0.01710    0.00019    0.00908    0.05193    0.03933    0.11274    0.09357    0.07317    0.14822    0.12789    0.09556    0.36897    0.20130    0.13653    0.47841    0.26477    0.18832    0.11178    0.08702    0.07617    0.11683    0.03051    0.00006    0.00009    0.00197    0.00994    0.09730    0.19444    0.00006    0.00240    0.13491    0.12945    0.08739    0.12943    0.14986    0.00037    0.00032    0.07149    0.06235    0.16524    0.16870    0.17930    0.52608    0.53086    0.57649    0.06744    0.85619    0.93644    0.02127    0.26332    0.29953    0.02685    0.01638    0.01042    0.23930    0.03153    0.23500    0.03255    0.22739    0.02986
   0.57716    0.00010    0.00006    0.04478    0.00633    0.00624    0.00609    0.00065    0.00267    0.00001    0.04685    0.08384    0.13584    0.16647    0.18981    0.14435    0.10394    0.05431    0.13615    0.10330    0.04605    0.08460    0.14780    0.12614    0.11610    0.37562    0.44303    0.16296    0.06444    0.00004    0.00004    0.00290    0.01887    0.01239    0.00068    0.03190    0.03764    0.02851    0.09726    0.06782    0.05304    0.11858    0.13825    0.12259    0.26810    0.14590    0.09896    0.41917    0.19193    0.13650    0.08102    0.06307    0.05521    0.12999    0.06536    0.00004    0.00007    0.00143    0.00721    0.07053    0.19350    0.00004    0.00174    0.09778    0.09383    0.06334    0.23071    0.25971    0.00027    0.00023    0.05181    0.08998    0.11976    0.12227    0.12995    0.36426    0.36835    0.39517    0.04888    0.79126    0.86589    0.05886    0.34360    0.33322    0.27775    0.01187    0.00755    0.17347    0.03630    0.17051    0.10404    0.16936    0.05184
   0.59234    0.00007    0.01500    0.10266    0.00459    0.00453    0.02306    0.00047    0.00194    0.01975    0.03396    0.06077    0.09846    0.12066    0.14074    0.11864    0.12698    0.03937    0.09868    0.07487    0.09593    0.13451    0.17786    0.09143    0.08415    0.34972    0.42478    0.24975    0.04670    0.00003    0.00003    0.00210    0.01367    0.00898    0.00161    0.05249    0.02728    0.02066    0.08708    0.04916    0.03844    0.09343    0.15639    0.15299    0.19462    0.10575    0.07172    0.38221    0.13911    0.09893    0.05872    0.04571    0.04002    0.12657    0.08338    0.02194    0.00005    0.00103    0.00522    0.05112    0.18416    0.01099    0.00126    0.07087    0.06800    0.04591    0.31116    0.34016    0.00019    0.00017    0.03755    0.10527    0.08680    0.08862    0.09419    0.26007    0.26335    0.28060    0.03543    0.70289    0.75995    0.06262    0.34393    0.31839    0.37462    0.00860    0.00547    0.12598    0.03012    0.12358    0.12857    0.12908    0.03757
   0.60753    0.00005    0.07708    0.18417    0.00332    0.01210    0.07436    0.01486    0.00140    0.08746    0.02461    0.04404    0.07136    0.08745    0.10201    0.09199    0.13843    0.02853    0.07152    0.05427    0.14701    0.18049    0.19513    0.06626    0.06099    0.33481    0.40921    0.31126    0.03385    0.00002    0.00002    0.00152    0.00991    0.00651    0.00273    0.07159    0.01977    0.01498    0.08639    0.03563    0.02786    0.07312    0.17336    0.18011    0.14106    0.07665    0.05198    0.34586    0.10082    0.07170    0.04256    0.03313    0.02900    0.12298    0.08327    0.15633    0.01501    0.03663    0.00379    0.03705    0.17399    0.06882    0.00869    0.05137    0.04929    0.03327    0.38459    0.40505    0.00014    0.00012    0.02722    0.09039    0.06291    0.06423    0.06827    0.18981    0.19276    0.20271    0.02568    0.63802    0.68463    0.12822    0.32969    0.30235    0.42760    0.00624    0.00397    0.09200    0.03010    0.08957    0.14638    0.09899    0.02723
   0.62272    0.00375    0.14409    0.24879    0.00241    0.03181    0.13194    0.06533    0.00102    0.15115    0.01784    0.03192    0.05172    0.06338    0.07393    0.06875    0.14332    0.02068    0.05184    0.03933    0.18409    0.21032    0.20029    0.04803    0.04421    0.31676    0.38925    0.34690    0.02453    0.00001    0.00001    0.00110    0.00718    0.00472    0.00367    0.08200    0.01751    0.01085    0.08985    0.02582    0.02019    0.05954    0.18336    0.19689    0.10224    0.05555    0.03768    0.31291    0.07308    0.05197    0.03085    0.02402    0.02102    0.13762    0.08595    0.26355    0.06361    0.08153    0.00274    0.02685    0.18413    0.14781    0.04189    0.03723    0.03572    0.02412    0.44575    0.45896    0.00010    0.00009    0.01973    0.06552    0.04560    0.04656    0.04948    0.15171    0.15017    0.14692    0.01861    0.58536    0.61909    0.12434    0.31418    0.29008    0.40431    0.00452    0.00288    0.07513    0.04753    0.06492    0.15803    0.07412    0.01974
   0.63791    0.01441    0.19440    0.28902    0.00175    0.05077    0.17261    0.14309    0.01194    0.21099    0.01293    0.02314    0.03749    0.04594    0.05359    0.05448    0.15182    0.01499    0.03757    0.02851    0.20800    0.22928    0.20620    0.03481    0.03204    0.29587    0.35791    0.35174    0.01778    0.00001    0.00001    0.00080    0.00521    0.00342    0.00653    0.08174    0.02816    0.00787    0.09507    0.01872    0.01464    0.05605    0.18423    0.20057    0.07410    0.04026    0.02731    0.27935    0.05297    0.03767    0.02236    0.02532    0.01524    0.16080    0.09660    0.32896    0.11798    0.09575    0.00199    0.01946    0.22334    0.22037    0.09114    0.02698    0.02589    0.01748    0.48213    0.49238    0.00007    0.00006    0.01430    0.04749    0.03305    0.03374    0.03586    0.13594    0.12827    0.10649    0.01349    0.53099    0.54372    0.13554    0.31419    0.29051    0.40214    0.00328    0.00208    0.08289    0.06684    0.04705    0.17859    0.06327    0.01431
   0.65310    0.01961    0.22218    0.30809    0.00127    0.05705    0.18636    0.23766    0.04808    0.27121    0.00937    0.01677    0.02717    0.03330    0.03884    0.05514    0.16554    0.01086    0.02723    0.02066    0.22143    0.24158    0.21619    0.02523    0.02322    0.27463    0.31251    0.32344    0.01289    0.00001    0.00001    0.00058    0.00377    0.00255    0.01180    0.07254    0.05355    0.00863    0.10544    0.01357    0.01061    0.06771    0.17928    0.19416    0.05371    0.02918    0.01979    0.25076    0.03839    0.02730    0.01621    0.04454    0.01104    0.18985    0.11753    0.36503    0.15150    0.07905    0.00144    0.01411    0.28794    0.27665    0.14325    0.01956    0.01877    0.01267    0.50341    0.51270    0.00005    0.00005    0.01036    0.03442    0.02395    0.02446    0.02599    0.13504    0.12191    0.07718    0.00978    0.48050    0.47569    0.15772    0.32370    0.29598    0.41593    0.00237    0.00151    0.12127    0.07670    0.03410    0.19024    0.07465    0.01037
   0.66829    0.01802    0.22766    0.29960    0.00092    0.05052    0.17280    0.32939    0.11717    0.32466    0.00679    0.01215    0.01969    0.02413    0.03607    0.07402    0.18341    0.00787    0.01974    0.01990    0.22333    0.24470    0.22761    0.01829    0.01683    0.24389    0.25436    0.26597    0.00934    0.00001    0.00001    0.00042    0.01814    0.01897    0.00855    0.05769    0.08673    0.01910    0.13696    0.00983    0.00769    0.10232    0.18047    0.18692    0.03893    0.02115    0.01435    0.23150    0.02782    0.01979    0.01175    0.07746    0.00800    0.22325    0.14651    0.38303    0.15481    0.05729    0.00104    0.01022    0.36334    0.31620    0.19235    0.01418    0.01360    0.00918    0.51134    0.52106    0.00004    0.00003    0.00751    0.02495    0.01736    0.01773    0.01884    0.14296    0.12674    0.05594    0.00709    0.43347    0.42189    0.18485    0.33392    0.29920    0.43258    0.00172    0.00109    0.17333    0.07183    0.02472    0.20465    0.10040    0.00752
   0.68347    0.01490    0.21348    0.25933    0.00066    0.03819    0.14142    0.38969    0.19488    0.35862    0.03299    0.00881    0.01427    0.01749    0.05544    0.10659    0.20420    0.00571    0.01431    0.04880    0.21417    0.23839    0.23874    0.01325    0.01220    0.19984    0.19436    0.20082    0.00677    0.00000    0.00000    0.00030    0.04702    0.04928    0.00620    0.04181    0.11684    0.03035    0.19306    0.01150    0.00557    0.16020    0.19792    0.18765    0.02821    0.01533    0.01040    0.22557    0.02017    0.01434    0.00851    0.11597    0.00580    0.25898    0.17978    0.38834    0.12910    0.04152    0.00076    0.00741    0.43511    0.34030    0.23557    0.01027    0.00986    0.00666    0.51528    0.52503    0.04482    0.01288    0.00544    0.01808    0.01258    0.01285    0.01365    0.15710    0.14051    0.04054    0.00514    0.38906    0.37596    0.21074    0.33740    0.29541    0.44280    0.00630    0.00079    0.22083    0.05297    0.01792    0.22099    0.12112    0.00545
   0.69866    0.01582    0.18460    0.20116    0.00048    0.02768    0.10664    0.41646    0.26863    0.38402    0.10963    0.00638    0.01034    0.01568    0.09089    0.14536    0.22810    0.00414    0.01037    0.10029    0.19784    0.22822    0.25272    0.00961    0.00884    0.15281    0.14345    0.14693    0.00491    0.00000    0.00000    0.00022    0.11041    0.10669    0.00449    0.03031    0.13599    0.03252    0.24807    0.02787    0.01862    0.21826    0.22847    0.20098    0.02045    0.01111    0.00754    0.23645    0.03555    0.01039    0.00617    0.15294    0.00420    0.29459    0.21438    0.38086    0.09458    0.03010    0.00055    0.00537    0.49286    0.34979    0.27057    0.00745    0.00715    0.00482    0.51818    0.53083    0.14113    0.09300    0.06019    0.01310    0.00912    0.00931    0.00990    0.17878    0.16325    0.02939    0.00372    0.34694    0.33341    0.23075    0.33041    0.28326    0.44096    0.05116    0.00058    0.24979    0.03839    0.01298    0.21479    0.11656    0.00395
   0.71385    0.03461    0.14817    0.14758    0.00035    0.02006    0.07729    0.44246    0.33367    0.41982    0.18468    0.00463    0.00750    0.02351    0.12831    0.18477    0.25365    0.00300    0.00751    0.15183    0.17436    0.21156    0.26536    0.00696    0.00641    0.11192    0.10397    0.10649    0.00356    0.01125    0.00944    0.01710    0.18203    0.17093    0.00326    0.02196    0.14365    0.02625    0.27034    0.06070    0.05131    0.25695    0.26345    0.22422    0.01482    0.00805    0.00546    0.26011    0.10845    0.07335    0.00447    0.18183    0.00305    0.32819    0.25011    0.36306    0.06855    0.02181    0.00040    0.00389    0.53154    0.34861    0.29813    0.00540    0.00518    0.00350    0.52467    0.54088    0.22125    0.21861    0.18473    0.00950    0.00661    0.00675    0.00717    0.20625    0.19205    0.02130    0.00270    0.30562    0.29014    0.24256    0.31550    0.26575    0.42539    0.10839    0.00042    0.26577    0.02783    0.00941    0.16999    0.08759    0.00286
   0.72904    0.09395    0.11543    0.10696    0.00210    0.01454    0.05602    0.46540    0.38320    0.44864    0.22096    0.00335    0.00543    0.03364    0.16060    0.22878    0.28765    0.00217    0.00545    0.18619    0.15001    0.19302    0.28318    0.00505    0.00464    0.08112    0.07536    0.07719    0.00258    0.03210    0.03086    0.04087    0.22335    0.21074    0.01069    0.02350    0.14978    0.02125    0.27022    0.07854    0.07273    0.26249    0.28409    0.25022    0.01074    0.00584    0.03449    0.29491    0.21182    0.18334    0.00324    0.19679    0.00221    0.35823    0.28809    0.33029    0.04968    0.01581    0.00029    0.00282    0.55599    0.33677    0.31737    0.00391    0.00375    0.00253    0.53519    0.55441    0.23244    0.34206    0.30739    0.00688    0.00479    0.00489    0.00520    0.23329    0.22027    0.01544    0.00196    0.26464    0.24407    0.25061    0.29727    0.24668    0.40309    0.15894    0.01451    0.28574    0.02017    0.00682    0.12320    0.06348    0.00207
   0.74423    0.17723    0.10052    0.07753    0.01636    0.01054    0.04060    0.46561    0.41042    0.46248    0.19047    0.00243    0.00394    0.03364    0.17841    0.28191    0.33971    0.00157    0.00395    0.18702    0.14369    0.19696    0.32938    0.00366    0.00337    0.05879    0.05462    0.05594    0.00187    0.05932    0.05992    0.06937    0.19898    0.19380    0.05512    0.04107    0.16183    0.02695    0.25681    0.08457    0.08501    0.25812    0.29438    0.27401    0.00779    0.00423    0.07441    0.33227    0.30367    0.27062    0.00235    0.19366    0.00160    0.38209    0.32591    0.28567    0.03601    0.01146    0.00021    0.00204    0.58412    0.31507    0.32770    0.00284    0.00272    0.00184    0.54328    0.56532    0.18480    0.43174    0.37897    0.00499    0.00347    0.00355    0.00377    0.25503    0.24233    0.01119    0.00142    0.22519    0.19670    0.25895    0.27921    0.22876    0.38066    0.19837    0.04762    0.31388    0.02439    0.00494    0.08930    0.04601    0.00150
