# Supplementary material for: Efficient trajectory optimization for curved running using a 3D musculoskeletal model with implicit dynamics
Source: Sci Rep. 2020 Oct 19;10:17655. doi: 10.1038/s41598-020-73856-w (PMC7573630; doi:10.1038/s41598-020-73856-w)
Supplement: Supplementary file 4 — Supplementary Dataset. [file 41598_2020_73856_MOESM4_ESM.zip › Standing_Sim_GRF.mot]

JK_SCALED_standing007_kinetics_GRFs.mot
nRows=2
nColumns=19
inDegrees=no
endheader
time	ground_force_vx	ground_force_vy	ground_force_vz	ground_force_px	ground_force_py	ground_force_pz	l_ground_force_vx	l_ground_force_vy	l_ground_force_vz	l_ground_force_px	l_ground_force_py	l_ground_force_pz	ground_torque_x	ground_torque_y	ground_torque_z	l_ground_torque_x	l_ground_torque_y	l_ground_torque_z
   0.00000   -0.00000  451.11921   -0.00000   -0.07912    0.00000    0.07627    0.00000  448.69196   -0.00000   -0.07908    0.00000   -0.07671  -34.40760   -0.00000  -35.69440   34.42112   -0.00000  -35.48330
   0.50000   -0.00000  451.11921   -0.00000   -0.07912    0.00000    0.07627    0.00000  448.69196   -0.00000   -0.07908    0.00000   -0.07671  -34.40760   -0.00000  -35.69440   34.42112   -0.00000  -35.48330
