# Supplementary material for: Efficient trajectory optimization for curved running using a 3D musculoskeletal model with implicit dynamics
Source: Sci Rep. 2020 Oct 19;10:17655. doi: 10.1038/s41598-020-73856-w (PMC7573630; doi:10.1038/s41598-020-73856-w)
Supplement: Supplementary file 4 — Supplementary Dataset. [file 41598_2020_73856_MOESM4_ESM.zip › Standing_Sim_Mom.sto]

JK_SCALED_standing007_kinetics_moments.sto
nRows=2
nColumns=34
inDegrees=no
endheader
time		pelvis_rotation_moment		pelvis_obliquity_moment		pelvis_tilt_moment		pelvis_tx_force		pelvis_ty_force		pelvis_tz_force		hip_flexion_r_moment		hip_adduction_r_moment		hip_rotation_r_moment		knee_angle_r_moment		ankle_angle_r_moment		subtalar_angle_r_moment		mtp_angle_r_moment		hip_flexion_l_moment		hip_adduction_l_moment		hip_rotation_l_moment		knee_angle_l_moment		ankle_angle_l_moment		subtalar_angle_l_moment		mtp_angle_l_moment		lumbar_extension_moment		lumbar_bending_moment		lumbar_rotation_moment		arm_flex_r_moment		arm_add_r_moment		arm_rot_r_moment		elbow_flex_r_moment		pro_sup_r_moment		arm_flex_l_moment		arm_add_l_moment		arm_rot_l_moment		elbow_flex_l_moment		pro_sup_l_moment
   0.00000    0.00000    0.00000    0.00000    0.00000    0.00000    0.00000    2.34098   -0.02028    0.00940    0.42887   -0.99470    1.00359   -0.06105    2.31617    0.11554    0.00865    0.41248   -1.02166    1.01190   -0.06166   -0.74265   -0.04549   -0.00325   -0.02968    0.00407    0.00025    0.00842    0.00162   -0.02967    0.00357    0.00024    0.00852    0.00161
   0.50000    0.00000    0.00000    0.00000    0.00000    0.00000    0.00000    2.34098   -0.02028    0.00940    0.42887   -0.99470    1.00359   -0.06105    2.31617    0.11554    0.00865    0.41248   -1.02166    1.01190   -0.06166   -0.74265   -0.04549   -0.00325   -0.02968    0.00407    0.00025    0.00842    0.00162   -0.02967    0.00357    0.00024    0.00852    0.00161
