# Supplementary material for: Efficient trajectory optimization for curved running using a 3D musculoskeletal model with implicit dynamics
Source: Sci Rep. 2020 Oct 19;10:17655. doi: 10.1038/s41598-020-73856-w (PMC7573630; doi:10.1038/s41598-020-73856-w)
Supplement: Supplementary file 4 — Supplementary Dataset. [file 41598_2020_73856_MOESM4_ESM.zip › Standing_Sim_MusFor.sto]

JK_SCALED_standing007_kinetics_force.sto
nRows=2
nColumns=111
inDegrees=no
endheader
time	glut_med1_r	glut_med2_r	glut_med3_r	glut_min1_r	glut_min2_r	glut_min3_r	semimem_r	semiten_r	bifemlh_r	bifemsh_r	sar_r	add_long_r	add_brev_r	add_mag1_r	add_mag2_r	add_mag3_r	tfl_r	pect_r	grac_r	glut_max1_r	glut_max2_r	glut_max3_r	iliacus_r	psoas_r	quad_fem_r	gem_r	peri_r	rect_fem_r	vas_med_r	vas_int_r	vas_lat_r	med_gas_r	lat_gas_r	soleus_r	tib_post_r	flex_dig_r	flex_hal_r	tib_ant_r	per_brev_r	per_long_r	per_tert_r	ext_dig_r	ext_hal_r	glut_med1_l	glut_med2_l	glut_med3_l	glut_min1_l	glut_min2_l	glut_min3_l	semimem_l	semiten_l	bifemlh_l	bifemsh_l	sar_l	add_long_l	add_brev_l	add_mag1_l	add_mag2_l	add_mag3_l	tfl_l	pect_l	grac_l	glut_max1_l	glut_max2_l	glut_max3_l	iliacus_l	psoas_l	quad_fem_l	gem_l	peri_l	rect_fem_l	vas_med_l	vas_int_l	vas_lat_l	med_gas_l	lat_gas_l	soleus_l	tib_post_l	flex_dig_l	flex_hal_l	tib_ant_l	per_brev_l	per_long_l	per_tert_l	ext_dig_l	ext_hal_l	ercspn_r	ercspn_l	intobl_r	intobl_l	extobl_r	extobl_l	calcn_r_ExternalForce_1_Fx	calcn_r_ExternalForce_1_Fy	calcn_r_ExternalForce_1_Fz	calcn_r_ExternalForce_1_px	calcn_r_ExternalForce_1_py	calcn_r_ExternalForce_1_pz	calcn_r_ExternalForce_1_Tx	calcn_r_ExternalForce_1_Ty	calcn_r_ExternalForce_1_Tz	calcn_l_ExternalForce_2_Fx	calcn_l_ExternalForce_2_Fy	calcn_l_ExternalForce_2_Fz	calcn_l_ExternalForce_2_px	calcn_l_ExternalForce_2_py	calcn_l_ExternalForce_2_pz	calcn_l_ExternalForce_2_Tx	calcn_l_ExternalForce_2_Ty	calcn_l_ExternalForce_2_Tz
   0.00000    1.11358   -0.00010    0.00388    2.35126    1.37264    0.01438   -0.00017    2.96174   -0.00010    0.61790    0.97367    5.97317    1.94465   -0.00007   -0.00249   -0.00017    7.30311    2.09304   -0.00901   -0.00072   -0.00070   -0.00060   16.96635   16.35111   -0.00009    5.84081   -0.00004   14.87325    0.06279    0.04219    0.06807    8.86355    4.76773    5.28785   39.19176    3.37763    2.39692    0.31721    1.19746    3.56894    0.56735    0.57121    0.50304   -0.00001    0.00061    0.00329    1.18179    0.40194    0.00581   -0.00019    2.96527   -0.00002    0.70986    1.00713    6.00315    1.92680   -0.00002   -0.00019   -0.00058    7.30331    2.07966   -0.00033   -0.00028   -0.00053   -0.00010   16.60069   15.97537    0.02352    4.55416    0.00780   14.86782    0.00665   -0.00003   -0.00005    9.04264    4.84824    5.74057   39.09412    3.45388    2.43474    0.38586    1.11108    3.44397    0.57048    0.58512    0.51350   38.83675   40.04526    0.36986    0.46413   33.00639   32.86821   -0.00000  451.11921   -0.00000   -0.07912    0.00000    0.07627    0.00000  448.69196   -0.00000   -0.07908    0.00000   -0.07671  -34.40760   -0.00000  -35.69440   34.42112   -0.00000  -35.48330
   0.50000    1.11358   -0.00010    0.00388    2.35126    1.37264    0.01438   -0.00017    2.96174   -0.00010    0.61790    0.97367    5.97317    1.94465   -0.00007   -0.00249   -0.00017    7.30311    2.09304   -0.00901   -0.00072   -0.00070   -0.00060   16.96635   16.35111   -0.00009    5.84081   -0.00004   14.87325    0.06279    0.04219    0.06807    8.86355    4.76773    5.28785   39.19176    3.37763    2.39692    0.31721    1.19746    3.56894    0.56735    0.57121    0.50304   -0.00001    0.00061    0.00329    1.18179    0.40194    0.00581   -0.00019    2.96527   -0.00002    0.70986    1.00713    6.00315    1.92680   -0.00002   -0.00019   -0.00058    7.30331    2.07966   -0.00033   -0.00028   -0.00053   -0.00010   16.60069   15.97537    0.02352    4.55416    0.00780   14.86782    0.00665   -0.00003   -0.00005    9.04264    4.84824    5.74057   39.09412    3.45388    2.43474    0.38586    1.11108    3.44397    0.57048    0.58512    0.51350   38.83675   40.04526    0.36986    0.46413   33.00639   32.86821   -0.00000  451.11921   -0.00000   -0.07912    0.00000    0.07627    0.00000  448.69196   -0.00000   -0.07908    0.00000   -0.07671  -34.40760   -0.00000  -35.69440   34.42112   -0.00000  -35.48330
